# Supplementary material for: A Global Survey of Carbohydrate Esterase Families 1 and 10 in Oomycetes
Source: Front Genet. 2020 Aug 7;11:756. doi: 10.3389/fgene.2020.00756 (PMC7427535; doi:10.3389/fgene.2020.00756)
Supplement: Supplementary file 4 [file Table_4.XLSX]

## Sheet: CE1
Species	Protein ID	Transcript_ID	transcript_budget	Cluster	Type
S. parasitica	XP_012206234.1	KDO23124	6.05e-05	1	infection
S. parasitica	XP_012199997.1	KDO29501	0.000108	1	infection
S. parasitica	XP_012211855.1	KDO17433	0.000111	1	infection
S. parasitica	XP_012206193.1	KDO23081	0.0006545	1	infection
P. infestans	XP_002898171.1	PITG_15956T0	0.003535	1	infection
P. parasitica	XP_008908171.1	PPTG_12733	0.00812	1	infection
A. euteiches	Ae201684_13115.1	Ae201684_13115_1	0.00848434	1	infection
P. infestans	XP_002901390.1	PITG_11920T0	0.012561	1	infection
P. parasitica	XP_008894056.1	PPTG_03128	0.017715	1	infection
P. parasitica	XP_008908179.1	PPTG_12738	0.025286	1	infection
S. parasitica	XP_012206193.1	KDO23081	0.0001505	1	plate
S. diclina	XP_008620142.1	SDRG_15738	0.000216001	1	plate
P. parasitica	XP_008908179.1	PPTG_12738	0.000266	1	plate
S. diclina	XP_008609535.1	SDRG_05590	0.000405002	1	plate
P. infestans	XP_002901390.1	PITG_11920T0	0.000438	1	plate
S. parasitica	XP_012206234.1	KDO23124	0.000859	1	plate
S. parasitica	XP_012199997.1	KDO29501	0.000902	1	plate
S. parasitica	XP_012211855.1	KDO17433	0.000916	1	plate
S. diclina	XP_008610211.1	SDRG_06222	0.001057	1	plate
S. diclina	XP_008610213.1	SDRG_06224	0.00135001	1	plate
S. diclina	XP_008620141.1	SDRG_15737	0.00143201	1	plate
P. parasitica	XP_008908171.1	PPTG_12733	0.004641	1	plate
P. parasitica	XP_008894056.1	PPTG_03128	0.0048145	1	plate
A. euteiches	Ae201684_13115.1	Ae201684_13115_1	0.00520067	1	plate
P. infestans	XP_002898171.1	PITG_15956T0	0.00632333	1	plate
S. sapeloensis	Salisap2822_c0_g1_i5	TRINITY_DN2822_c0_g1	6.71213e-05	2	colonization
S. parasitica	XP_012196528.1	KDO32877	0	2	infection
A. euteiches	Ae201684_13308.1	Ae201684_13308_1	0.000116333	2	infection
P. parasitica	XP_008903678.1	PPTG_10149	0.000428	2	infection
A. laibachii	CCA27665	CCA27665	0.00053275	2	infection
P. infestans	XP_002900764.1	PITG_12144T0	0.000819	2	infection
P. infestans	XP_002906592.1	PITG_03525T0	0.000889	2	infection
P. parasitica	XP_008895954.1	PPTG_03921	0.001168	2	infection
P. ultimum	PYU1_T010216	PYU1_T010216	0.001496	2	infection
P. ultimum	PYU1_T002292	PYU1_T002292	0.00355767	2	infection
S. sapeloensis	Salisap2822_c0_g1_i5	TRINITY_DN2822_c0_g1	1.99657e-05	2	plate
A. euteiches	Ae201684_13308.1	Ae201684_13308_1	8.63334e-05	2	plate
A. astaci	XP_009830833.1	H257_07105	0.000351	2	plate
A. invadans	XP_008875234.1	H310_10586	0.000485	2	plate
S. diclina	XP_008609609.1	SDRG_05660	0.000494002	2	plate
P. infestans	XP_002900764.1	PITG_12144T0	0.000511333	2	plate
P. ultimum	PYU1_T010216	PYU1_T010216	0.000763	2	plate
P. infestans	XP_002906592.1	PITG_03525T0	0.000792667	2	plate
P. parasitica	XP_008903678.1	PPTG_10149	0.000841	2	plate
S. parasitica	XP_012196528.1	KDO32877	0.00107	2	plate
P. ultimum	PYU1_T002292	PYU1_T002292	0.00189367	2	plate
P. parasitica	XP_008895954.1	PPTG_03921	0.0032495	2	plate
P. parasitica	XP_008899850.1	PPTG_07423	0.000515	3	infection
P. parasitica	XP_008899850.1	PPTG_07423	0.000873	3	plate
A. euteiches	Ae201684_15657.1	Ae201684_15657_1	0.00129733	4	infection
A. euteiches	Ae201684_15657.1	Ae201684_15657_1	0.000859667	4	plate
S. parasitica	XP_012209133.1	KDO20180	5.6e-05	5	infection
S. parasitica	XP_012207374.1	KDO21933	5.75e-05	5	infection
S. parasitica	XP_012209133.1	KDO20180	0.0003775	5	plate
S. parasitica	XP_012207374.1	KDO21933	0.0010845	5	plate
S. sapeloensis	Salisap3972_c0_g1_i17	TRINITY_DN3972_c0_g1	0.0160466	6	colonization
S. parasitica	XP_012197164.1	KDO31968	0.000139	6	infection
A. laibachii	CCA15470	CCA15470	0.0002605	6	infection
P. parasitica	XP_008909379.1	PPTG_14144	0.001012	6	infection
P. ultimum	PYU1_T013009	PYU1_T013009	0.00110933	6	infection
A. euteiches	Ae201684_8621.1	Ae201684_8621_1	0.00278567	6	infection
P. infestans	XP_002998443.1	PITG_06289T0	0.00498767	6	infection
S. parasitica	XP_012197164.1	KDO31968	4.75e-05	6	plate
S. diclina	XP_008606837.1	SDRG_03000	0.000198001	6	plate
P. ultimum	PYU1_T013009	PYU1_T013009	0.001635	6	plate
A. euteiches	Ae201684_8621.1	Ae201684_8621_1	0.001732	6	plate
P. infestans	XP_002998443.1	PITG_06289T0	0.00237	6	plate
P. parasitica	XP_008909379.1	PPTG_14144	0.0039775	6	plate
S. sapeloensis	Salisap3972_c0_g1_i17	TRINITY_DN3972_c0_g1	0.00845861	6	plate
P. ultimum	PYU1_T010607	PYU1_T010607	0.000673	8	infection
P. ultimum	PYU1_T010605	PYU1_T010605	0.00124567	8	infection
P. ultimum	PYU1_T010623	PYU1_T010623	0.002533	8	infection
P. parasitica	XP_008896513.1	PPTG_04365	0.003971	8	infection
P. infestans	XP_002905035.1	PITG_07069T0	0.00480967	8	infection
P. ultimum	PYU1_T010604	PYU1_T010604	0.00489534	8	infection
P. ultimum	PYU1_T010606	PYU1_T010606	0.00590834	8	infection
P. parasitica	XP_008896511.1	PPTG_04363	0.006572	8	infection
P. ultimum	PYU1_T010606	PYU1_T010606	0	8	plate
P. ultimum	PYU1_T010604	PYU1_T010604	2.56667e-05	8	plate
P. ultimum	PYU1_T010623	PYU1_T010623	5.76667e-05	8	plate
P. ultimum	PYU1_T010605	PYU1_T010605	6.83333e-05	8	plate
P. ultimum	PYU1_T010607	PYU1_T010607	0.000480333	8	plate
P. infestans	XP_002905035.1	PITG_07069T0	0.00192833	8	plate
P. parasitica	XP_008896513.1	PPTG_04365	0.0040355	8	plate
P. parasitica	XP_008896511.1	PPTG_04363	0.0142465	8	plate
A. euteiches	Ae201684_16478.1	Ae201684_16478_1	0	9	infection
A. euteiches	Ae201684_16500.1	Ae201684_16500_1	0	9	infection
A. euteiches	Ae201684_16502.1	Ae201684_16502_1	0	9	infection
A. euteiches	Ae201684_16503.1	Ae201684_16503_1	0	9	infection
A. euteiches	Ae201684_16495.1	Ae201684_16495_1	3.86667e-05	9	infection
A. euteiches	Ae201684_16500.1	Ae201684_16500_1	0	9	plate
A. euteiches	Ae201684_16503.1	Ae201684_16503_1	0	9	plate
A. euteiches	Ae201684_16495.1	Ae201684_16495_1	1.83333e-05	9	plate
A. euteiches	Ae201684_16478.1	Ae201684_16478_1	3.33333e-05	9	plate
A. euteiches	Ae201684_16502.1	Ae201684_16502_1	0.000137667	9	plate
S. sapeloensis	Salisap873_c0_g1_i1	TRINITY_DN873_c0_g1	0.000217208	10	colonization
S. parasitica	XP_012208250.1	KDO21071	6.45e-05	10	infection
H. arabidopsidis	HpaP804428	HpaT804428	0.000362333	10	infection
P. halstedii	CEG38691.1	CEG38691	0.000653	10	infection
P. parasitica	XP_008914683.1	PPTG_18390	0.00072	10	infection
P. infestans	XP_002904519.1	PITG_07531T0	0.001031	10	infection
P. parasitica	XP_008891585.1	PPTG_02279	0.001426	10	infection
P. infestans	XP_002904518.1	PITG_07530T0	0.00189067	10	infection
P. infestans	XP_002901864.1	PITG_11087T0	0.00513833	10	infection
P. parasitica	XP_008916068.1	PPTG_24575	0.008061	10	infection
P. ultimum	PYU1_T003273	PYU1_T003273	0.0134157	10	infection
S. diclina	XP_008612624.1	SDRG_08511	3.20001e-05	10	plate
S. sapeloensis	Salisap873_c0_g1_i1	TRINITY_DN873_c0_g1	8.8451e-05	10	plate
S. parasitica	XP_012208250.1	KDO21071	0.000136	10	plate
P. parasitica	XP_008914683.1	PPTG_18390	0.000823	10	plate
P. infestans	XP_002904519.1	PITG_07531T0	0.001031	10	plate
P. infestans	XP_002904518.1	PITG_07530T0	0.00189067	10	plate
P. ultimum	PYU1_T003273	PYU1_T003273	0.00236933	10	plate
P. parasitica	XP_008891585.1	PPTG_02279	0.0031975	10	plate
P. parasitica	XP_008916068.1	PPTG_24575	0.0038275	10	plate
P. infestans	XP_002901864.1	PITG_11087T0	0.00513833	10	plate
P. infestans	XP_002907947.1	PITG_01274T0	0	12	infection
P. parasitica	XP_008893196.1	PPTG_01585	0.000338	12	infection
P. infestans	XP_002908089.1	PITG_01423T0	0.000420333	12	infection
H. arabidopsidis	HpaP813414	HpaT813414	0.000888333	12	infection
P. parasitica	XP_008916495.1	PPTG_19740	0.002971	12	infection
P. infestans	XP_002907864.1	PITG_01186T0	0.00411233	12	infection
P. parasitica	XP_008893196.1	PPTG_01585	0	12	plate
P. infestans	XP_002907947.1	PITG_01274T0	6.66667e-07	12	plate
P. infestans	XP_002908089.1	PITG_01423T0	3.76667e-05	12	plate
P. infestans	XP_002907864.1	PITG_01186T0	9.56667e-05	12	plate
P. parasitica	XP_008916495.1	PPTG_19740	0.0001625	12	plate
P. infestans	XP_002898410.1	PITG_15466T0	0.007634	13	infection
P. infestans	XP_002898410.1	PITG_15466T0	0.00344067	13	plate
S. parasitica	XP_012199063.1	KDO30261	0	14	infection
A. euteiches	Ae201684_14502.1	Ae201684_14502_1	0.000518334	14	infection
A. euteiches	Ae201684_14497.1	Ae201684_14497_1	0.000539334	14	infection
P. ultimum	PYU1_T013036	PYU1_T013036	0.000555	14	infection
P. ultimum	PYU1_T013025	PYU1_T013025	0.000677334	14	infection
A. euteiches	Ae201684_14501.1	Ae201684_14501_1	0.000732334	14	infection
A. euteiches	Ae201684_15951.1	Ae201684_15951_1	0.000793334	14	infection
S. parasitica	XP_012199067.1	KDO30265	0.000887	14	infection
A. euteiches	Ae201684_3104.1	Ae201684_3104_1	0.0109643	14	infection
A. euteiches	Ae201684_6021.1	Ae201684_6021_1	0.0180497	14	infection
S. parasitica	XP_012199063.1	KDO30261	0	14	plate
S. diclina	XP_008615380.1	SDRG_11130	1.2e-05	14	plate
S. diclina	XP_008614668.1	SDRG_10456	0.000102	14	plate
A. euteiches	Ae201684_14502.1	Ae201684_14502_1	0.000342667	14	plate
A. euteiches	Ae201684_14497.1	Ae201684_14497_1	0.000353	14	plate
A. euteiches	Ae201684_14501.1	Ae201684_14501_1	0.000357333	14	plate
A. astaci	XP_009823930.1	H257_02122	0.000506	14	plate
A. invadans	XP_008865983.1	H310_03776	0.000537	14	plate
S. diclina	XP_008606229.1	SDRG_02420	0.000716003	14	plate
P. ultimum	PYU1_T013036	PYU1_T013036	0.000756	14	plate
A. euteiches	Ae201684_15951.1	Ae201684_15951_1	0.000812334	14	plate
S. parasitica	XP_012199067.1	KDO30265	0.0008645	14	plate
P. ultimum	PYU1_T013025	PYU1_T013025	0.00127867	14	plate
A. euteiches	Ae201684_3104.1	Ae201684_3104_1	0.00479867	14	plate
A. euteiches	Ae201684_6021.1	Ae201684_6021_1	0.00652233	14	plate
S. parasitica	XP_012198880.1	KDO30514	0	15	infection
S. parasitica	XP_012210760.1	KDO18535	0.000316	15	infection
S. parasitica	XP_012211336.1	KDO17959	0.0003275	15	infection
P. halstedii	CEG47268.1	CEG47268	0.000524	15	infection
S. parasitica	XP_012206587.1	KDO22670	0.0008075	15	infection
H. arabidopsidis	HpaP805406	HpaT805406	0.00450533	15	infection
P. ultimum	PYU1_T010370	PYU1_T010370	0.00508267	15	infection
A. laibachii	CCA14552	CCA14552	0.006918	15	infection
P. parasitica	XP_008898121.1	PPTG_06099	0.011703	15	infection
P. infestans	XP_002904868.1	PITG_06891T0	0.0184033	15	infection
S. parasitica	XP_012206587.1	KDO22670	0	15	plate
S. diclina	XP_008617325.1	SDRG_13019	0.000333001	15	plate
S. parasitica	XP_012198880.1	KDO30514	0.000344	15	plate
S. parasitica	XP_012210760.1	KDO18535	0.000609	15	plate
A. astaci	XP_009833259.1	H257_08882	0.003886	15	plate
S. parasitica	XP_012211336.1	KDO17959	0.0041645	15	plate
S. diclina	XP_008620431.1	SDRG_16020	0.00483702	15	plate
P. ultimum	PYU1_T010370	PYU1_T010370	0.006378	15	plate
P. parasitica	XP_008898121.1	PPTG_06099	0.008353	15	plate
A. invadans	XP_008874821.1	H310_10268	0.015787	15	plate
P. infestans	XP_002904868.1	PITG_06891T0	0.0167987	15	plate
P. infestans	XP_002896923.1	PITG_16694T0	0	16	infection
P. infestans	XP_002896922.1	PITG_16693T0	0	16	infection
P. parasitica	XP_008899159.1	PPTG_06868	0.000171	16	infection
P. parasitica	XP_008899159.1	PPTG_06868	0	16	plate
P. infestans	XP_002896923.1	PITG_16694T0	1.33333e-06	16	plate
P. infestans	XP_002896922.1	PITG_16693T0	2e-06	16	plate
S. sapeloensis	Salisap2019_c0_g1_i1	TRINITY_DN2019_c0_g1	0.00470084	17	colonization
S. sapeloensis	Salisap1175_c0_g1_i1	TRINITY_DN1175_c0_g1	0.0199193	17	colonization
A. euteiches	Ae201684_12004.1	Ae201684_12004_1	0.000223667	17	infection
S. parasitica	XP_012204403.1	KDO24943	0.0008195	17	infection
P. halstedii	CEG40668.1	CEG40668	0.001241	17	infection
A. euteiches	Ae201684_11963.1	Ae201684_11963_1	0.00238733	17	infection
P. parasitica	XP_008900512.1	PPTG_07887	0.006055	17	infection
P. infestans	XP_002901187.1	PITG_22947T0	0.00826067	17	infection
A. laibachii	CCA25891	CCA25891	0.00986125	17	infection
P. infestans	XP_002901186.1	PITG_22946T0	0.0162903	17	infection
A. euteiches	Ae201684_12004.1	Ae201684_12004_1	0.000170333	17	plate
A. invadans	XP_008880545.1	H310_14458	0.000202	17	plate
A. astaci	XP_009839161.1	H257_13363	0.000456	17	plate
S. diclina	XP_008618377.1	SDRG_14052	0.000676003	17	plate
S. parasitica	XP_012204403.1	KDO24943	0.000788	17	plate
P. parasitica	XP_008900512.1	PPTG_07887	0.0010295	17	plate
S. sapeloensis	Salisap2019_c0_g1_i1	TRINITY_DN2019_c0_g1	0.00255173	17	plate
A. euteiches	Ae201684_11963.1	Ae201684_11963_1	0.00294267	17	plate
S. diclina	XP_008619086.1	SDRG_14712	0.00306201	17	plate
A. astaci	XP_009839037.1	H257_13270	0.003112	17	plate
A. invadans	XP_008862841.1	H310_01504	0.005208	17	plate
P. infestans	XP_002901187.1	PITG_22947T0	0.00826067	17	plate
S. sapeloensis	Salisap1175_c0_g1_i1	TRINITY_DN1175_c0_g1	0.00972234	17	plate
P. infestans	XP_002901186.1	PITG_22946T0	0.0162903	17	plate
S. parasitica	XP_012200134.1	KDO29241	2.3e-05	18	infection
A. euteiches	Ae201684_2139.1	Ae201684_2139_1	0.00136567	18	infection
S. parasitica	XP_012200134.1	KDO29241	0.0011035	18	plate
A. euteiches	Ae201684_2139.1	Ae201684_2139_1	0.000788	18	plate
A. euteiches	Ae201684_17697.1	Ae201684_17697_1	0.00154533	19	infection
A. euteiches	Ae201684_17697.1	Ae201684_17697_1	0.00064	19	plate
H. arabidopsidis	HpaP809341	HpaT809341	0	20	infection
H. arabidopsidis	HpaP809340	HpaT809340	0	20	infection
A. euteiches	Ae201684_11269.1	Ae201684_11269_1	0.00321433	20	infection
A. laibachii	CCA16401	CCA16401	0.0077855	20	infection
A. astaci	XP_009829150.1	H257_05852	0.004469	20	plate
A. euteiches	Ae201684_11269.1	Ae201684_11269_1	0.00558567	20	plate
H. arabidopsidis	HpaP801137	HpaT801137	0	21	infection
S. parasitica	XP_012204221.1	KDO25153	0.000237	21	infection
S. parasitica	XP_012195244.1	KDO34207	0.000313	21	infection
P. ultimum	PYU1_T004063	PYU1_T004063	0.00105367	21	infection
A. euteiches	Ae201684_16057.1	Ae201684_16057_1	0.00159633	21	infection
A. euteiches	Ae201684_10173.1	Ae201684_10173_1	0.00206567	21	infection
A. astaci	XP_009833457.1	H257_09041	7.00001e-06	21	plate
S. parasitica	XP_012204221.1	KDO25153	0.0002705	21	plate
A. invadans	XP_008865744.1	H310_03593	0.000277	21	plate
P. ultimum	PYU1_T004063	PYU1_T004063	0.000388333	21	plate
S. diclina	XP_008617380.1	SDRG_13075	0.000419002	21	plate
A. euteiches	Ae201684_16057.1	Ae201684_16057_1	0.000614333	21	plate
S. diclina	XP_008611999.1	SDRG_07917	0.000837003	21	plate
S. parasitica	XP_012195244.1	KDO34207	0.001162	21	plate
A. euteiches	Ae201684_10173.1	Ae201684_10173_1	0.00185333	21	plate
A. astaci	XP_009833454.1	H257_09038	0.002181	21	plate
A. astaci	XP_009833459.1	H257_09042	0.002665	21	plate
H. arabidopsisdis	HpaP814574	HpaT814574	0	NA	infection
A. invadans	XP_008867717.1	H310_04939	0.005334	NA	plate
A. invadans	XP_008876240.1	H310_11361	0.000347	NA	plate

## Sheet: CE10
Species	Protein ID	Transcript_ID	transcript_budget	Cluster	Type
A. euteiches	Ae201684_9119.1	Ae201684_9119_1	0	1	infection
A. euteiches	Ae201684_9120.1	Ae201684_9120_1	0	1	infection
A. euteiches	Ae201684_9122.1	Ae201684_9122_1	0	1	infection
A. euteiches	Ae201684_9978.1	Ae201684_9978_1	0	1	infection
A. euteiches	Ae201684_9977.1	Ae201684_9977_1	0.000618	1	infection
A. euteiches	Ae201684_3619.1	Ae201684_3619_1	0.000733	1	infection
A. euteiches	Ae201684_9121.1	Ae201684_9121_1	0.00317333	1	infection
A. euteiches	Ae201684_9125.1	Ae201684_9125_1	0.00569934	1	infection
H. arabidopsidis	HpaP806351	HpaT806351	0	1	infection
H. arabidopsidis	HpaP806365	HpaT806365	0	1	infection
P. halstedii	CEG37824.1	CEG37824	0	1	infection
P. halstedii	CEG49862.1	CEG49862	0	1	infection
P. halstedii	CEG44175.1	CEG44175	0.000269	1	infection
P. infestans	XP_002899320.1	PITG_14222T0	0.000118333	1	infection
P. infestans	XP_002905261.1	PITG_07333T0	0.000141	1	infection
P. infestans	XP_002899296.1	PITG_14190T0	0.000610667	1	infection
P. infestans	XP_002905262.1	PITG_07334T0	0.000759	1	infection
P. infestans	XP_002899299.1	PITG_14194T0	0.00248067	1	infection
P. infestans	XP_002899314.1	PITG_14215T0	0.00276533	1	infection
P. infestans	XP_002899306.1	PITG_14206T0	0.00386767	1	infection
P. parasitica	XP_008903924.1	PPTG_09887	9e-06	1	infection
P. parasitica	XP_008903951.1	PPTG_09913	1.8e-05	1	infection
P. parasitica	XP_008917359.1	PPTG_20345	8.8e-05	1	infection
P. parasitica	XP_008903921.1	PPTG_09884	0.000112	1	infection
P. parasitica	XP_008903947.1	PPTG_09909	0.000231	1	infection
P. parasitica	XP_008903929.1	PPTG_09892	0.000812	1	infection
P. parasitica	XP_008896182.1	PPTG_04107	0.002634	1	infection
P. parasitica	XP_008903946.1	PPTG_09908	0.002654	1	infection
P. parasitica	XP_008896183.1	PPTG_04108	0.004112	1	infection
P. ultimum	PYU1_T009203	PYU1_T009203	9.66667e-06	1	infection
P. ultimum	PYU1_T009204	PYU1_T009204	5.46667e-05	1	infection
P. ultimum	PYU1_T009170	PYU1_T009170	0.000775	1	infection
P. ultimum	PYU1_T009205	PYU1_T009205	0.001188	1	infection
P. ultimum	PYU1_T009208	PYU1_T009208	0.001779	1	infection
S. parasitica	XP_012208696.1	KDO20570	0	1	infection
S. parasitica	XP_012207504.1	KDO21831	0	1	infection
S. parasitica	XP_012202047.1	KDO27271	7.5e-05	1	infection
S. parasitica	XP_012196461.1	KDO32805	9.05e-05	1	infection
S. parasitica	XP_012212311.1	KDO16981	0.000258	1	infection
A. astaci	XP_009829950.1	H257_06438	0.000264	1	plate
A. astaci	XP_009842770.1	H257_16133	0.002166	1	plate
A. euteiches	Ae201684_9119.1	Ae201684_9119_1	0	1	plate
A. euteiches	Ae201684_9120.1	Ae201684_9120_1	1.66667e-06	1	plate
A. euteiches	Ae201684_9122.1	Ae201684_9122_1	2.36667e-05	1	plate
A. euteiches	Ae201684_9978.1	Ae201684_9978_1	0.000138333	1	plate
A. euteiches	Ae201684_3619.1	Ae201684_3619_1	0.000284	1	plate
A. euteiches	Ae201684_9977.1	Ae201684_9977_1	0.000449	1	plate
A. euteiches	Ae201684_9125.1	Ae201684_9125_1	0.001828	1	plate
A. euteiches	Ae201684_9121.1	Ae201684_9121_1	0.002656	1	plate
A. invadans	XP_008873630.1	H310_09357	7.8e-05	1	plate
A. invadans	XP_008879309.1	H310_13538	0.002078	1	plate
P. infestans	XP_002899299.1	PITG_14194T0	9.66667e-06	1	plate
P. infestans	XP_002899320.1	PITG_14222T0	6.56667e-05	1	plate
P. infestans	XP_002905261.1	PITG_07333T0	0.0001	1	plate
P. infestans	XP_002899296.1	PITG_14190T0	0.000210333	1	plate
P. infestans	XP_002905262.1	PITG_07334T0	0.000382667	1	plate
P. infestans	XP_002899306.1	PITG_14206T0	0.002433	1	plate
P. infestans	XP_002899314.1	PITG_14215T0	0.00702833	1	plate
P. parasitica	XP_008903929.1	PPTG_09892	0	1	plate
P. parasitica	XP_008917359.1	PPTG_20345	0	1	plate
P. parasitica	XP_008903947.1	PPTG_09909	7.4e-05	1	plate
P. parasitica	XP_008903924.1	PPTG_09887	0.000182	1	plate
P. parasitica	XP_008903951.1	PPTG_09913	0.000194	1	plate
P. parasitica	XP_008903921.1	PPTG_09884	0.000745	1	plate
P. parasitica	XP_008896182.1	PPTG_04107	0.000953	1	plate
P. parasitica	XP_008896183.1	PPTG_04108	0.0106545	1	plate
P. parasitica	XP_008903946.1	PPTG_09908	0.028909	1	plate
P. ultimum	PYU1_T009203	PYU1_T009203	1.76667e-05	1	plate
P. ultimum	PYU1_T009204	PYU1_T009204	7.73333e-05	1	plate
P. ultimum	PYU1_T009208	PYU1_T009208	0.000319333	1	plate
P. ultimum	PYU1_T009205	PYU1_T009205	0.000404	1	plate
P. ultimum	PYU1_T009170	PYU1_T009170	0.000492	1	plate
S. diclina	XP_008613944.1	SDRG_09770	5.00002e-05	1	plate
S. diclina	XP_008608044.1	SDRG_04160	0.000188001	1	plate
S. diclina	XP_008620930.1	SDRG_16494	0.000224001	1	plate
S. parasitica	XP_012212311.1	KDO16981	0	1	plate
S. parasitica	XP_012208696.1	KDO20570	0	1	plate
S. parasitica	XP_012207504.1	KDO21831	0.0001775	1	plate
S. parasitica	XP_012202047.1	KDO27271	0.000274	1	plate
S. parasitica	XP_012196461.1	KDO32805	0.0003665	1	plate
S. sapeloensis	Salisap1733_c0_g1_i3	Salisap1733_c0_g1	0.00140806	2	colonization
A. euteiches	Ae201684_17699.1	Ae201684_17699_1	0.000611334	2	infection
A. laibachii	CCA14642	CCA14642	6.875e-05	2	infection
H. arabidopsidis	HpaP805075	HpaT805075	0.000874667	2	infection
P. halstedii	CEG46135.1	CEG46135	0	2	infection
P. infestans	XP_002906882.1	PITG_03840T0	0.00527767	2	infection
P. parasitica	XP_008898689.1	PPTG_06515	0.000215	2	infection
P. parasitica	XP_008898688.1	PPTG_06514	0.0015	2	infection
P. ultimum	PYU1_T007156	PYU1_T007156	0.00194233	2	infection
P. ultimum	PYU1_T007155	PYU1_T007155	0.003923	2	infection
S. parasitica	XP_012203775.1	KDO25553	0	2	infection
A. astaci	XP_009824159.1	H257_02293	0.000167	2	plate
A. euteiches	Ae201684_17699.1	Ae201684_17699_1	0.000449	2	plate
A. invadans	XP_008864165.1	H310_02438	0.000266	2	plate
P. infestans	XP_002906882.1	PITG_03840T0	0.00622567	2	plate
P. parasitica	XP_008898689.1	PPTG_06515	0.000711	2	plate
P. parasitica	XP_008898688.1	PPTG_06514	0.008166	2	plate
P. ultimum	PYU1_T007156	PYU1_T007156	0.00146867	2	plate
P. ultimum	PYU1_T007155	PYU1_T007155	0.00268533	2	plate
S. diclina	XP_008612312.1	SDRG_08218	0.000202001	2	plate
S. parasitica	XP_012203775.1	KDO25553	0.0001305	2	plate
S. sapeloensis	Salisap1733_c0_g1_i3	Salisap1733_c0_g1	0.00130316	2	plate
S. sapeloensis	Salisap3486_c0_g1_i37	Salisap3486_c0_g1	0.0121845	3	colonization
A. euteiches	Ae201684_1895.1	Ae201684_1895_1	0.00122367	3	infection
S. parasitica	XP_012203990.1	KDO25340	0.0030075	3	infection
A. astaci	XP_009832698.1	H257_08505	0.000149	3	plate
A. euteiches	Ae201684_1895.1	Ae201684_1895_1	0.000822334	3	plate
A. invadans	XP_008871890.1	H310_08060	0.000974	3	plate
S. diclina	XP_008616684.1	SDRG_12391	0.000279001	3	plate
S. parasitica	XP_012203990.1	KDO25340	0.0002435	3	plate
S. sapeloensis	Salisap3486_c0_g1_i37	Salisap3486_c0_g1	0.00566917	3	plate
S. sapeloensis	Salisap4165_c1_g5_i2	Salisap4165_c1_g5	6.01115e-05	4	colonization
S. sapeloensis	Salisap4038_c5_g2_i1	Salisap4038_c5_g2	0.000805935	4	colonization
P. infestans	XP_002895440.1	PITG_20786T0	8.63333e-05	4	infection
P. parasitica	XP_008894856.1	PPTG_21355	0	4	infection
P. parasitica	XP_008894596.1	PPTG_03658	7e-06	4	infection
P. parasitica	XP_008890034.1	PPTG_00396	0.000286	4	infection
P. parasitica	XP_008890037.1	PPTG_00399	0.003318	4	infection
P. parasitica	XP_008890033.1	PPTG_00395	0.005116	4	infection
P. infestans	XP_002895440.1	PITG_20786T0	1.3e-05	4	plate
P. parasitica	XP_008890033.1	PPTG_00395	0	4	plate
P. parasitica	XP_008894596.1	PPTG_03658	0	4	plate
P. parasitica	XP_008894856.1	PPTG_21355	0	4	plate
P. parasitica	XP_008890034.1	PPTG_00396	3.8e-05	4	plate
P. parasitica	XP_008890037.1	PPTG_00399	8.15e-05	4	plate
S. sapeloensis	Salisap4165_c1_g5_i2	Salisap4165_c1_g5	6.03047e-05	4	plate
S. sapeloensis	Salisap4038_c5_g2_i1	Salisap4038_c5_g2	0.00100803	4	plate
S. sapeloensis	Salisap2638_c0_g1_i2	Salisap2638_c0_g1	0.0163723	5	colonization
A. laibachii	CCA24569	CCA24569	0.000702	5	infection
H. arabidopsidis	HpaP806994	HpaT806994	0	5	infection
P. infestans	XP_002908912.1	PITG_00294T0	0.002154	5	infection
P. parasitica	XP_008904617.1	PPTG_10879	0.001073	5	infection
A. invadans	XP_008865724.1	H310_03581	0.000473	5	plate
P. infestans	XP_002908912.1	PITG_00294T0	0.00191567	5	plate
P. parasitica	XP_008904617.1	PPTG_10879	0.000638	5	plate
S. sapeloensis	Salisap2638_c0_g1_i2	Salisap2638_c0_g1	0.00600586	5	plate
S. parasitica	XP_012206106.1	KDO23154	0.000223	6	infection
S. parasitica	XP_012206106.1	KDO23154	3.7e-05	6	plate
S. sapeloensis	Salisap288_c0_g1_i1	Salisap288_c0_g1	0.00027295	7	colonization
A. euteiches	Ae201684_12889.1	Ae201684_12889_1	0.00641234	7	infection
S. parasitica	XP_012201617.1	KDO27748	0.000387	7	infection
A. euteiches	Ae201684_12889.1	Ae201684_12889_1	0.00129733	7	plate
A. invadans	XP_008878951.1	H310_13289	0.000824	7	plate
A. invadans	XP_008866539.1	H310_04128	0.000843	7	plate
S. parasitica	XP_012201617.1	KDO27748	0.000582	7	plate
S. sapeloensis	Salisap288_c0_g1_i1	Salisap288_c0_g1	3.25971e-05	7	plate
A. invadans	XP_008876233.1	H310_11354	0.000385	8	plate
A. astaci	XP_009834266.1	H257_09670	0.00184	9	plate
A. invadans	XP_008876004.1	H310_11203	0.007363	9	plate
H. arabidopsidis	HpaP802651	HpaT802651	0.000244667	10	infection
P. infestans	XP_002898501.1	PITG_14598T0	0.021547	10	infection
P. parasitica	XP_008908646.1	PPTG_13924	0.005489	10	infection
P. ultimum	PYU1_T007881	PYU1_T007881	0.00288067	10	infection
S. parasitica	XP_012195937.1	KDO33174	0.000107	10	infection
P. infestans	XP_002898501.1	PITG_14598T0	0.0129067	10	plate
P. parasitica	XP_008908646.1	PPTG_13924	0.0089335	10	plate
P. ultimum	PYU1_T007881	PYU1_T007881	0.00496467	10	plate
S. diclina	XP_008612462.1	SDRG_08358	0.00165601	10	plate
S. parasitica	XP_012195937.1	KDO33174	0.0023275	10	plate
S. parasitica	XP_012202343.1	KDO26962	0.0008445	11	infection
S. parasitica	XP_012202343.1	KDO26962	0.0054905	11	plate
P. ultimum	PYU1_T013786	PYU1_T013786	0.00217967	12	infection
P. ultimum	PYU1_T013786	PYU1_T013786	0.000898	12	plate
P. parasitica	XP_008909423.1	PPTG_14185	0.00077	13	infection
P. parasitica	XP_008909423.1	PPTG_14185	0.0008575	13	plate
S. sapeloensis	Salisap3647_c0_g1_i16	Salisap3647_c0_g1	0.0064712	14	colonization
A. euteiches	Ae201684_1017.1	Ae201684_1017_1	0.003927	14	infection
A. laibachii	CCA17643	CCA17643	0.000295	14	infection
H. arabidopsidis	HpaP808292	HpaT808292	0.000415667	14	infection
P. halstedii	CEG35531.1	CEG35531	0.000974	14	infection
P. infestans	XP_002901666.1	PITG_10850T0	0.003322	14	infection
P. parasitica	XP_008906624.1	PPTG_12375	0.000466	14	infection
P. ultimum	PYU1_T010670	PYU1_T010670	0.001722	14	infection
S. parasitica	XP_012195101.1	KDO34365	5.85e-05	14	infection
A. astaci	XP_009823590.1	H257_01865	0.00101	14	plate
A. euteiches	Ae201684_1017.1	Ae201684_1017_1	0.00149267	14	plate
A. invadans	XP_008866466.1	H310_04077	0.000222	14	plate
P. infestans	XP_002901666.1	PITG_10850T0	0.000414667	14	plate
P. parasitica	XP_008906624.1	PPTG_12375	0.0030625	14	plate
P. ultimum	PYU1_T010670	PYU1_T010670	0.000545333	14	plate
S. diclina	XP_008617181.1	SDRG_12877	0.000566002	14	plate
S. parasitica	XP_012195101.1	KDO34365	0.002161	14	plate
S. sapeloensis	Salisap3647_c0_g1_i16	Salisap3647_c0_g1	0.00310977	14	plate
P. parasitica	XP_008897009.1	PPTG_05249	0.000614	NA	infection
A. euteiches	Ae201684_3249.1	Ae201684_3249_1	0.00200667	NA	infection
P. parasitica	XP_008900557.1	PPTG_07934	0.009162	NA	infection
P. parasitica	XP_008897009.1	PPTG_05249	0.000419	NA	plate
A. euteiches	Ae201684_3249.1	Ae201684_3249_1	0.000785667	NA	plate
P. parasitica	XP_008900557.1	PPTG_07934	0.011866	NA	plate
