# Supplementary material for: A Global Survey of Carbohydrate Esterase Families 1 and 10 in Oomycetes
Source: Front Genet. 2020 Aug 7;11:756. doi: 10.3389/fgene.2020.00756 (PMC7427535; doi:10.3389/fgene.2020.00756)
Supplement: Supplementary file 5 [file Table_5.XLSX]

## Sheet: Sheet1
Table S5: Number of CE-encoding genes detected across 26 oomycetes.
	Albugo candida	Albugo laibachii	Salisapilia sapeloensis	Phytopythium vexans	Phytophthora kernoviae	Phytophthora sojae	Phytophthora ramorum	Phytophthora lateralis	Bremia lactucae	Plasmopara halstedii	Hyaloperonospora arabidopsidis	Phytophthora parasitica	Phytophthora infestans	Pythium arrhenomanes	Pythium aphanidermatum	Pythium ultimum	Pythium iwayamai	Pythium irregulare	Thraustotheca clavata	Achlya hypogyna	Aphanomyces stellatus	Aphanomyces euteiches	Aphanomyces astaci	Aphanomyces invadans	Saprolgenia diclina	Saprolegnia parasitica	Total number
CE1	5	6	6	15	12	17	22	10	5	4	8	19	19	22	20	13	9	13	18	15	27	23	19	14	23	19	383
CE10	5	3	7	16	13	35	25	15	7	7	6	26	13	20	10	10	19	17	5	10	14	15	12	16	9	12	347
CE1/CE7	0	2	0	2	1	5	3	2	2	1	2	5	3	1	2	4	3	3	4	3	6	6	3	4	1	2	70
CE1/CE10	4	3	6	6	4	8	5	2	4	3	4	6	5	10	10	9	3	7	7	8	8	10	4	6	9	8	159
CE7/CE10	0	0	0	0	2	0	1	1	0	1	0	0	1	4	3	2	0	2	0	1	0	1	3	0	0	0	22
CE10/CE13	0	0	0	1	0	0	0	0	0	0	0	0	0	0	0	0	0	0	0	0	0	0	0	0	0	0	1
CE1/CE5/CE10	0	0	0	0	0	0	0	0	0	0	0	0	0	0	0	0	0	1	0	0	0	0	0	0	0	0	1
CE1/CE7/CE10	3	6	0	1	1	1	2	1	1	0	1	4	1	1	1	3	1	4	3	1	5	6	11	2	3	3	66
CE1/CE7/CE10/CE15	0	0	0	0	0	0	0	0	0	0	0	0	0	0	0	1	0	0	0	0	0	0	0	0	0	0	1
CE1/CBM1	0	0	0	0	0	0	0	0	0	0	0	0	0	0	0	0	0	0	0	0	0	6	0	0	0	0	6
CE10/GT4	0	0	0	0	0	0	0	0	0	0	0	0	0	0	0	0	0	0	1	0	0	0	0	0	0	0	1
CE10/GT60	0	0	0	0	0	0	1	1	0	1	0	0	0	0	0	0	0	0	0	0	0	0	0	0	0	0	3
CE1/CE10/GT60	0	0	0	0	0	0	0	0	0	0	0	0	0	0	0	0	0	0	1	0	0	0	0	0	0	0	1
CE10/PL22	1	1	0	0	0	0	0	0	0	0	0	0	0	0	0	0	0	0	0	0	0	0	0	0	0	0	2
