# Supplementary material for: A Global Survey of Carbohydrate Esterase Families 1 and 10 in Oomycetes
Source: Front Genet. 2020 Aug 7;11:756. doi: 10.3389/fgene.2020.00756 (PMC7427535; doi:10.3389/fgene.2020.00756)
Supplement: Supplementary file 6 [file Data_Sheet_1.FASTA]

>XP_009821499.1
-------------------------------------------------------------------------------------------------------------------------------------------------------------------------------------------------------------------------------------------------MFYPDAPKA----------------------------------------------------------------------------------------------------------------------------------------------------------------------------------------------------------------------------------------------------------------------------------------------------------------------------------------------------------------------------------------------------------------------------------------------------------------------------------------------------------------------------------------------------------------------------------------------------------------------------------------------------------------------------------------------------------------------------------------------------------------------------------------------------------------------------------------------------------------------------------------------------------------------------------------------------------------------------------------------------------------------------------------------------------------------------------------------------------------------------------------------------------------------------------------------------------------------------------------------------------------------------------------------------------------------------------------------------------------------------------------------------------------------------HA-------------------------------------------------------------------------------------------------------------------------------PKSG------------------------------------------------------------------------------------------------------------------------------------------------------------------------------------------------------------------------------------------------NPR------------------------------------------------------------------------------------------------------------------------------------------------------------------------------------------------------------------------------------------------------------------------------------------------------------------------------------------------------------------------------------------------------------------------------------------------------------------------------------------------------------------------------------------------------------------------------------------------------------------------------------------------------------------------------------------------------------------------------------------------------------------------------------------------------------------------------------------------------------------------------------------------------------------------------------------------------------------------------------------------------------------------------------------------------------------------------------------------LLMPLDAWLPR-----------PV-----VAAAVGIGLLGAGAGLLYI--------SLF--------------------DP-------------------------------------SLDT----------------------------------SRTS-----------------------------------------------------------------------------------------------------------------------------------------------------------------------------------------------------------------------------------------------------------------------------------------------------------------------------------------------------------------------------------------------------------------IPLSADEE--------AVA------------------------KL-----ALHSHEHVL-----------------AIKQRPG---------------------------RSVQL----------------------------------------FSQ----------------------------------------TWIP-----------------KR-----------------------------------GVTSA--------------------------------------------N-AVVI--------------LVHG------------------LNEHSS-----------SMLQ------------LVHT---------------LL-EEN---------------Y----------IV---------------YAFDHE--------------------------------------GFGRS--S-----------------------GLHA---------------------LIHSHE------------------------SLVD-----------------DIHQHI-K---------AVHA---------------------------------NF---------------------------------------------------------------PTKKR-F--------------------------------------VLGG----------------SLGGALTLH-----------R--LL-----R-D-------S-----------SDID------GAII-------------------------------------Q-----------CPA---------------------------------LE------IHAT----------------------------------------------------------------------RQPPAIVQAI----------------------------GHAVAYVAPFFAVMPS---------------------------------------------NG-GKGSSECVRATVQK-----------AKLQDPLYYT---GKLR----------------VGTAFQVKQCVE---------------------------TLQ------------------------------------------HQLVTQRALP-V-PLLLQH---------------------------------G--------TADVICS-------IEG-SQEW-FDRIQE---CP------------------------------------------------------DK-----------TFNKYDQ-------------------------------------------------------------------------------------------------------------------------------------------------------------------------------------------------------------------------------------------------------AAHDLLHEPV---------------------------ANQVIEDVVQWL-----------------NLRCY--RPQM--------------------------------------------------------------------------------------------------------------------------DFQSVTSM------------------------------------------------------------------------------------------------------------------------------------------------------------------------------------------------------------------------------------------------------------------------------------------------------------------------------------------------------------------------------------------------------------------------------------------------------------------------------------------------------------------------------------------------------------------------------------------------------------------------------------------------------------------------------------------------------------------------------------------------------------------------------------------------------------------------------------------------------------------------------------------------------------------------------------------------------------------------------------------------------------------------------------------------------------------------------------------------------------------------------------------------------------------------------------------------------------------------------------------------------------------------------------------------------------------------------------------------------------------------------------------------------------------------------------------------------------------------------------------------------------------------------------------------------------------------------------------------------------------------------------------------------------------------------------------------------------------------------------------------------------------------------------------------------------------------------------------------------------------------------------------------------------------------------------------------------------------------------------------------------------------------------------------------------------------------------------------------------------------------------------------------------------------------------------------------------------------------------------------------------------------------------------------------------------------------------------------
>XP_009823929.1
-------------------------------------------------------------------------------------------------------------------------------------------------------------------------------------------------------------------------------------------------MLHRGLR----------------------------------------------------------------------------------------------------------------------------------------------------------------------------------------------------------------------------------------------------------------------------------------------------------------------------------------------------------------------------------------------------------------------------------------------------------------------------------------------------------------------------------------------------------------------------------------------------------------------------------------------------------------------------------------------------------------------------------------------------------------------------------------------------------------------------------------------------------------------------------------------------------------------------------------------------------------------------------------------------------------------------------------------------------------------------------------------------------------------------------------------------------------------------------------------------------------------------------------------------------------------------------------------------------------------------------------------------------------------------------------------------------------------------------------------------------------------------------------------------------------------------------------------------------------------------------------------------------------------------------------------------------------------------------------------------------LGIT----------------------------------------------------------------------------------------------------------------------------------------------------------------------------------------------------------------------------------------------------------------------------------------------------------------------------------------------------------------------------------------------------------------------------------------------------------------------------------------------------------------------------------------------------------------------------------------------------------------------------------------------------------------------------------------------------------------------------------------------------------------------------------------------------------------------------------------------------------------------------------------------------------------------------------------------------------------------------------------------------------------------------------------------------------------------------------------------------------------------------------------------------------------------------------------------------------GGYNSWKAS-----------------------------------------------------------------------------------------------------------------------------------------------GVVQRW--------------------------------------------------------------------------------------------------------------------------------------------------------------------------------------------------------------------------------------------------------------------------------------------------------------------------------------------------------------------------------------------------------------------QSSVS--------SV-------------------------RL--------ANG--------------------------------------------------------HAV----------------------------------------QYF----------------------------------------QSQP-----------------AQPSA---------------------------------------------------------------------------------A-PTLV--------------LFHG------------------LASSHH-----------CFKH------------MWPH---------------LE---------A--------KY----------PI---------------MAFDLP--------------------------------------GTAGS--D-------------------VAAAGP-----------------------TYTADS-------------------------VHQ-----------------ALVEAI-T---------SAIP--------------------------------------------------------------------------------------------------TNHPV-V--------------------------------------FVGH----------------SLGGHSALR-----------L--AS-----D-FLKA----R-----------RPVH------GLVL-------------------------------------L-----------ASA----------------------------------G------LEPYVVMRGLDLL---------------------------------------------------------------PVSLVAKY------PRA-------------------VMRFFHLM-----------------------------------------------------------------GFADT-----------HPAEEYSYGA---LRAI----------------TTPYAQLRVAAS---------------------------AIS-KANV--------------------------------------------------PTLCVS---------------------------------A--------QDDPFLT-------DAV-WTDM-FVTLRA------------------------------------------------------------------------NVVRYPN-------------------------------------------------------------------------------------------------------------------------------------------------------------------------------------------------------------------------------------------------------GAHNIPKSKA----------------------------TQVARDIDTWI-----------------CDNAL--AARP---------------------------------------------------------------------------------------------------------------------------------------------------------------------------------------------------------------------------------------------------------------------------------------------------------------------------------------------------------------------------------------------------------------------------------------------------------AERSSADVDCHRHERIQ-------------SMRHDDVAI----------------------------------------------------------------------------------------------------------------------------------------------------------------------------------------------------------------------------------------------------------------------------------------------------------------------------------------------------------------------------------------------------------------------------------------------------------------------------------------------------------------------------------------------------------------------------------------------------------------------------------------------------------------------------------------------------------------------------------------------------------------------------------------------------------------------------------------------------------------------------------------------------------------------------------------------------------------------------------------------------------------------------------------SLKT--------------------------------------------------------------------------------------------------------------------------------------------------------------------------------------------------------------------------------------------------------------------------------------------------------------------------------------------------------------------------------------------------------------------------------------------------------------------------------------------------------------------------------------------------------------------------------------------------------------------------------------------------------------------------------------------------------------------------------------------------------------------------------------------------------------------------------------------------------------------------------------------------------------------------------
>XP_009823930.1
-------------------------------------------------------------------------------------------------------------------------------------------------------------------------------------------------------------------------------------------------MLHRGLR----------------------------------------------------------------------------------------------------------------------------------------------------------------------------------------------------------------------------------------------------------------------------------------------------------------------------------------------------------------------------------------------------------------------------------------------------------------------------------------------------------------------------------------------------------------------------------------------------------------------------------------------------------------------------------------------------------------------------------------------------------------------------------------------------------------------------------------------------------------------------------------------------------------------------------------------------------------------------------------------------------------------------------------------------------------------------------------------------------------------------------------------------------------------------------------------------------------------------------------------------------------------------------------------------------------------------------------------------------------------------------------------------------------------------------------------------------------------------------------------------------------------------------------------------------------------------------------------------------------------------------------------------------------------------------------------------------LGIT----------------------------------------------------------------------------------------------------------------------------------------------------------------------------------------------------------------------------------------------------------------------------------------------------------------------------------------------------------------------------------------------------------------------------------------------------------------------------------------------------------------------------------------------------------------------------------------------------------------------------------------------------------------------------------------------------------------------------------------------------------------------------------------------------------------------------------------------------------------------------------------------------------------------------------------------------------------------------------------------------------------------------------------------------------------------------------------------------------------------------------------------------------------------------------------------------------GGYNSWKAS-----------------------------------------------------------------------------------------------------------------------------------------------GVVQRW--------------------------------------------------------------------------------------------------------------------------------------------------------------------------------------------------------------------------------------------------------------------------------------------------------------------------------------------------------------------------------------------------------------------QSSVS--------SV-------------------------RL--------ANG--------------------------------------------------------HAV----------------------------------------QYF----------------------------------------QSQP-----------------AQPSA---------------------------------------------------------------------------------A-PTLV--------------LFHG------------------LASSHH-----------CFKH------------MWPH---------------LE---------A--------KY----------PI---------------MAFDLP--------------------------------------GTAGS--D-------------------VAAAGP-----------------------TYTADS-------------------------VHQ-----------------ALVEAI-T---------SAIP--------------------------------------------------------------------------------------------------TNHPV-V--------------------------------------FVGH----------------SLGGHSALR-----------L--AS-----D-FLKA----R-----------RPVH------GLVL-------------------------------------L-----------ASA----------------------------------G------LEPYVVMRGLDLL---------------------------------------------------------------PVSLVAKY------PRA-------------------VMRFFHLM-----------------------------------------------------------------GFADT-----------HPAEEYSYGA---LRAI----------------TTPYAQLRVAAS---------------------------AIS-KANV--------------------------------------------------PTLCVS---------------------------------A--------QDDPFLT-------DAV-WTDM-FVTLRA------------------------------------------------------------------------NVTRG--------------------------------------------------------------------------------------------------------------------------------------------------------------------------------------------------------------------------------------------------------------SATTR----------------------------SPLVRPRDLLL-----------------TSIAI--VMS----------------------------------------------------------------------------------------------------------------------------------------------------------------------------------------------------------------------------------------------------------------------------------------------------------------------------------------------------------------------------------------------------------------------------------------------------------VFKACATTTWPSHSR-----------------RKRHLTW----------------------------------------------------------------------------------------------------------------------------------------------------------------------------------------------------------------------------------------------------------------------------------------------------------------------------------------------------------------------------------------------------------------------------------------------------------------------------------------------------------------------------------------------------------------------------------------------------------------------------------------------------------------------------------------------------------------------------------------------------------------------------------------------------------------------------------------------------------------------------------------------------------------------------------------------------------------------------------------------------------------------------------------EWK---------------------------------------------------------------------------------------------------------------------------------------------------------------------------------------------------------------------------------------------------------------------------------------------------------------------------------------------------------------------------------------------------------------------------------------------------------------------------------------------------------------------------------------------------------------------------------------------------------------------------------------------------------------------------------------------------------------------------------------------------------------------------------------------------------------------------------------------------------------------------------------------------------------------------------
>XP_009827062.1
-------------------------------------------------------------------------------------------------------------------------------------------------------------------------------------------------------------------------------------------------MEEVESE--------------------------------------------------------------------------------------------------------------------------------------------------------------------------------------------------------------------------------------------------------------------------------------------------------------------------------------------------------------------------------------------------------------------------------------------------------------------------------------------------------------------------------------------------------------------------------------------------------------------------------------------------------------------------------------------------------------------------------------------------------------------------------------------------------------------------------------------------------------------------------------------------------------------------------------------------------------------------------------------------------------------------------------------------------------------------------------------------------------------------------------------------------------------------------------------------------------------------------------------------------------------------------------------------------------------------------------------------------------------------------------------------------------------------------------------------------------------------------------------------------------------------------------------------------------------------------------------------------------------------------------------------------------------------------------------------------------------------------------------------------------------------------------------------------------------------------------------------------------------------------------------------------------------------------------------------------------------------------------------------------------------------------------------------------------------------------------------------------------------------------------------------------------------------------------------------------------------------------------------------------------------------------------------------------------------------------------------------------------------------------------------------------------------------------------------------------------------------------------------------------------------------------------------------------------------------------------------------------------------------------------------------------------------------------------------------------------------------------------------------------------------------------------------------------------------------------------------------------------------------------------------------------------------------------------------------------------------------------------------------------------------------------------------------------------------------------------------------------------------------------------------------------------------------------------------------------------------------------------------------------------------------------------------------------------------------------------------------------------------------------------------------------------------------------------------------------------------------------------------------------------------------------------------------QL-------RSTGT-------------------FTGPRG------------------------------HIL----------------------------------------HYN----------------------------------------HVLP-----------------PATVA---------------------------------------------------------------------------------RCGLVV--------------FLHG------------------LGEYSS-----------RYTN------------LFDE---------------LA-RHG---------------W----------VV---------------YAHDYV--------------------------------------GHGLS--E-----------------------GDRM---------------------YFDRFD------------------------DVVV-----------------DAESFI-G---------FAKS-----------------------------------------------------------------------------------------------DSQSTKPC-V--------------------------------------LLGN----------------SLGGLVANF-----------V--VL-----R-Q-------T-----------QLVD------AVIL-------------------------------------V-----------APG---------------------------------LD------VPRT-----------------------------------------------------------------------WLLHVQSAV----------------------------VSVLSAVFPKWRIVPS---------------------------------------------GD-RNNLTSD--RAILD-----------AIDSDPLLNK---LPMS----------------CRVGAELLGAFT---------------------------AFS------------------------------------------QRK---HLIQ-L-PVLVIL---------------------------------G--------SEEKMVS-------TAS-IHSY-VQDIAS----Q------------------------------------------------------DK-----------ELQEFDG-------------------------------------------------------------------------------------------------------------------------------------------------------------------------------------------------------------------------------------------------------MGHLMLLEST---------------------------RHQVFQSVGQWL-----------------HHRYH--N-------------------------------------------------------------------------------------------------------------------------------------------------------------------------------------------------------------------------------------------------------------------------------------------------------------------------------------------------------------------------------------------------------------------------------------------------------------------------------------------------------------------------------------------------------------------------------------------------------------------------------------------------------------------------------------------------------------------------------------------------------------------------------------------------------------------------------------------------------------------------------------------------------------------------------------------------------------------------------------------------------------------------------------------------------------------------------------------------------------------------------------------------------------------------------------------------------------------------------------------------------------------------------------------------------------------------------------------------------------------------------------------------------------------------------------------------------------------------------------------------------------------------------------------------------------------------------------------------------------------------------------------------------------------------------------------------------------------------------------------------------------------------------------------------------------------------------------------------------------------------------------------------------------------------------------------------------------------------------------------------------------------------------------------------------------------------------------------------------------------------------------------------------------------------------------------------------------------------------------------------------------------------------------------------------------------------------------------------------------------------------------------------------------------------------------------------------------------------------
>XP_009829149.1
-------------------------------------------------------------------------------------------------------------------------------------------------------------------------------------------------------------------------------------------------M----------------------------------------------------------------------------------------------------------------------------------------------------------------------------------------------------------------------------------------------------------------------------------------------------------------------------------------------------------------------------------------------------------------------------------------------------------------------------------------------------------------------------------------------------------------------------------------------------------------------------------------------------------------------------------------------------------------------------------------------------------------------------------------------------------------------------------------------------------------------------------------------------------------------------------------------------------------------------------------------------------------------------------------------------------------------------------------------------------------------------------------------------------------------------------------------------------------------------------------------------------------------------------------------------------------------------------------------------------------------------------------------------------------------------------------------------------------------------------------------------------------------------------------------------------------------------------------------------------------------------------------------------------------------------------------------------------------------------------------------------------------------------------------------------------------------------------------------------------------------------------------------------------------------------------------------------------------------------------------------------------------------------------------------------------------------------------------------------------------------------------------------------------------------------------------------------------------------------------------------------------------------------------------------------------------------------------------------------------------------------------------------------------------------------------------------------------------------------------------------------------------------------------------------------------------------------------------------------------------------------------------------------------------------------------------------------------------------------------------------------------------------------------------------------------------------------------------------------------------------------------------------------------------------------------------------------------------------------------------------------------------------------------------------------------------------------------------FRRIVQQHYAPAIGRRSM--------------------------------------------------------------------------------------------------------------------------------------------------------------------------------------------------------------------------------------------------------------------------------------------------------------------------------------------------------------------------------------------------THEARIRNK--------GVA------------------------LL-SG-LDLQLGGS---------------------------------------------L-------SEVQV----------------------------------------TYE--------------QWGD----------------------QTLD-----------------DD------------------------------------------------------------------------------------R-TIVI-----------FPSFSHSSH----------------AASNRDDP------RPGWWEN------------------------------MIGPGKA----------INTSAF----------RV---------------ICPSVLGS------------------------------------PYGST--SPLTI---------------DPTTGKPYRGTFP----------------QITPADMA-------------------------------------------KVHAKLLD---------YLEV----------------------------------------------------------------------------------------------------GRVHA--------------------------------------VVGG----------------SMGGMQAVQ-----------F--AS-----L-F-------P-----------DRLD------RLIA-------------------------------------I-----------SCTAQ-----------------------------TTPG------------------------------------------------------------------------------T-VAFRRVQRLAIL--SDPAYNDGNYVP-GVPLPGMR--VARELGMTCYRSREEFD--------------SRFDWNP------------------------SG------------------STHFKDVTFDVENYMEYQ--AAKFA-------RVFD-----PNCYLVLSKAMDLT------------------NVGHGYSNLA-A----------------GV----------------------------GQIK-S-DTLVI----------------------------------G-------VNQDLLVP-------PTE-QATI-ANILESFDVPV-------------------------------------------------------------------TLNLLNSK------------------------------------------------------------------------------------------------------------------------------------------------------------------------------------------------------------------------------------------------------YGHDAMFHPQMQT-------------------------VIFAPLVQAHV-----------------EKGLE--TL-DHE--------------------------------------------------------------------------------------------------------------------------------------------------------------------------------------------------------------------------------------------------------------------------------------------------------------------------------------------------------------------------------------------------------------------------------------------------------------------------------------------------------------------------------------------------------------------------------------------------------------------------------------------------------------------------------------------------------------------------------------------------------------------------------------------------------------------------------------------------------------------------------------------------------------------------------------------------------------------------------------------------------------------------------------------------------------------------------------------------------------------------------------------------------------------------------------------------------------------------------------------------------------------------------------------------------------------------------------------------------------------------------------------------------------------------------------------------------------------------------------------------------------------------------------------------------------------------------------------------------------------------------------------------------------------------------------------------------------------------------------------------------------------------------------------------------------------------------------------------------------------------------------------------------------------------------------------------------------------------------------------------------------------------------------------------------------------------------------------------------------------------------------------------------------------------------------------------------------------------------------------------------------------------------------------------------------------------------------------------------------------------------------QQRYSNL-----------------------------------------------------------------------------
>XP_009829150.1
-------------------------------------------------------------------------------------------------------------------------------------------------------------------------------------------------------------------------------------------------M----------------------------------------------------------------------------------------------------------------------------------------------------------------------------------------------------------------------------------------------------------------------------------------------------------------------------------------------------------------------------------------------------------------------------------------------------------------------------------------------------------------------------------------------------------------------------------------------------------------------------------------------------------------------------------------------------------------------------------------------------------------------------------------------------------------------------------------------------------------------------------------------------------------------------------------------------------------------------------------------------------------------------------------------------------------------------------------------------------------------------------------------------------------------------------------------------------------------------------------------------------------------------------------------------------------------------------------------------------------------------------------------------------------------------------------------------------------------------------------------------------------------------------------------------------------------------------------------------------------------------------------------------------------------------------------------------------------------------------------------------------------------------------------------------------------------------------------------------------------------------------------------------------------------------------------------------------------------------------------------------------------------------------------------------------------------------------------------------------------------------------------------------------------------------------------------------------------------------------------------------------------------------------------------------------------------------------------------------------------------------------------------------------------------------------------------------------------------------------------------------------------------------------------------------------------------------------------------------------------------------------------------------------------------------------------------------------------------------------------------------------------------------------------------------------------------------------------------------------------------------------------------------------------------------------------------------------------------------------------------------------------------------------------------------------------------------------------FRRIVQQHYAPAIGRRSM--------------------------------------------------------------------------------------------------------------------------------------------------------------------------------------------------------------------------------------------------------------------------------------------------------------------------------------------------------------------------------------------------THEARIRNK--------GVA------------------------LL-SG-LDLQLGGS---------------------------------------------L-------SEVQV----------------------------------------TYE--------------QWGD----------------------QTLD-----------------DD------------------------------------------------------------------------------------R-TIVI-----------FPSFSHSSH----------------AASNRDDP------RPGWWEN------------------------------MIGPGKA----------INTSAF----------RV---------------ICPSVLGS------------------------------------PYGST--SPLTI---------------DPTTGKPYRGTFP----------------QITPADMA-------------------------------------------KVHAKLLD---------YLEV----------------------------------------------------------------------------------------------------GRVHA--------------------------------------VVGG----------------SMGGMQAVQ-----------F--AS-----L-F-------P-----------DRLD------RLIA-------------------------------------I-----------SCTAQ-----------------------------TTPG------------------------------------------------------------------------------T-VAFRRVQRLAIL--SDPAYNDGNYVP-GVPLPGMR--VARELGMTCYRSREEFD--------------SRFDWNP------------------------SG------------------STHFKDVTFDVENYMEYQ--VPSTT---------------------------------------------------------------------------------------------------------------------------------------------------------------------------------------------------------------------------------------------------------------------------------------------------------------------------------------------------------------------------------------------------------------------------------------------------------------------------------------------------------------------------------------------------------------------------------------------------------------------------------------------------------------------------------------------------------------------------------------------------------------------------------------------------------------------------------------------------------------------------------------------------------------------------------------------------------------------------------------------------------------------------------------------------------------------------------------------------------------------------------------------------------------------------------------------------------------------------------------------------------------------------------------------------------------------------------------------------------------------------------------------------------------------------------------------------------------------------------------------------------------------------------------------------------------------------------------------------------------------------------------------------------------------------------------------------------------------------------------------------------------------------------------------------------------------------------------------------------------------------------------------------------------------------------------------------------------------------------------------------------------------------------------------------------------------------------------------------------------------------------------------------------------------------------------------------------------------------------------------------------------------------------------------------------------------------------------------------------------------------------------------------------------------------------------------------------------------------------------------------------------------------------------------------------------------------------------------------------------------------------------------------------------------------------------------------------------------------------------------------------------------------------------------------------------------------------------------------------------------------------------------------------------------------------------------------------------------------------------------------------------------------------------------------------------------------------------------
>XP_009830831.1
-------------------------------------------------------------------------------------------------------------------------------------------------------------------------------------------------------------------------------------------------MKRALY-----------------------------------------------------------------------------------------------------------------------------------------------------------------------------------------------------------------------------------------------------------------------------------------------------------------------------------------------------------------------------------------------------------------------------------------------AI-V-------------------------------------------------------------------------------------------------------------------------------------ALL-----------------------------------------------------------------------------------------------------------------------------------------------------------------------------------------------------------------------------------------------------------------------------------------------------------------------------------------------------------------------------------------------------------------LLPVI----------------------AVWSGVSWILGQS---------------------------------------------------------GRFAALVALVIVLTLAGLCIF-----------------------------------------------------------RDSIAIYDL------------------------------------------PAAFAL-VLLLLTTS---------------------------------------------------------------------------------------------------------------------------------------------------------------------------------FVP----------------------------------------------------------------------------------------------------KSFL------------------------------------------------------------------------------------------------------------FHVTLVV------------------------------AFLSYAIAR-------------------------------HQYSFA-------------------------------------------------------------------------------------------------------------------------------------------------------------------------------------------------------------------------------------------------------------------------------------------------------------------------------------------------------------------------------------------------------------------------------------------------------------------------------------------------------------------------------------------------------------------------------------------------------------------------------------------------------------------------------------------------------------------------------------------------------------------------------------------------------------------------------------------------------------------------------------------------------------------------------------------------SSSTATL--VALT------------------------------------------------------------------------------------------------------------------------------ACSCAGVVW-------TFVCANS------------------------------------------------LW------------------------------IPANADAL----------------------------------H-------------------------------------HTET--------------------------------AVYKST-LK------------------------SAPFHM--------------------------------------------------------------------------------------------------------------------------------------------------------------------------------------------------------------------------------------------------------------------------------------------------------------------------------------------------------------------------------------TI---------V-------------------------AG--------LGT--------------------------------------------------------VHV----------------------------------------PYA----------------GP----------------------SKAP-------------------------------------------------------------------------------------------------------P-SNVV--------------LIHG------------------FAGGNA-----------LWAA------------SLAH---------------LA-Q----------------HF----------NV---------------YAVEWL--------------------------------------GVGRS--H-------------------RP---------------------------RTSFKT--------------------------YE-----------------EADAFFVQSLELWR--SAMQF----------------------------------------------------------------------------------------------------DSM-V--------------------------------------LCGH----------------SMGGMFVTH-----------Y--AL-----L-F-------P-----------QRVE------QLVL-------------------------------------I-----------SPC----------------------------------G------LPDVEHDPH------------------------WLIDWLWKLQLTPM-------------------------------DLVRS-----AGPL--------------------GPRLMRFILTARLSR-------------------------------------------------QPDSNAIKRGVLDM-----------DLMVAYNYHN---WAGS----------------RSGEVAMYTHLL-------------P------RAYAKR-PLK-HMLVP------------------------------------------SKLQ-M-PISFIY---------------------------------G-------EDGNDWMN-------SSH-AAKV-IPGLTQ-----------------------------------------------------------HT-----------VLHKVAS-------------------------------------------------------------------------------------------------------------------------------------------------------------------------------------------------------------------------------------------------------AGHQVFMDNP----------------------------EGFNDALISSI-----------------YAATS--SSFAN---------------------------------------------------------------------------------------------------------------------------------------------------------------------------------------------------------------------------------------------------------------------------------------------------------------------------------------------------------------------------------------------------------------------------------------------------------------------------------------------------------------------------------------------------------------------------------------------------------------------------------------------------------------------------------------------------------------------------------------------------------------------------------------------------------------------------------------------------------------------------------------------------------------------------------------------------------------------------------------------------------------------------------------------------------------------------------------------------------------------------------------------------------------------------------------------------------------------------------------------------------------------------------------------------------------------------------------------------------------------------------------------------------------------------------------------------------------------------------------------------------------------------------------------------------------------------------------------------------------------------------------------------------------------------------------------------------------------------------------------------------------------------------------------------------------------------------------------------------------------------------------------------------------------------------------------------------------------------------------------------------------------------------------------------------------------------------------------------------------------------------------------------------------------------------------------------------------------------------------------------------------------------------------------------------------------------------------------------------------------------------------------------------------------------------------------------------------------------
>XP_009830832.1
-------------------------------------------------------------------------------------------------------------------------------------------------------------------------------------------------------------------------------------------------MKRALY-----------------------------------------------------------------------------------------------------------------------------------------------------------------------------------------------------------------------------------------------------------------------------------------------------------------------------------------------------------------------------------------------------------------------------------------------AI-V-------------------------------------------------------------------------------------------------------------------------------------ALL-----------------------------------------------------------------------------------------------------------------------------------------------------------------------------------------------------------------------------------------------------------------------------------------------------------------------------------------------------------------------------------------------------------------LLPVI----------------------AVWSGVSWILGQS---------------------------------------------------------GRFAALVALVIVLTLAGLCIF-----------------------------------------------------------RDSIAIYDL------------------------------------------PAAFAL-VLLLLTTS---------------------------------------------------------------------------------------------------------------------------------------------------------------------------------FVP----------------------------------------------------------------------------------------------------KSFL------------------------------------------------------------------------------------------------------------FHVTLVV------------------------------AFLSYAIAR-------------------------------HQYSFA-------------------------------------------------------------------------------------------------------------------------------------------------------------------------------------------------------------------------------------------------------------------------------------------------------------------------------------------------------------------------------------------------------------------------------------------------------------------------------------------------------------------------------------------------------------------------------------------------------------------------------------------------------------------------------------------------------------------------------------------------------------------------------------------------------------------------------------------------------------------------------------------------------------------------------------------------SSSTATL--VALT------------------------------------------------------------------------------------------------------------------------------ACSCAGVVW-------TFVCANS------------------------------------------------LW------------------------------IPANADAL----------------------------------H-------------------------------------HTET--------------------------------AVYKST-LK------------------------SAPFHM--------------------------------------------------------------------------------------------------------------------------------------------------------------------------------------------------------------------------------------------------------------------------------------------------------------------------------------------------------------------------------------TI---------V-------------------------AG--------LGT--------------------------------------------------------VHV----------------------------------------PYA----------------GP----------------------SKAP-------------------------------------------------------------------------------------------------------P-SNVV--------------LIHG------------------FAGGNA-----------LWAA------------SLAH---------------LA-Q----------------HF----------NV---------------YAVEWL--------------------------------------GVGRS--H-------------------RP---------------------------RTSFKT--------------------------YE-----------------EADAFFVQSLELWR--SAMQF----------------------------------------------------------------------------------------------------DSM-V--------------------------------------LCGH----------------SMGGMFVTH-----------Y--AL-----L-F-------P-----------QRVE------QLVL-------------------------------------I-----------SPC----------------------------------G------LPDVEHDPH------------------------WLIDWLWKLQLTPM-------------------------------DLVRS-----AGPL--------------------GPRLMRFILTARLSR-------------------------------------------------QPDSNAIKRGVLDM-----------DLMVAYNYHN---WAGS----------------RSGEVAMYTHLL-------------P------RAYAKR-PLK-HMLVP------------------------------------------SKLQ-M-PISFIY---------------------------------G-------EDGNDWMN-------SSH-AAKV-YKLSLQ-----------------------------------------------------------ER-----------YIYIYMA-------------------------------------------------------------------------------------------------------------------------------------------------------------------------------------------------------------------------------------------------------LNIGV----------------------------------------------------------------------------------------------------------------------------------------------------------------------------------------------------------------------------------------------------------------------------------------------------------------------------------------------------------------------------------------------------------------------------------------------------------------------------------------------------------------------------------------------------------------------------------------------------------------------------------------------------------------------------------------------------------------------------------------------------------------------------------------------------------------------------------------------------------------------------------------------------------------------------------------------------------------------------------------------------------------------------------------------------------------------------------------------------------------------------------------------------------------------------------------------------------------------------------------------------------------------------------------------------------------------------------------------------------------------------------------------------------------------------------------------------------------------------------------------------------------------------------------------------------------------------------------------------------------------------------------------------------------------------------------------------------------------------------------------------------------------------------------------------------------------------------------------------------------------------------------------------------------------------------------------------------------------------------------------------------------------------------------------------------------------------------------------------------------------------------------------------------------------------------------------------------------------------------------------------------------------------------------------------------------------------------------------------------------------------------------------------------------------------------------------------------------------------------------------------------------------------------------------------
>XP_009830833.1
-------------------------------------------------------------------------------------------------------------------------------------------------------------------------------------------------------------------------------------------------MKRALY-----------------------------------------------------------------------------------------------------------------------------------------------------------------------------------------------------------------------------------------------------------------------------------------------------------------------------------------------------------------------------------------------------------------------------------------------AI-V-------------------------------------------------------------------------------------------------------------------------------------ALL-----------------------------------------------------------------------------------------------------------------------------------------------------------------------------------------------------------------------------------------------------------------------------------------------------------------------------------------------------------------------------------------------------------------LLPVI----------------------AVWSGVSWILGQS---------------------------------------------------------GRFAALVALVIVLTLAGLCIF-----------------------------------------------------------RDSIAIYDL------------------------------------------PAAFAL-VLLLLTTS---------------------------------------------------------------------------------------------------------------------------------------------------------------------------------FVP----------------------------------------------------------------------------------------------------KSFL------------------------------------------------------------------------------------------------------------FHVTLVV------------------------------AFLSYAIAR-------------------------------HQYSFA-------------------------------------------------------------------------------------------------------------------------------------------------------------------------------------------------------------------------------------------------------------------------------------------------------------------------------------------------------------------------------------------------------------------------------------------------------------------------------------------------------------------------------------------------------------------------------------------------------------------------------------------------------------------------------------------------------------------------------------------------------------------------------------------------------------------------------------------------------------------------------------------------------------------------------------------------SSSTATL--VALT------------------------------------------------------------------------------------------------------------------------------ACSCAGVVW-------TFVCANS------------------------------------------------LW------------------------------IPANADAL----------------------------------H-------------------------------------HTET--------------------------------AVYKST-LK------------------------SAPFHM--------------------------------------------------------------------------------------------------------------------------------------------------------------------------------------------------------------------------------------------------------------------------------------------------------------------------------------------------------------------------------------TI---------V-------------------------AG--------LGT--------------------------------------------------------VHV----------------------------------------PYA----------------GP----------------------SKAP-------------------------------------------------------------------------------------------------------P-SNVV--------------LIHG------------------FAGGNA-----------LWAA------------SLAH---------------LA-Q----------------HF----------NV---------------YAVEWL--------------------------------------GVGRS--H-------------------RP---------------------------RTSFKT--------------------------YE-----------------EADAFFVQSLELWR--SAMQF----------------------------------------------------------------------------------------------------DSM-V--------------------------------------LCGH----------------SMGGMFVTH-----------Y--AL-----L-F-------P-----------QRVE------QLVL-------------------------------------I-----------SPC----------------------------------G------LPDVEHDPH------------------------WLIDWLWKLQLTPM-------------------------------DLVRS-----AGPL--------------------GPRLMRFILTARLSR-------------------------------------------------QPDSNAIKRGVLDM-----------DLMVAYNYHN---WAGS----------------RSGEVAMYTHLL-------------P------VWGHDC-VII-TT--------------------------------------------------------------------------------------------------------------------------------------------------------------------------------------------------------------------------------------------------------------------------------------------------------------------------------------------------------------------------------------------------------------------------------------------------------------------------------------------------------------------------------------------------------------------------------------------------------------------------------------------------------------------------------------------------------------------------------------------------------------------------------------------------------------------------------------------------------------------------------------------------------------------------------------------------------------------------------------------------------------------------------------------------------------------------------------------------------------------------------------------------------------------------------------------------------------------------------------------------------------------------------------------------------------------------------------------------------------------------------------------------------------------------------------------------------------------------------------------------------------------------------------------------------------------------------------------------------------------------------------------------------------------------------------------------------------------------------------------------------------------------------------------------------------------------------------------------------------------------------------------------------------------------------------------------------------------------------------------------------------------------------------------------------------------------------------------------------------------------------------------------------------------------------------------------------------------------------------------------------------------------------------------------------------------------------------------------------------------------------------------------------------------------------------------------------------------------------------------------------------------------------------------------------------------------------------------------------------------------------------------------------------------------------------------------------------------------------------------------------------------------------------------------------------------------------------------------------------------------------------------------------------------------------------------------------------------------------------------------------------------------------
>XP_009833257.1
-------------------------------------------------------------------------------------------------------------------------------------------------------------------------------------------------------------------------------------------------M------------------------------------------------------------------------------------------------------------------------------------------------------------------------------------------------------------------------------------------------------------------------------------------------------------------------------------------------------------------------------------------------------------------------------------------------------------------------------------------------------------------------------------------------------------------------------------------------------------------------------------------------------------------------------------------------------------------------------------------------------------------------------------------------------------------------------------------------------------------------------------------------------------------------------------------------------------------------------------------------------------------------------------------------------------------------------------------------------------------------------------------------------------------------------------------------------------------------------------------------------------------------------------------------------------------------------------------------------------------------------------------------------------------------------------------------------------------------------------------------------------------------------------------------------------------------------------------------------------------------------------------------------------------------------------------------------------------------------------------------------------------------------------------------------------------------------------------------------------------------------------------------------------------------------------------------------------------------------------------------------------------------------------------------------------------------------------------------------------------------------------------------------------------------------------------------------------------------------------------------------------------------------------------------------------------------------------------------------------------------------------------------------------------------------------------------------------------------------------------------------------------------------------------------------------------------------------------------------------------------------------------------------------------------------------------------------------------------------------------------------------------------------------------------------------------------------------------------------------------------------------------------------------------------------------------------------------------------------------------------------------------------------------------------------------------------------------ALKLIKQS--------------------------------------------------------------------------------------------------------------------------------------------------------------------------------------------------------------------------------------------------------------------------------------------------------------------------------------------------------------------------------------------------------------------------------------------------------------------RCFGGV----------------VKQFSHESAT---------------------------TRSTM----------------------------------------QFC----------------------------------------VFLP-----------------PNASETQ-------------------------------------------------------------------------------KVPVVY--------------FLAG------------------LTCNDEL----------MQIK----------A-GAQR---------------IAAARGI-------------------------AI---------------VTPDTSPRG------VDIEGADDAWDF-----------------GSAAG--------------------FYVDATEPKWSA-------------------HYNMYS------------------------YVTK-----------------ELPSIVNA---------NLPI--------------------------------------------------------------------------------------------------LSDKA-S--------------------------------------IMGH----------------SMGGHGALT-----------L--AL-----R-N-------P-----------ELYK------AVSA-------------------------------------F-----------APIAH--------------------------PTQCPWG----------------------------------------------------------------------------------------------------------------------IKAFTGYLGTDQATWKN---------------YDATLL---------------------------------------------------------------------------------------------------------------------------VLE-KGAVPG----------------------------------------------L-HIWVDQ---------------------------------G--------TDDQWLQ-----------EKQLLPEAFEA----A------------------CQKV-----------------GQ------------------------PLTLRMLDG-------------------------------------------------------------------------------------------------------------------------------------------------------------------------------------------------------------------------------------------------------YDHGYYFIST--------------------------FIEEHLNNHADLL---------------------------------------------------------------------------------------------------------------------------------------------------------------------------------------------------------------------------------------------------------------------------------------------------------------------------------------------------------------------------------------------------------------------------------------------------------------------------------------------------------------------------------------------------------------------------------------------------------------------------------------------------------------------------------------------------------------------------------------------------------------------------------------------------------------------------------------------------------------------------------------------------------------------------------------------------------------------------------------------------------------------------------------------------------------------------------------------------------------------------------------------------------------------------------------------------------------------------------------------------------------------------------------------------------------------------------------------------------------------------------------------------------------------------------------------------------------------------------------------------------------------------------------------------------------------------------------------------------------------------------------------------------------------------------------------------------------------------------------------------------------------------------------------------------------------------------------------------------------------------------------------------------------------------------------------------------------------------------------------------------------------------------------------------------------------------------------------------------------------------------L----------------------------------------------------------------------------------------------------------------------------------------------------------------------------------------------------------------------------------------------------------------------------------------Q-----------------------------------------------------------------------------
>XP_009833258.1
-------------------------------------------------------------------------------------------------------------------------------------------------------------------------------------------------------------------------------------------------M------------------------------------------------------------------------------------------------------------------------------------------------------------------------------------------------------------------------------------------------------------------------------------------------------------------------------------------------------------------------------------------------------------------------------------------------------------------------------------------------------------------------------------------------------------------------------------------------------------------------------------------------------------------------------------------------------------------------------------------------------------------------------------------------------------------------------------------------------------------------------------------------------------------------------------------------------------------------------------------------------------------------------------------------------------------------------------------------------------------------------------------------------------------------------------------------------------------------------------------------------------------------------------------------------------------------------------------------------------------------------------------------------------------------------------------------------------------------------------------------------------------------------------------------------------------------------------------------------------------------------------------------------------------------------------------------------------------------------------------------------------------------------------------------------------------------------------------------------------------------------------------------------------------------------------------------------------------------------------------------------------------------------------------------------------------------------------------------------------------------------------------------------------------------------------------------------------------------------------------------------------------------------------------------------------------------------------------------------------------------------------------------------------------------------------------------------------------------------------------------------------------------------------------------------------------------------------------------------------------------------------------------------------------------------------------------------------------------------------------------------------------------------------------------------------------------------------------------------------------------------------------------------------------------------------------------------------------------------------------------------------------------------------------------------------------------------------ALKLIKQS--------------------------------------------------------------------------------------------------------------------------------------------------------------------------------------------------------------------------------------------------------------------------------------------------------------------------------------------------------------------------------------------------------------------------------------------------------------------RCFGGV----------------VKQFSHESAT---------------------------TRSTM----------------------------------------QFC----------------------------------------VFLP-----------------PNASETQ-------------------------------------------------------------------------------KVPVVY--------------FLAG------------------LTCNDEL----------MQIK----------A-GAQR---------------IAAARGI-------------------------AI---------------VTPDTSPRG------VDIEGADDAWDF-----------------GSAAG--------------------FYVDATEPKWSA-------------------HYNMYS------------------------YVTK-----------------ELPSIVNA---------NLPI--------------------------------------------------------------------------------------------------LSDKA-S--------------------------------------IMGH----------------SMGGHGALT-----------L--AL-----R-N-------P-----------ELYK------AVSA-------------------------------------F-----------APIAH--------------------------PTQCPWG----------------------------------------------------------------------------------------------------------------------IKAFTGYLGTDQATWKN---------------YDATLL---------------------------------------------------------------------------------------------------------------------------VLE-KGAVPG----------------------------------------------L-HIWVDQ---------------------------------G--------TDDQWLQ-----------EKQLLPEAFEV----A------------------SRRC-----------------DG------------------------I------------------------------------------------------------------------------------------------------------------------------------------------------------------------------------------------------------------------------------------------------------------------------------------------------------------------------------------------------------------------------------------------------------------------------------------------------------------------------------------------------------------------------------------------------------------------------------------------------------------------------------------------------------------------------------------------------------------------------------------------------------------------------------------------------------------------------------------------------------------------------------------------------------------------------------------------------------------------------------------------------------------------------------------------------------------------------------------------------------------------------------------------------------------------------------------------------------------------------------------------------------------------------------------------------------------------------------------------------------------------------------------------------------------------------------------------------------------------------------------------------------------------------------------------------------------------------------------------------------------------------------------------------------------------------------------------------------------------------------------------------------------------------------------------------------------------------------------------------------------------------------------------------------------------------------------------------------------------------------------------------------------------------------------------------------------------------------------------------------------------------------------------------------------------------------------------------------------------------------------------------------------------------------------------------------------------------------------------------------------------------------------------------------------------------------------------------------------------------------------------------------------------------------------------------------------------------------------------------------------------------------------------------------------------------------------------------------------------------------------------------------------------------------------------------------------------
>XP_009833259.1
-------------------------------------------------------------------------------------------------------------------------------------------------------------------------------------------------------------------------------------------------M------------------------------------------------------------------------------------------------------------------------------------------------------------------------------------------------------------------------------------------------------------------------------------------------------------------------------------------------------------------------------------------------------------------------------------------------------------------------------------------------------------------------------------------------------------------------------------------------------------------------------------------------------------------------------------------------------------------------------------------------------------------------------------------------------------------------------------------------------------------------------------------------------------------------------------------------------------------------------------------------------------------------------------------------------------------------------------------------------------------------------------------------------------------------------------------------------------------------------------------------------------------------------------------------------------------------------------------------------------------------------------------------------------------------------------------------------------------------------------------------------------------------------------------------------------------------------------------------------------------------------------------------------------------------------------------------------------------------------------------------------------------------------------------------------------------------------------------------------------------------------------------------------------------------------------------------------------------------------------------------------------------------------------------------------------------------------------------------------------------------------------------------------------------------------------------------------------------------------------------------------------------------------------------------------------------------------------------------------------------------------------------------------------------------------------------------------------------------------------------------------------------------------------------------------------------------------------------------------------------------------------------------------------------------------------------------------------------------------------------------------------------------------------------------------------------------------------------------------------------------------------------------------------------------------------------------------------------------------------------------------------------------------------------------------------------------------------ALKLIKQS--------------------------------------------------------------------------------------------------------------------------------------------------------------------------------------------------------------------------------------------------------------------------------------------------------------------------------------------------------------------------------------------------------------------------------------------------------------------RCFGGV----------------VKQFSHESAT---------------------------TRSTM----------------------------------------QFC----------------------------------------VFLP-----------------PNASETQ-------------------------------------------------------------------------------KVPVVY--------------FLAG------------------LTCNDEL----------MQIK----------A-GAQR---------------IAAARGI-------------------------AI---------------VTPDTSPRG------VDIEGADDAWDF-----------------GSAAG--------------------FYVDATEPKWSA-------------------HYNMYS------------------------YVTK-----------------ELPSIVNA---------NLPI--------------------------------------------------------------------------------------------------LSDKA-S--------------------------------------IMGH----------------SMGGHGALT-----------L--AL-----R-N-------P-----------ELYK------AVSA-------------------------------------F-----------APIAH--------------------------PTQCPWG----------------------------------------------------------------------------------------------------------------------IKAFTGYLGTDQATWKVRFQ----------YLFDLRIY---------------------------------------------------------------------------------------------------------------------------ILL-PQC-------------------------------------------------------------------------------------------------------------------------------------------------------------------------------------------------------------------------------------------------------------------------------------------------------------------------------------------------------------------------------------------------------------------------------------------------------------------------------------------------------------------------------------------------------------------------------------------------------------------------------------------------------------------------------------------------------------------------------------------------------------------------------------------------------------------------------------------------------------------------------------------------------------------------------------------------------------------------------------------------------------------------------------------------------------------------------------------------------------------------------------------------------------------------------------------------------------------------------------------------------------------------------------------------------------------------------------------------------------------------------------------------------------------------------------------------------------------------------------------------------------------------------------------------------------------------------------------------------------------------------------------------------------------------------------------------------------------------------------------------------------------------------------------------------------------------------------------------------------------------------------------------------------------------------------------------------------------------------------------------------------------------------------------------------------------------------------------------------------------------------------------------------------------------------------------------------------------------------------------------------------------------------------------------------------------------------------------------------------------------------------------------------------------------------------------------------------------------------------------------------------------------------------------------------------------------------------------------------------------------------------------------------------------------------------------------------------------------------------------------------------------------------------------------------------------------------------------------------------------------------------------------------------------------------------------------------------------------------------------------------------------------------
>XP_009833454.1
-------------------------------------------------------------------------------------------------------------------------------------------------------------------------------------------------------------------------------------------------M------------------------------------------------------------------------------------------------------------------------------------------------------------------------------------------------------------------------------------------------------------------------------------------------------------------------------------------------------------------------------------------------------------------------------------------------------------------------------------------------------------------------------------------------------------------------------------------------------------------------------------------------------------------------------------------------------------------------------------------------------------------------------------------------------------------------------------------------------------------------------------------------------------------------------------------------------------------------------------------------------------------------------------------------------------------------------------------------------------------------------------------------------------------------------------------------------------------------------------------------------------------------------------------------------------------------------------------------------------------------------------------------------------------------------------------------------------------------------------------------------------------------------------------------------------------------------------------------------------------------------------------------------------------------------------------------------------------------------------------------------------------------------------------------------------------------------------------------------------------------------------------------------------------------------------------------------------------------------------------------------------------------------------------------------------------------------------------------------------------------------------------------------------------------------------------------------------------------------------------------------------------------------------------------------------------------------------------------------------------------------------------------------------------------------------------------------------------------------------------------------------------------------------------------------------------------------------------------------------------------------------------------------------------------------------------------------------------------------------------------------------------------------------------------------------------------------------------------------------------------------------------------------------------------------------------------------------------------------------------------------------P-------------------------------------AIVA--------------------------------PLVKAA-AE---LV---------------MKR--RRASIGF-----------------------------------------------------------------------------------------------------------------------------------------------------------------------------------------------------------------------------------------------------------------------------------------------------------------------------------------------------------------------------------SRR---------F-------------------------LY--------AGW--------------------------------------------------------YKW----------------------------------------AYL-----------------D----------SK-----------ARP-----------------NTST---------------------------------ESELH--------------------------------------------Q-PTVV--------------LVHG------------------FSSDKD-----------AWLP------------IAKY---------------LI-HQ---------------GY----------RV---------------VMPDLP--------------------------------------GHGAT--T-------------------PVCSSH-----------------------NYGADA-------------------------QVA-----------------NLLSFL-S---------ALQAATRP-----------------------------PL----------------------------------------------------------RSNRATPTPI-H--------------------------------------LVGY----------------SMGGLIAGL-----------F--AA-----T-F-------P-----------RLVR------TLTL-------------------------------------L-----------CPA----------------------------------G------IS-MPTPSPVVA-------------LFDDTG-LRLMEASTVKHMDDLLRYAQG---------------------PTTTKLKRQN----------------------------SRVVVHMYAKIQAA-R------------------------------------------------RDVVSKIFDDLEPE-----------R------------------------------------STLEDQLH---------------------------RIE-A-----------------------------------------------------DTLVLW---------------------------------G--------AQDQILD-------VSC-AHQV-RSK--------------------------------------------------------------GF-----------RTIVVEG-------------------------------------------------------------------------------------------------------------------------------------------------------------------------------------------------------------------------------------------------------CGHDITQVRP----------------------------QLCATHINRMI-----------------SRDI---------------------------------------------------------------------------------------------------------------------------------R-----------------------------------------------------------------------------RSTTRG--VDLSQSA----------------------------------------------------------------------------------------------------------------------------------------------------------------------------------------------------------------------------------CTSYSTTMDSA-------------------------------------------------------------------------------------------------------------------------------------------------------------------------------------------------STLDAD-------------------------------------------------------------------------------------------------------------------FMEVSP-------------------------------------------------------------------------------------------------------------------------------------------------------------------------------------WDY--------------------------------------------------------------------------------------------------------------------------------------------------------------------------------------------------------------------------------------------------------------------------------------------------------------------------------------------------------------------------------------------------------------------------------------------------------------------------------------------------------------------------------------------------------------------------------------------------------------------------------------------------------------------------------------------------------------------------------------------------------------------------------------------------------------------------------------------------------------------------------------------------------------------------------------------------------------------------------------------------------------------------------------------------------------------------------------------------------------------------------------------------------------------------------------------------------------------------------------------------------------------------------------------------------------------------------------------------------------------------------------------------------------------------------------------------------------------------------
>XP_009833457.1
-------------------------------------------------------------------------------------------------------------------------------------------------------------------------------------------------------------------------------------------------MTAP---------------------------------------------------------------------------------------------------------------------------------------------------------------------------------------------------------------------------------------------------------------------------------------------------------------------------------------------------------------------------------------------------------------------------------------------------------------------------------------------------------------------------------------------------------------------------------------------------------------------------------------------------------------------------------------------------------------------------------------------------------------------------------------------------------------------------------------------------------------------------------------------------------------------------------------------------------------------------------------------------------------------------------------------------------------------------------------------------------------------------------------------------------------------------------------------------------------------------------------------------------------------------------------------------------------------------------------------------------------------------------------------------------------------------------------------------------------------------------------------------------------------------------------------------------------------------------------------------------------------------------------------------------------------------------------------------------------------------------------------------------------------------------------------------------------------------------------------------------------------------------------------------------------------------------------------------------------------------------------------------------------------------------------------------------------------------------------------------------------------------------------------------------------------------------------------------------------------------------------------------------------------------------------------------------------------------------------------------------------------------------------------------------------------------------------------------------------------------------------------------------------------------------------------------------------------------------------------------------------------------------------------------------------------------------------------------------------------------------------------------------------------------------------------------------------------------------------------------------------------------------------------------------------------------------------------------------------------------------------------------------PTS-----------------------------------SFSV--------------------------------SFLRKA-TE---LLF--------------LQR--RRSKLGV-----------------------------------------------------------------------------------------------------------------------------------------------------------------------------------------------------------------------------------------------------------------------------------------------------------------------------------------------------------------------------------AVG---------S-------------------------VR--------AGG--------------------------------------------------------YTW----------------------------------------SYL-----------------D----------NS-----------SSS-------------------------------------------------------------------------------------------------------R-VTVV--------------FIHG------------------FSSEKD-----------TWLN------------IMGY---------------LA-Q----------------PA----------RL---------------LAPDLP--------------------------------------GHGAT--T-------------------PSSPFH-----------------------NYSVGA-------------------------QVR-----------------NLLTFL-D---------KTVG---------------------------------P-----------------------------------------------------------------DIPV-H--------------------------------------LVGH----------------SMGGLIAGV-----------F--AA-----T-F-------P-----------HLVS------SVTL-------------------------------------L-----------CPA----------------------------------G------IS-MPTRSPVLA-------------MLEDTG-VNLMQATTVDAMQTLLWYAEAKPGHPISSRRNTTSSSFHHNHLATPTSHKLR----TRS---------------------NRFLSRFYAKHQAD-R------------------------------------------------KQVVDKILSDMLPE-----------R------------------------------------TTLEDRLA---------------------------DIE-A-----------------------------------------------------PTLVLW---------------------------------G--------SDDQILD-------VSC-VDNI-HRH-------E------------------------------------------------------CI-----------NTVVVAG-------------------------------------------------------------------------------------------------------------------------------------------------------------------------------------------------------------------------------------------------------CGHTLPQRRP----------------------------EVCAAYIVQMI-----------------QRSK---------------------------------------------------------------------------------------------------------------------------------R-----------------------------------------------------------------------------WLT------DMESTA----------------------------------------------------------------------------------------------------------------------------------------------------------------------------------------------------------------------------------VLTSSSKIDYY--------------------------------------------------------------------------------------------------------------------------------------------------------------------------------------------------------------------------------------------------------------------------------------------------------------------------FE----------------------------------------------------------------------------------------------------------------------------------------------------------------------------------------------------------------------------------------------------------------------------------------------------------------------------------------------------------------------------------------------------------------------------------------------------------------------------------------------------------------------------------------------------------------------------------------------------------------------------------------------------------------------------------------------------------------------------------------------------------------------------------------------------------------------------------------------------------------------------------------------------------------------------------------------------------------------------------------------------------------------------------------------------------------------------------------------------------------------------------------------------------------------------------------------------------------------------------------------------------------------------------------------------------------------------------------------------------------------------------------------------------------------------------------------------------------------------------------------------------------------------------------------------------------------------------------------------------------------------------------------------------------------------
>XP_009833458.1
-------------------------------------------------------------------------------------------------------------------------------------------------------------------------------------------------------------------------------------------------MDFT--------------------------------------------------------------------------------------------------------------------------------------------------------------------------------------------------------------------------------------------------------------------------------------------------------------------------------------------------------------------------------------------------------------------------------------------------------------------------------------------------------------------------------------------------------------------------------------------------------------------------------------------------------------------------------------------------------------------------------------------------------------------------------------------------------------------------------------------------------------------------------------------------------------------------------------------------------------------------------------------------------------------------------------------------------------------------------------------------------------------------------------------------------------------------------------------------------------------------------------------------------------------------------------------------------------------------------------------------------------------------------------------------------------------------------------------------------------------------------------------------------------------------------------------------------------------------------------------------------------------------------------------------------------------------------------------------------------------------------------------------------------------------------------------------------------------------------------------------------------------------------------------------------------------------------------------------------------------------------------------------------------------------------------------------------------------------------------------------------------------------------------------------------------------------------------------------------------------------------------------------------------------------------------------------------------------------------------------------------------------------------------------------------------------------------------------------------------------------------------------------------------------------------------------------------------------------------------------------------------------------------------------------------------------------------------------------------------------------------------------------------------------------------------------------------------------------------------------------------------------------------------------------------------------------------------------------------------------WTM----------------------------------Q-------------------------------------AITN--------------------------------RILRSA-VE---TFM--------------LNG--SRARLGY-----------------------------------------------------------------------------------------------------------------------------------------------------------------------------------------------------------------------------------------------------------------------------------------------------------------------------------------------------------------------------------VNS---------V-------------------------VA--------AGG--------------------------------------------------------YQW----------------------------------------SYL-----------------E----------KH-----------ARS---------------EHDDGERGV------------------------------VDAST--------------------------------------------Q-PVVV--------------FVHG------------------FSSEKD-----------SWMS------------VAKH---------------VP-S----------------SA----------RV---------------LIPDLP--------------------------------------GHGMT--S-------------------PMLPSG-----------------------DYRAMA-------------------------QVR-----------------NLKSFL-D---------ATVG---------------------------------P-----------------------------------------------------------------DTPV-H--------------------------------------LVGC----------------SMGGLISGV-----------F--AA-----T-Y-------P-----------HRLH------SLTL-------------------------------------I-----------CPA----------------------------------G------VS-MPRKSPVLK-------------LYEDDG-VNAMRGGTVDELTDMFQYIAYRPPGTA--------------------MEKPT----GMR----------------------RMLLSVFANYRAE-R------------------------------------------------MPVMDKVLADMMAD-----------Q------------------------------------TALESQLH---------------------------KIQ-A-----------------------------------------------------KTVVLW---------------------------------G--------QNDQILD-------VSC-LERM-DAL--------------------------------------------------------------NA-----------EKVVIPL-------------------------------------------------------------------------------------------------------------------------------------------------------------------------------------------------------------------------------------------------------CGHIVQQSYP----------------------------DICAAYINRFL-----------------EDTP-------------------------------------------------------------------------------------------------------------------------------------------------------------------------------------------------------------------------------------------------------------------------------------------------------------------------------------------------------------------------------------------------------------------------------------------------------------VEATAAMA--------------------------------------------------------------------------------------------------------------------------------------------------------------------------------------------------------------------------------------------------------------------------------------------------------------------------------LA----------------------------------------------------------------------------------------------------------------------------------------------------------------------------------------------------------------------------------------------------------------------------------------------------------------------------------------------------------------------------------------------------------------------------------------------------------------------------------------------------------------------------------------------------------------------------------------------------------------------------------------------------------------------------------------------------------------------------------------------------------------------------------------------------------------------------------------------------------------------------------------------------------------------------------------------------------------------------------------------------------------------------------------------------------------------------------------------------------------------------------------------------------------------------------------------------------------------------------------------------------------------------------------------------------------------------------------------------------------------------------------------------------------------------------------------------------------------------------------------------------------------------------------------------------------------------------------------------------------------------------------------------------------------------
>XP_009833459.1
-------------------------------------------------------------------------------------------------------------------------------------------------------------------------------------------------------------------------------------------------MDFT--------------------------------------------------------------------------------------------------------------------------------------------------------------------------------------------------------------------------------------------------------------------------------------------------------------------------------------------------------------------------------------------------------------------------------------------------------------------------------------------------------------------------------------------------------------------------------------------------------------------------------------------------------------------------------------------------------------------------------------------------------------------------------------------------------------------------------------------------------------------------------------------------------------------------------------------------------------------------------------------------------------------------------------------------------------------------------------------------------------------------------------------------------------------------------------------------------------------------------------------------------------------------------------------------------------------------------------------------------------------------------------------------------------------------------------------------------------------------------------------------------------------------------------------------------------------------------------------------------------------------------------------------------------------------------------------------------------------------------------------------------------------------------------------------------------------------------------------------------------------------------------------------------------------------------------------------------------------------------------------------------------------------------------------------------------------------------------------------------------------------------------------------------------------------------------------------------------------------------------------------------------------------------------------------------------------------------------------------------------------------------------------------------------------------------------------------------------------------------------------------------------------------------------------------------------------------------------------------------------------------------------------------------------------------------------------------------------------------------------------------------------------------------------------------------------------------------------------------------------------------------------------------------------------------------------------------------------------WTM----------------------------------Q-------------------------------------AITN--------------------------------RILRSA-VE---TFM--------------LNG--SRARLGY-----------------------------------------------------------------------------------------------------------------------------------------------------------------------------------------------------------------------------------------------------------------------------------------------------------------------------------------------------------------------------------VNS---------V-------------------------VA--------AGG--------------------------------------------------------YQW----------------------------------------SYL-----------------E----------KH-----------ARS---------------EHDDGERGV------------------------------VDAST--------------------------------------------Q-PVVV--------------FVHG------------------FSSEKD-----------SWMS------------VAKH---------------VP-S----------------SA----------RV---------------LIPDLP--------------------------------------GHGMT--S-------------------PMLPSG-----------------------DYRAMA-------------------------QVR-----------------NLKSFL-D---------ATVG---------------------------------P-----------------------------------------------------------------DTPV-H--------------------------------------LVGC----------------SMGGLISGV-----------F--AA-----T-Y-------P-----------HRLH------SLTL-------------------------------------I-----------CPA----------------------------------G------VS-MPRKSPVLK-------------LYEDDG-VNAMRGGTVDELTDMFQYIAYRPPGTA--------------------MEKPT----GMR----------------------RMLLSVFANYRVK-T------------------------------------------------LLAI-----------------------------------------------------------------------------------------------------------------------------------------------------------------------------------------------------------------------------------------------------------------------------------------------------------------------------------------------------------------------------------------------------------------------------------------------------------------------------------------------------------------------------------------------------------------------------------------------------------------------------------------------------------------------------------------------------------------------------------------------------------------------------------------------------------------------------------------------------------------------------------------------------------------------------------------------------------------------------------------------------------------------------------------------------------------------------------------------------------------------------------------------------------------------------------------------------------------------------------------------------------------------------------------------------------------------------------------------------------------------------------------------------------------------------------------------------------------------------------------------------------------------------------------------------------------------------------------------------------------------------------------------------------------------------------------------------------------------------------------------------------------------------------------------------------------------------------------------------------------------------------------------------------------------------------------------------------------------------------------------------------------------------------------------------------------------------------------------------------------------------------------------------------------------------------------------------------------------------------------------------------------------------------------------------------------------------------------------------------------------------------------------------------------------------------------------------------------------------------------------------------------------------------------------------------------------------------------------------------------------------------------------------------------------------------------------------------------------------------------------------------------------------------------------------------------------------------------------------------------------------------------------------------------------------------------------------------------------------------------------------------------------------------------------------------------------------------------------------------------------------------
>XP_009839037.1
-------------------------------------------------------------------------------------------------------------------------------------------------------------------------------------------------------------------------------------------------M-------------------------------------------------------------------------------------------------------------------------------------------------------------------------------------------------------------------------------------------------------------------------------------------------------------------------------------------------------------------------------------------------------------------------------------------------------------------------------------------------------------------------------------------------------------------------------------------------------------------------------------------------------------------------------------------------------------------------------------------------------------------------------------------------------------------------------------------------------------------------------------------------------------------------------------------------------------------------------------------------------------------------------------------------------------------------------------------------------------------------------------------------------------------------------------------------------------------------------------------------------------------------------------------------------------------------------------------------------------------------------------------------------------------------------------------------------------------------------------------------------------------------------------------------------------------------------------------------------------------------------------------------------------------------------------------------------------------------------------------------------------------------------------------------------------------------------------------------------------------------------------------------------------------------------------------------------------------------------------------------------------------------------------------------------------------------------------------------------------------------------------------------------------------------------------------------------------------------------------------------------------------------------------------------------------------------------------------------------------------------------------------------------------------------------------------------------------------------------------------------------------------------------------------------------------------------------------------------------------------------------------------------------------------------------------------------------------------------------------------------------------------------------------------------------------------------------------------------------------------------------------------------------------------------------------------------------------------LGRVQ-------------------------------RRLPLLCH----------------------------------------------------------------------RAMSRRPLST---------------------------------------------------------------------------------------------------------------------------------------------------------------------------------------------------------------------------------------------------------------------------------------------------------------------------------------------------------------------------------------------------------------------------------------------------------HA------VGVDDA-------------------------------------------------------STI-----------------------------------------------------------------------------------TFTP-----------------KAPH----------------------------------------------------------------------------------T-ASLI--------------FMHG------------------LGDTAY-----------GWAD------------SIQH---------------IA---------Q---RLPHLKCVLP-------TA-----------PTQPVTLNMG-------------ASMPSWYDIR----SLTDRAGDPCTGIDSS-RE---------------------------------------------------------------------------------------------------RIEKIIQG---------EIDG------------------------------------------------------------------------------------------------GIPPSRI-V--------------------------------------LGGF----------------SQGGAMSLY-----------T--GY-----Q-L-------D-----------KALA------GILV-------------------------------------LSGY--------LPNQE--GFHANE-------------------------------------------------------------------------------------------------------------------------------------------------------------------------------------------------------------------------------------------------------------------------------------------------------------------------------------------------------------------VTKD-V-PLLMCH---------------------------------G--------EDDTVVR-------LDW-AKRS-LDVLKA----S--------------------------------------------------HAVTTA-----------DFKVYPD-------------------------------------------------------------------------------------------------------------------------------------------------------------------------------------------------------------------------------------------------------MEHSAC--------------------------------LDELDAIEKWL-----------------KKRLP--HVAS----------------------------------------------------------------------------------------------------------------------------------------------------------------------------------------------------------------------------------------------------------------------------------------------------------------------------------------------------------------------------------------------------------------------------------------------------------------------------------------------------------------------------------------------------------------------------------------------------------------------------------------------------------------------------------------------------------------------------------------------------------------------------------------------------------------------------------------------------------------------------------------------------------------------------------------------------------------------------------------------------------------------------------------------------------------------------------------------------------------------------------------------------------------------------------------------------------------------------------------------------------------------------------------------------------------------------------------------------------------------------------------------------------------------------------------------------------------------------------------------------------------------------------------------------------------------------------------------------------------------------------------------------------------------------------------------------------------------------------------------------------------------------------------------------------------------------------------------------------------------------------------------------------------------------------------------------------------------------------------------------------------------------------------------------------------------------------------------------------------------------------------------------------------------------------------------------------------------------------------------------------------------------------------------------------------------------------------------------------------------------------------------L-----------------------------------------------------------------------------
>XP_009839161.1
-------------------------------------------------------------------------------------------------------------------------------------------------------------------------------------------------------------------------------------------------MARR-------------------------------------------------------------------------------------------------------------------------------------------------------------------------------------------------------------------------------------------------------------------------------------------------------------------------------------------------------------------------------------------------------------------------------------------------------------------------------------------------------------------------------------------------------------------------------------------------------------------------------------------------------------------------------------------------------------------------------------------------------------------------------------------------------------------------------------------------------------------------------------------------------------------------------------------------------------------------------------------------------------------------------------------------------------------------------------------------------------------------------------------------------------------------------------------------------------------------------------------------------------------------------------------------------------------------------------------------------------------------------------------------------------------------------------------------------------------------------------------------------------------------------------------------------------------------------------------------------------------------------------------------------------------------------------------------------------------------------------------------------------------------------------------------------------------------------------------------------------------------------------------------------------------------------------------------------------------------------------------------------------LAVGDEV--------------------------------------------------------------------------------------------------------------------------------------------------------------------------------------------------------------------------------------------------------------------------------------------------------------------------------------------------------------------------------------------------------------------------------------------------------------------------------------------------------------------------------------------------------------------------------------------------------------------------------------------------------------------------------------ELLRVRGKVLKVLPESGV-------------------------------------------------------------------------------------------------------------------------------------------------------------------------------------------------------------------------------------------------------------------------------------------------------------------------------------------------------ALLHIH-------------------------------------------------------------------------------------------------------------------------------------------------------------------------------------------------------------------------------------------------------------------------------------------------------------------------------------------------------------------------------------------------------------------ATSTTR------WAFLH---------------------------------ELAPVS------------------------------------------------------AST-----------------------------------------------------------------------------------SWAP-----------------TSFPSML-----------QHWQV---HS---------CPTSN--------------------------------------------E-NLLL--------------FLHG------------------LGDTHE-----------SLFT------------LGQA---------------MQ--------------LPQTAFASF-------RA-----------P-HALPFDLG----------------YHWFD-----HALDAQGDVLPHHVPDP--RR-----------------------------------------------LQSLDQ-------------------------VVA-----------------AWLDAL-H---------TLQT----------------------------------------------------------------------------------------------DYNWPLHRV-F--------------------------------------LMGF----------------GHGGTVALH-----------V--VA-----A-C-------S-----------HRLG------GVVS-------------------------------------V-----------SGA----------------------------------------LLSTATV------------------------------------------------------------------------------------------------------------------------------------------------------------------------------------------------------------------------------------------------------------------------------------------------------------------------------SPSS-T-PGLVLH---------------------------------S--------SNDPLIR-------TDM-FTAT-TSVMSG------------------------------------------------------------V-----------KAKSVPY--------------------------------------------------------------------------------------------------------------------------------------------------------HPVALSN------------------------------------------------------------------------------------------------------------------------------KDEMSSIMTFF-----------------DQTLY--------------------------------------------------------LRNL--------------------------------------------------------------------ALEQQA-----------------------------------------------------------------------------------------------------------------------------------------------------------------------------------------------------------------------------------------------------------------------------------------------------------------------------------------------------------DVFEL----------------------------------------------------------------------------------------------------------------------------------------------------------------------------------------------------------------------------------------------------------------------------------------------------------------------------------------------------------------------------------------------------------------------------------------------------------------------------------------------------------------------------------------------------------------------------------------------------------------------------------------------------------------------------------------------------------------------------------------------------------------------------------------------------------------------------------------------------------------------------------------------------------------------------------------------------------------------------------------------------------------------------------------------------------------------------------------------------------------------------------------------------------------------------------------------------------------------------------------------------------------------------------------------------------------------------------------------------------------------------------------------------------------------------------------------------------------------------------------------------------------------------------------------------------------------------------------------------------------------------------------------------------------------------------------------------------------------------------------------------------------------------------------------------------------------------------------------------------------------------------------------------------------------------------------------------------------------------
>XP_009845903.1
-------------------------------------------------------------------------------------------------------------------------------------------------------------------------------------------------------------------------------------------------MSL---------------------------------------------------------------------------------------------------------------------------------------------------------------------------------------------------------------------------------------------------------------------------------------------------------------------------------------------------------------------------------------------------------------------------------------------------------------------------------------------------------------------------------------------------------------------------------------------------------------------------------------------------------------------------------------------------------------------------------------------------------------------------------------------------------------------------------------------------------------------------------------------------------------------------------------------------------------------------------------------------------------------------------------------------------------------------------------------------------------------------------------------------------------------------------------------------------------------------------------------------------------------------------------------------------------------------------------------------------------------------------------------------------------------------------------------------------------------------------------------------------------------------------------------------------------------------------------------------------------------------------------------------------------------------------------------------------------------------------------------------------------------------------------------------------------------------------------------------------------------------------------------------------------------------------------------------------------------------------------------------------------------------------------------------------------------------------------------------------------------------------------------------------------------------------------------------------------------------------------------------------------------------------------------------------------------------------------------------------------------------------------------------------------------------------------------------------------------------------------------------------------------------------------------------------------------------------------------------------------------------------------------------------------------------------------------------------------------------------------------------------------------------------------------------------------------------------------------------------------------------------------------------------------------------------W--------------------------------------------------------------------------------------A-----------------------------------------------------------PYFDSS------------------------------------------------------------------------------------------------------------------------------------------------------------------------------------------------------------------------------------------------------------------------------------------------------------------------------------------------------------------------------------------------------------------------------------------------------------------DDVDIDGD---------------------------------------------V---------FRV----------------------------------------YYA-------------------------------------------------------------------------------------------------------------------------------------------------GSQGPWIL--------------LLHG------------------GGHTAL-----------TWCL------------TASI---------------LK-QHC--------------------------RV---------------LAFDFR--------------------------------------GHGST--R-------------------CVNDT------------------------DLSAAT-------------------------LVS-----------------DTINLLQR---------CLPD---------------------------------DS----------------------------------------------------------------SSPM-V--------------------------------------LVGH----------------SMGGAIAIR-----------V--AA-----K-N-------E---------L-PSLG------GMVV-------------------------------------I--------------------------------------------DVVEG--------------------------------------------------------------------------------TALAALSHMQGILNSRPSQFD----------------SPDDAIKWSLQTGAVRN------------------------------------------------PESARVSIPSQLCLT-------------------------------------------SGGGYTWRTDLHASAQYWTGWFT----------------GIS-SLFLNV---------------S------------------------------I-PKVLLL---------------------------------A--------GTDRL-------------DTELTRGQMQG----------------------------------------------------------------------KFQLLLLYG-------------------------------------------------------------------------------------------------------------------------------------------------------------------------------------------------------------------------------------------------------SGHVIQEDCP----------------------------DKTAQALLEFC-----------------GRITP--IAGLKTQRDILAE-----------------------------------------------------------------------------------------------------------------KLAKAR------------------------------------------------------------------------------------------------------------------------------------------------------------------------------------------------------GLIPQR--------------------------------------------------------------------------------------------------------------------------------------------------------------------------------------------------------------------------------------------------------------------------------------------------------------------------------------------------------------------------------------------------------------------------------------------------------------------------------------------------------------------------------------------------------------------------------------------------------------------------------------------------------------------------------------------------------------------------------------------------------------------------------------------------------------------------------------------------------------------------------------------------------------------------------------------------------------------------------------------------------------------------------------------------------------------------------------------------------------------------------------------------------------------------------------------------------------------------------------------------------------------------------------------------------------------------------------------------------------------------------------------------------------------------------------------------------------------------------------------------------------------------------------------------------------------------------------------------------------------------------------------------------------------------------------------------------------------------------------------------------------------------------------------------------------------------------------------------------------------------------------------------------------------------------------------------------------------------------------------------------------------------------------------------------------------------------------------------------------------------------
>CCI39315
-------------------------------------------------------------------------------------------------------------------------------------------------------------------------------------------------------------------------------------------------MSLSSLRKSSK------------------------------------------------------------------------------------------------------------------------------------------------------------------------------------------------------------------------------------------------------------------------------MFGFSIQSITKS-------FW--------------------------------------------------RK-PY-----------------------DTSKTSVKSEHFER----------------------------------------------------------------------------------------------------------------------------------------------------------------------------YEKLRDQFMNASA-----------------------------------------------------------------------------------------------------------------------------------------------------------------------------------------------------------------------------------------------------------------------------------------------------------------------------------------------------------------------------------------------------------------------------------ALSIREIDSWSIAMWLLYYP--------------------------------------------------------------------------------------------------------------------------------------------------------VR-----------------------------------------YLDFVMSSH---------------------------------------------------------------------------------------------------------------------------------------------------------------H-------------------------------------------------------------------------------------------------------------------------------------------------------------------------------------------------------------------------------------------------------------------------RFLDRMTARLTQ-----------------------------------------------------------------------------------------------HRV--------------------------------------------------------------------------------------------------------------------------------------------------------------------------------------------------------------------------------------------------------------------------------------------------------------------------------------------------------------------------------------------------------------------------------------------------------------------------------------------FF---------------------------------------------------------------------------------------------------------PHG----------------------------------------------------------------------------------------------------------------------------------------------------------------------------------------------------------------------------------------------------------------------------------------------------------------------------------------------------------------------------------------------------------------------------------------------------------------------------------------FFGDGWGD-------------------------------------------------------------------VTVSERIR---------------------------------------------------------------------KIAES-----------------------------------------------------------------------------------------------------------------------------------------------------------------DEMKRVHT----------------------------------------------------------------------------------------------------------------------------IKN----------------------------------------------------------------------------------------------------------GIQWISVK--------AFPNLKV--------------------KL--------QEGS-----------------------------------------------------FRTTL----ED-DSVLPE-----------------------CSQTAYF------------------------E---------------LVTP-----------------LEMKKEK-----------------------------------------------------------------------------NFD-TLVI--------------SLPG------------------TGEHGY---------GHRRNT------------LAIP---------------LA-LHGV-------------------------ST---------------LILEGP--------------------------------------FYGKR--KP------------------PNQIGSKLRR----------------------VSDLPLLG------------------QTTIT-----------------EAKSLL----------YHFKE---------------------------------HH---------------------------------------------------------------SYTRF-V--------------------------------------VAGS----------------SMGGLHAAM-----------T--AS-----T-Y-------P-----------FDVG------VVAW-------------------------------------L-----------APLSGASAFA--------------------------EG-----VLSNS----------------------------------------------------------------------CNWSALYNENID-------------------------LQDAISNRKDAIPFSAPS------------------------------------------------------------------------TEHMIKVHGD----------------------KESAKQRLVQLLSFT-------------------------DIT-NFAPP------------------------------------------KRPE---ATVFVY---------------------------------G--------TEDTYVG------SSEAQRRKL-QEKWQP----M-------------------------------------------------------------------QIRCMKR--------------------------------------------------------------------------------------------------------------------------------------------------------------------------------------------------------------------------------------------------------GHVSGILLEQEVF------------------------QQTILQILQIL--------------------------------------------------------------------------------------------------------------------------------------------------------------------------------------------------------------------------------------------------------------------------------------------------------------------------------------------------------------------------------------------------------------------------------------------------------------------------------------------------------------------------------------------------------------------------------------------------------------------------------------------------------------------------------------------------------------------------------------------------------------------------------------------------------------------------------------------------------------------------------------------------------------------------------------------------------------------------------------------------------------------------------------------------------------------------------------------------------------------------------------------------------------------------------------------------------------------------------------------------------------------------------------------------------------------------------------------------------------------------------------------------------------------------------------------------------------------------------------------------------------------------------------------------------------------------------------------------------------------------------------------------------------------------------------------------------------------------------------------------------------------------------------------------------------------------------------------------------------------------------------------------------------------------------------------------------------------------------------------------------------------------------------------------------------------------------------------------------------------------------------------------------------------------------------------------------------------------------------------------------------------------------------------------------------------------------------------------------------------------------------------------------------------------------------------------------------------------------------------------------
>CCI49660
-------------------------------------------------------------------------------------------------------------------------------------------------------------------------------------------------------------------------------------------------MHVISAAL-------------------------------------------------------------------------------------------------------------------------------------------------------------------------------------------------------------------------------------------------------------------------------------------------------------------------------------------------------------------------------------------------------------------------------------------------------------------------------------------------------------------------------------------------------------------------------------------------------------------------------------------------------------------------------------------------------------------------------------------------------------------------------------------------------------------------------------------------------------------------------------------------------------------------------------------------------------------------------------------------------------------------------------------------------------------------------------------------------------------------------------------------------------------------------------------------------------------------------------------------------------------------------------------------------------------------------------------------------------------------------------------------------------------------------------------------------------------------------------------------------------------------------------------------------------------------------------------------------------------------------------------------------------------------------------------------------------------------------------------------------------------------------------------------------------------------------------------------------------------------------------------------------------------------------------------------------------------------------------------------------------------------------------------------------------------------------------------------------------------------------------------------------------------------------------------------------------------------------------------------------------------------------------------------------------------------------------------------------------------------------------------------------------------------------------------------------------------------------------------------------------------------------------------------------------------------------------------------------------------------------------------------------------------------------------------------------------------------------------------------------------------------------------------------------------------------------------------------------------------------------------------------------------------------------------------------------------------------------------------------------------------------------------------------------------------------------LRRQRFAAS---ERFYTS---------------------------------------------------------------------------------------------------------------------------------------------------------------------------------------------------------------------------------------------------------------------------------------------------------------------------------------------------------------------------------------------------ATRYPPQRNK--------HKS------------------------QL-HAPLVLQDGNR---------------------------------------------L-------EKIVI----------------------------------------EWE-----------------------------------------------------------------------------------------------------------------------------------------------------------------------------------------------------------------------------------------------------------------------------------------------------------------------------------------------------------------------------------------------------------QWA-------------------------------------------VCHARLLD---------ELEI----------------------------------------------------------------------------------------------------EQVHA--------------------------------------VIGG----------------SMGGMQALE-----------F--AA-----Q-F-------P-----------HRLN------RLVA-------------------------------------I-----------SCTPQ-----------------------------TTPG------------------------------------------------------------------------------T-VALRHIQRHAIL--ADAAYNNGEYKA-GSVLAGMK--IARELGMACYRSREEFD--------------ARFQWQP------------------------TG------------------PTHFTAQTFDVESYMDYQ--ATKFA-------RYYD-----PNCYLLLSKAMDLM------------------NLGHGYSYLA-Q----------------GV----------------------------SRIE-C-DSLII----------------------------------G-------VKQDQLIP-------CKE-QATI-VDILQSHGRKS-------------------------------------------------------------------EFVTVGSI------------------------------------------------------------------------------------------------------------------------------------------------------------------------------------------------------------------------------------------------------FGHDAMFHAQTQK-------------------------DVFLGLVREFV-----------------ESTLE--EMLLHE--------------------------------------------------------------------------------------------------------------------------------------------------------------------------------------------------------------------------------------------------------------------------------------------------------------------------------------------------------------------------------------------------------------------------------------------------------------------------------------------------------------------------------------------------------------------------------------------------------------------------------------------------------------------------------------------------------------------------------------------------------------------------------------------------------------------------------------------------------------------------------------------------------------------------------------------------------------------------------------------------------------------------------------------------------------------------------------------------------------------------------------------------------------------------------------------------------------------------------------------------------------------------------------------------------------------------------------------------------------------------------------------------------------------------------------------------------------------------------------------------------------------------------------------------------------------------------------------------------------------------------------------------------------------------------------------------------------------------------------------------------------------------------------------------------------------------------------------------------------------------------------------------------------------------------------------------------------------------------------------------------------------------------------------------------------------------------------------------------------------------------------------------------------------------------------------------------------------------------------------------------------------------------------------------------------------------------------------------------------------------------------VHRYSTL-----------------------------------------------------------------------------
>CCI49661
-------------------------------------------------------------------------------------------------------------------------------------------------------------------------------------------------------------------------------------------------M---------------------------------------------------------------------------------------------------------------------------------------------------------------------------------------------------------------------------------------------------------------------------------------------------------------------------------------------------------------------------------------------------------------------------------------------------------------------------------------------------------------------------------------------------------------------------------------------------------------------------------------------------------------------------------------------------------------------------------------------------------------------------------------------------------------------------------------------------------------------------------------------------------------------------------------------------------------------------------------------------------------------------------------------------------------------------------------------------------------------------------------------------------------------------------------------------------------------------------------------------------------------------------------------------------------------------------------------------------------------------------------------------------------------------------------------------------------------------------------------------------------------------------------------------------------------------------------------------------------------------------------------------------------------------------------------------------------------------------------------------------------------------------------------------------------------------------------------------------------------------------------------------------------------------------------------------------------------------------------------------------------------------------------------------------------------------------------------------------------------------------------------------------------------------------------------------------------------------------------------------------------------------------------------------------------------------------------------------------------------------------------------------------------------------------------------------------------------------------------------------------------------------------------------------------------------------------------------------------------------------------------------------------------------------------------------------------------------------------------------------------------------------------------------------------------------------------------------------------------------------------------------------------------------------------------------------------------------------------------------------------------------------------------------------------------------------------------------------------------------------------------------------------------------------------------------------------------------------------------------------------------------------------------------------------------------------------------------------------------------------------------------------------------------------------------------------------------------------------------------------------------------------------------------------------------------------------------------------------------------------------------------------------------------------------------------------------------------------------------------------------------------------------------------------------------------------------------------------------------------------------------------------------------------------------------------------------------------------------------------------------------------------------------------------------------------------------------VA-------------------------------------------VCHARLLD---------ELEI----------------------------------------------------------------------------------------------------EQVHA--------------------------------------VIGG----------------SMGGMQALE-----------F--AA-----Q-F-------P-----------HRLN------RLVA-------------------------------------I-----------SCTPQ-----------------------------TTPG------------------------------------------------------------------------------T-VALRHIQRHAIL--ADAAYNNGEYKA-GSVLAGMK--IARELGMACYRSREEFD--------------ARFQWQP------------------------TG------------------PTHFTAQTFDVESYMDYQ--ATKFA-------RYYD-----PNCYLLLSKAMDLM------------------NLGHGYSYLA-Q----------------GV----------------------------SRIE-C-DSLII----------------------------------G-------VKQDQLIP-------CKE-QATI-VDILQSHGRKS-------------------------------------------------------------------EFVTVGSI------------------------------------------------------------------------------------------------------------------------------------------------------------------------------------------------------------------------------------------------------FGHDAMFHAQTQK-------------------------DVFLGLVREFV-----------------ESTLE--EMLLHE--------------------------------------------------------------------------------------------------------------------------------------------------------------------------------------------------------------------------------------------------------------------------------------------------------------------------------------------------------------------------------------------------------------------------------------------------------------------------------------------------------------------------------------------------------------------------------------------------------------------------------------------------------------------------------------------------------------------------------------------------------------------------------------------------------------------------------------------------------------------------------------------------------------------------------------------------------------------------------------------------------------------------------------------------------------------------------------------------------------------------------------------------------------------------------------------------------------------------------------------------------------------------------------------------------------------------------------------------------------------------------------------------------------------------------------------------------------------------------------------------------------------------------------------------------------------------------------------------------------------------------------------------------------------------------------------------------------------------------------------------------------------------------------------------------------------------------------------------------------------------------------------------------------------------------------------------------------------------------------------------------------------------------------------------------------------------------------------------------------------------------------------------------------------------------------------------------------------------------------------------------------------------------------------------------------------------------------------------------------------------------------VHRYSTL-----------------------------------------------------------------------------
>CCI43249
-------------------------------------------------------------------------------------------------------------------------------------------------------------------------------------------------------------------------------------------------MQRSSNAK--------------------------------------------------------------------------------------------------------------------------------------------------------------------------------------------------------------------------------------------------------------------------------------------------------------------------------------------------------------------------------------------------------------------------------------WRSSKT-RIFL-------------------------------------------------------------------------------------------------------------------------------------LLC-----------------------------------------------------------------------------------------------------------------------------------------------------------------------------------------------------------------------------------------------------------------------------------------------------------------------------------------------------------------------------------------------------------------LSPFL------------------LIALFIWWALGRLLTLS---------------------------------------------------------SWIVGATFITLSWVLYFLQL-------------------P----------------------------------------SQALLLVDL------------------------------------------PITITV-IMLAWIF----------------------------------------------------------------------------------------------------------------------------------------------------------------------------------LLP----------------------------------------------------------------------------------------------------QHLL-----------------------------------------------------------------------------------------HVTRN--------TGYKFLIRASVWM------------------------------VLLAYSLAR-------------------------------RWTVA-------------------------------------------------------------------------------------------------------------------------------------------------------------------------------------------------------------------------------------------------------------------------------------------------------------------------------------------------------------------------------------------------------------------------------------------------------------------------------------------------------------------------------------------------------------------------------------------------------------------------------------------------------------------------------------------------------------------------------------------------------------------------------------------------------------------------------------------------------------------------------------------------------------------------------------------------NPSDQTVAILNVYV------------------------------------------------------------------------------------------------------------------------------FLTSIFPLW-------HLITDLR------------------------------------------------LW------------------------------VPANEIDL----------------------------------E-------------------------------------IAER--------------------------------NIYEQH-IQ------------------------SE-YRV--------------------------------------------------------------------------------------------------------------------------------------------------------------------------------------------------------------------------------------------------------------------------------------------------------------------------------------------------------------------------------------KT---------V-------------------------AG--------LGT--------------------------------------------------------VHV----------------------------------------PYC----------------GD----------------------DNSN-------------------------------------------------------------------------------------------------------P-SCLV--------------LLHG------------------YLAGNA-----------FWAA------------SLQE---------------LA-K----------------SY----------DL---------------YAVEWK--------------------------------------GVGRS--V-------------------RA---------------------------RYRPKN--------------------------HD-----------------EADNFFVESLEEWR--KTLEM----------------------------------------------------------------------------------------------------DRF-I--------------------------------------LCGH----------------SMGGIYATH-----------Y--AA-----K-Y-------G-----------RHIE------QLLL-------------------------------------V-----------SPA----------------------------------G------VNPSTY--------------------VGNKKFPLLYRVAKMLHLTPM-------------------------------WIIRF-----VGPF--------------------GQRLTRAAMRRRISL-------------------------------------------------TATTNVIRCGDMNF-----------DDITSYSYHN---WALK----------------ASTDIAIYTHLH-------------P------DMNAHHGPIC-DSFGH------------------------------------------KKIK-I-PVIFIY---------------------------------G--------GGDDWMN-------PSF-GEQL-VQRLEK----T-----------------------------------------------------QYA-----------KFHLVPY-------------------------------------------------------------------------------------------------------------------------------------------------------------------------------------------------------------------------------------------------------AGHQVFMDNP----------------------------KDFNRIVIDSI-----------------QECRN--TLTQNA--------------------------------------------------------------------------------------------------------------------------------------------------------------------------------------------------------------------------------------------------------------------------------------------------------------------------------------------------------------------------------------------------------------------------------------------------------------------------------------------------------------------------------------------------------------------------------------------------------------------------------------------------------------------------------------------------------------------------------------------------------------------------------------------------------------------------------------------------------------------------------------------------------------------------------------------------------------------------------------------------------------------------------------------------------------------------------------------------------------------------------------------------------------------------------------------------------------------------------------------------------------------------------------------------------------------------------------------------------------------------------------------------------------------------------------------------------------------------------------------------------------------------------------------------------------------------------------------------------------------------------------------------------------------------------------------------------------------------------------------------------------------------------------------------------------------------------------------------------------------------------------------------------------------------------------------------------------------------------------------------------------------------------------------------------------------------------------------------------------------------------------------------------------------------------------------------------------------------------------------------------------------------------------------------------------------------------------------------------------------------------------------------------------------------------------------------------------------------
>CCI42760
-------------------------------------------------------------------------------------------------------------------------------------------------------------------------------------------------------------------------------------------------M--------------------------------------------------------------------------------------------------------------------------------------------------------------------------------------------------------------------------------------------------------------------------------------------------------------------------------------------------------------------------------------------------------------------------------------------------------------------------------------------------------------------------------------------------------------------------------------------------------------------------------------------------------------------------------------------------------------------------------------------------------------------------------------------------------------------------------------------------------------------------------------------------------------------------------------------------------------------------------------------------------------------------------------------------------------------------------------------------------------------------------------------------------------------------------------------------------------------------------------------------------------------------------------------------------------------------------------------------------------------------------------------------------------------------------------------------------------------------------------------------------------------------------------------------------------------------------------------------------------------------------------------------------------------------------------------------------------------------------------------------------------------------------------------------------------------------------------------------------------------------------------------------------------------------------------------------------------------------------------------------------------------------------------------------------------------------------------------------------------------------------------------------------------------------------------------------------------------------------------------------------------------------------------------------------------------------------------------------------------------------------------------------------------------------------------------------------------------------------------------------------------------------------------------------------------------------------------------------------------------------------------------------------------------------------------------------------------------------------------------------------------------------------------------------------------------------------------------------------------------------------------------------------------------------------------------------------------------------------------------------------------------------------------------------------------------------------------ELLKRV--------------------------------------------------------------------------------------------------------------------------------------------------------------------------------------------------------------------------------------------------------------------------------------------------------------------------------------------------------------------------------------------------------------------------------------------------------------------KAHDGY----------------IKRYCHESET---------------------------TKCKM----------------------------------------TFS----------------------------------------VFLP-----------------SVASDAH-------------------------------------------------------------------------------KVPVVF--------------YLAG------------------LTCNDEL----------FFTK----------ASNALK---------------AASIRGI-------------------------AI---------------VCPDTSPRG------ITIEGQNDDWDF-----------------GTAAG--------------------FYVDATEANWKE-------------------HYQMYS------------------------YLIK-----------------ELPSLLSR---------NFPI--------------------------------------------------------------------------------------------------LEEKK-S--------------------------------------IMGH----------------SMGGHGALI-----------L--AL-----R-N-------A-----------SSYA------SVSA-------------------------------------F-----------APISH--------------------------PMECPWG----------------------------------------------------------------------------------------------------------------------IKAFTGYLGCDQDTWKE---------------YDATYL---------------------------------------------------------------------------------------------------------------------------MLQ-KGPIP-----------------------------------------------Q-EILIDQ---------------------------------G--------TDDSFYL-----------EKQLLPEAFEA----A------------------CKSV-----------------DQ------------------------KVTIRFHDG-------------------------------------------------------------------------------------------------------------------------------------------------------------------------------------------------------------------------------------------------------YDHSYFFIST--------------------------FVEEHINFHADAL---------------------------------------------------------------------------------------------------------------------------------------------------------------------------------------------------------------------------------------------------------------------------------------------------------------------------------------------------------------------------------------------------------------------------------------------------------------------------------------------------------------------------------------------------------------------------------------------------------------------------------------------------------------------------------------------------------------------------------------------------------------------------------------------------------------------------------------------------------------------------------------------------------------------------------------------------------------------------------------------------------------------------------------------------------------------------------------------------------------------------------------------------------------------------------------------------------------------------------------------------------------------------------------------------------------------------------------------------------------------------------------------------------------------------------------------------------------------------------------------------------------------------------------------------------------------------------------------------------------------------------------------------------------------------------------------------------------------------------------------------------------------------------------------------------------------------------------------------------------------------------------------------------------------------------------------------------------------------------------------------------------------------------------------------------------------------------------------------------------------------------L----------------------------------------------------------------------------------------------------------------------------------------------------------------------------------------------------------------------------------------------------------------------------------------A-----------------------------------------------------------------------------
>Ae201684_2139.1
-------------------------------------------------------------------------------------------------------------------------------------------------------------------------------------------------------------------------------------------------M---------------------------------------------------------------------------------------------------------------------------------------------------------------------------------------------------------------------------------------------------------------------------------------------------------------------------------------------------------------------------------------------------------------------------------------------------------------------------------------------------------------------------------------------------------------------------------------------------------------------------------------------------------------------------------------------------------------------------------------------------------------------------------------------------------------------------------------------------------------------------------------------------------------------------------------------------------------------------------------------------------------------------------------------------------------------------------------------------------------------------------------------------------------------------------------------------------------------------------------------------------------------------------------------------------------------------------------------------------------------------------------------------------------------------------------------------------------------------------------------------------------------------------------------------------------------------------------------------------------------------------------------------------------------------------------------------------------------------------------------------------------------------------------------------------------------------------------------------------------------------------------------------------------------------------------------------------------------------------------------------------------------------------------------------------------------------------------------------------------------------------------------------------------------------------------------------------------------------------------------------------------------------------------------------------------------------------------------------------------------------------------------------------------------------------------------------------------------------------------------------------------------------------------------------------------------------------------------------------------------------------------------------------------------------------------------------------------------------------------------------------------------------------------------------------------------------------------------------------------------------------------------------------------------------------SFWNS------------------------------------------------------------------------------------------------------------------------------------------------PLITSV-------------------------------------------------------------------------------------------------------------------------------------------------------------------------------------------------------------------------------------------------------------------------------------------------------------------------------------------------------------------------------------------------------------------AFHPRP--------HAMNS----------------------AL----VPNAIDGT-------------------FTS-------------------------------STISL----------------------------------------GYR----------------------------------------FYRP--------------SSQPDSY----------------------------------------------------------------------------------E-SVIL--------------LFHG------------------NAEIAP-----------DYDS------------ASKE---------------LS-AMKSP-----A------------------AL---------------LVVDYR--------------------------------------GYGWS--S---------------------------------------------------------------------------GEPSLTSL---------------LSDAELVAS---------QLGS-------------------------------------------------------------------------------------V--------PKLNPSVPV-V--------------------------------------LFGR----------------SLGSQCAIH-----------L--AN-----K-F-------P-----------DRFS------GLVLESSF-------H-----------------------AIL----------QLPS---------------------------------------------------------------------------------------------------------------------------------------------------------VKTLAMMLPGGAGMLNM---------------------------------------------------------------------------------------------------------------------------------LP------EIFHSLDKIK-HLQS------------------------------------------------M-PVMVIH---------------------------------G--------TDDEIAP-------LEQ-AKEL-FQACSS----T------------------------------------------------------NK-----------KFQQLPN-------------------------------------------------------------------------------------------------------------------------------------------------------------------------------------------------------------------------------------------------------AGHNDLVHRH---R------------------------TTYYAALEILL-----------------KDAIT--FASASSVVQECNALL------------------------------------------------------------------LSKQYDAV-------------------------------VVKGVDLLQSDRLSEAS-----------------------------------------QCLLLEYVAK--------ASWHKDDMNAVVKYSTRLLN-------------------------------------------------------------------------------------------------------------------RQPNHI---------------------------NG------------------------------------------------------------------------------LCLRAKAYDKLQDFESF----------------YEDVLALSDH-------------------------------L-----------------GGPAGATKE-----------------------------------------------------------------------------------------------------STAMALLAIHCWTV--------------------------------------------------------------------------------------------------------------------------------------------------------------------------------------------------------------------------------------------------------------------------------------------------------------------------------------------------------------------------------------------------------------------------------------------------------------------------------------------------------------------------------------------------------------------------------------------------------------------------------------------------------------------------------------------------------------------------------------------------------------------------------------------------------------------------------------------------------------------------------------------------------------------------------------------------------------------------------------------------------------------------------------------------------------------------------------------------------------------------------------------------------------------------------------------------------------------------------------------------------------------------------------------------------------------------------------------------------------------------------------------------------------------------------------------------------------------------------------------------------------------------------------------------------------------------------------------------------------------------------------------------------------------------------------------------------------------------------------------------------------------------------------------
>Ae201684_2583.1
-------------------------------------------------------------------------------------------------------------------------------------------------------------------------------------------------------------------------------------------------M--------------------------------------------------------------------------------------------------------------------------------------------------------------------------------------------------------------------------------------------------------------------------------------------------------------------------------------------------------------------------------------------------------------------------------------------------------------------------------------------------------------------------------------------------------------------------------------------------------------------------------------------------------------------------------------------------------------------------------------------------------------------------------------------------------------------------------------------------------------------------------------------------------------------------------------------------------------------------------------------------------------------------------------------------------------------------------------------------------------------------------------------------------------------------------------------------------------------------------------------------------------------------------------------------------------------------------------------------------------------------------------------------------------------------------------------------------------------------------------------------------------------------------------------------------------------------------------------------------------------------------------------------------------------------------------------------------------------------------------------------------------------------------------------------------------------------------------------------------------------------------------------------------------------------------------------------------------------------------------------------------------------------------------------------------------------------------------------------------------------------------------------------------------------------------------------------------------------------------------------------------------------------------------------------------------------------------------------------------------------------------------------------------------------------------------------------------------------------------------------------------------------------------------------------------------------------------------------------------------------------------------------------------------------------------------------------------------------------------------------------------------------------------------------------------------------------------------------------------------------------------------------------------------------------------VVEWITK-----------PV-----VVAA-GIGLLGAGVGLAYL--------NAY--------------------DP-------------------------------------SLDV----------------------------------SRLT-----------------------------------------------------------------------------------------------------------------------------------------------------------------------------------------------------------------------------------------------------------------------------------------------------------------------------------------------------------------------------------------------------------------IPMNKEED--------DVA------------------------RF-----CTHSQGHDI-----------------VVKQKPY---------------------------RKVQL----------------------------------------FAQ----------------------------------------TWIP-----------------KG-----------------------------------NHDDV--------------------------------------------K-GVVI--------------LIHG------------------MNEHSS-----------NMMA------------LVQT---------------LI-EEK---------------Y----------TV---------------YAFDLE--------------------------------------GFGRS--S-----------------------GLHA---------------------YVYSYE------------------------SLVD-----------------DIHQHV-K---------TVQT---------------------------------KW---------------------------------------------------------------PTKKR-F--------------------------------------LLGG----------------SLGGALLLH-----------R--LL-----R-D-------T-----------SDID------GAII-------------------------------------Q-----------CPA---------------------------------LE------IHAS----------------------------------------------------------------------RQPSAIVQAI----------------------------GYAIVTIAPHLALMSS---------------------------------------------NG-GKGSSESVREQVQK-----------MKNEDPMYYT---GKLR----------------LGTAFQVKSCVE---------------------------SLQ------------------------------------------KKLATHRSIP-I-PILLQH---------------------------------G--------TADVICS-------IEG-SKCW-FDGLED---CP------------------------------------------------------DK-----------TFKAYDG-------------------------------------------------------------------------------------------------------------------------------------------------------------------------------------------------------------------------------------------------------AAHDLLHEPV---------------------------ANQVIDDVVKWL-----------------KKQT-----------------------------------------------------------------------------------------------------------------------------------------------------------------------------------------------------------------------------------------------------------------------------------------------------------------------------------------------------------------------------------------------------------------------------------------------------------------------------------------------------------------------------------------------------------------------------------------------------------------------------------------------------------------------------------------------------------------------------------------------------------------------------------------------------------------------------------------------------------------------------------------------------------------------------------------------------------------------------------------------------------------------------------------------------------------------------------------------------------------------------------------------------------------------------------------------------------------------------------------------------------------------------------------------------------------------------------------------------------------------------------------------------------------------------------------------------------------------------------------------------------------------------------------------------------------------------------------------------------------------------------------------------------------------------------------------------------------------------------------------------------------------------------------------------------------------------------------------------------------------------------------------------------------------------------------------------------------------------------------------------------------------------------------------------------------------------------------------------------------------------------------------------------------------------------------------------------------------------------------------------------------------------------------------------------------------------------------------------------------------------------------------------------------------------------------------------------------------------------
>Ae201684_3104.1
-------------------------------------------------------------------------------------------------------------------------------------------------------------------------------------------------------------------------------------------------MEKAPVE------------------------------------------------------------------------------------------------------------------------------------------------------------------------------------------------------------------------------------------------------------------------------------------------------------------------------------------------------------------------------------------------------------------------------------------------------------------------------------------------------------------------------------------------------------------------------------------------------------------------------------------------------------------------------------------------------------------------------------------------------------------------------------------------------------------------------------------------------------------------------------------------------------------------------------------------------------------------------------------------------------------------------------------------------------------------------------------------------------------------------------------------------------------------------------------------------------------------------------------------------------------------------------------------------------------------------------------------------------------------------------------------------------------------------------------------------------------------------------------------------------------------------------------------------------------------------------------------------------------------------------------------------------------------------------------------------------------------------------------------------------------------------------------------------------------------------------------------------------------------------------------------------------------------------------------------------------------------------------------------------------------------------------------------------------------------------------------------------------------------------------------------------------------------------------------------------------------------------------------------------------------------------------------------------------------------------------------------------------------------------------------------------------------------------------------------------------------------------------------------------------------------------------------------------------------------------------------------------------------------------------------------------------------------------------------------------------------------------------------------------------------------------------------------------------------------------------------------------------------------------------------------------------------------------------------------------------------------------------------------------------------------------------------------------------------------------------------------------------------------------------------------------------------------------------------------------------------------------------------------------------------------------------------------------------------------------------------------------------------------------------------------------------------------------------------------------------------------------------------------------------TEK--------TY-------------------------RL--------ANG--------------------------------------------------------HDV----------------------------------------HYF----------------------------------------VYGS-----------------TEPT------------------------------------------------------------------------------------TTLV--------------FIHG------------------AAGSHN-----------VFKY------------MIPL---------------LL-RP---------------RV----------RV---------------VAFDVP--------------------------------------GNGRT--S-------------------AAAAGGL----------------------ALTEQT-------------------------IAE-----------------ALKEAL-E---------GMDE-------------------------------------------------------------------------------------------------TAKRGY-F--------------------------------------LVGQ----------------SAGGSTAMQ-----------I--AA-----Q-T-------------------NGLQ------GLAI-------------------------------------L-----------NSV----------------------------------G------LRPHRHARPFFLF----------------VFFSWLL---------------------------------------SVSKWTRPL----------------------------ALRFIRWFTVTLTA-----------------------------------------------------------IYPKT-----------TTNDTILYSQ---LRVA----------------SVNFARLKTSVE---------------------------QVR-AKGV--------------------------------------------------PTFVAN---------------------------------T--------TNDPVME-------KEI-SREL-AQAFGQ----A---------------------V---------------------------------------------VHKEFSS-------------------------------------------------------------------------------------------------------------------------------------------------------------------------------------------------------------------------------------------------------GGHMIQKTQA----------------------------KALSEALLQWT-----------------DSIQL--Q---PLGKL-----------------------------------------------------------------------------------------------------------------------------------------------------------------------------------------------------------------------------------------------------------------------------------------------------------------------------------------------------------------------------------------------------------------------------------------------------------------------------------------------------------------------------------------------------------------------------------------------------------------------------------------------------------------------------------------------------------------------------------------------------------------------------------------------------------------------------------------------------------------------------------------------------------------------------------------------------------------------------------------------------------------------------------------------------------------------------------------------------------------------------------------------------------------------------------------------------------------------------------------------------------------------------------------------------------------------------------------------------------------------------------------------------------------------------------------------------------------------------------------------------------------------------------------------------------------------------------------------------------------------------------------------------------------------------------------------------------------------------------------------------------------------------------------------------------------------------------------------------------------------------------------------------------------------------------------------------------------------------------------------------------------------------------------------------------------------------------------------------------------------------------------------------------------------------------------------------------------------------------------------------------------------------------------------------------------------------------------------------------------------------------------------------------------------------------------------------------------------
>Ae201684_6021.1
-------------------------------------------------------------------------------------------------------------------------------------------------------------------------------------------------------------------------------------------------MTAE------------------------------------------------------------------------------------------------------------------------------------------------------------------------------------------------------------------------------------------------------------------------------------------------------------------------------------------------------------------------------------------------------------------------------------------------------------------------------------------------------------------------------------------------------------------------------------------------------------------------------------------------------------------------------------------------------------------------------------------------------------------------------------------------------------------------------------------------------------------------------------------------------------------------------------------------------------------------------------------------------------------------------------------------------------------------------------------------------------------------------------------------------------------------------------------------------------------------------------------------------------------------------------------------------------------------------------------------------------------------------------------------------------------------------------------------------------------------------------------------------------------------------------------------------------------------------------------------------------------------------------------------------------------------------------------------------------------------------------------------------------------------------------------------------------------------------------------------------------------------------------------------------------------------------------------------------------------------------------------------------------------------------------------------------------------------------------------------------------------------------------------------------------------------------------------------------------------------------------------------------------------------------------------------------------------------------------------------------------------------------------------------------------------------------------------------------------------------------------------------------------------------------------------------------------------------------------------------------------------------------------------------------------------------------------------------------------------------------------------------------------------------------------------------------------------------------------------------------------------------------------------------------------------------------------------------------------------------------------------------------------------------------------------------------------------------------------------------------------------------------------------------------------------------------------------------------------------------------------------------------------------------------------------------------------------------------------------------------------------------------------------------------------------------------------------------------------------------------------------------------------ATKVMD--------KV-------------------------TL--------SNG--------------------------------------------------------YDL----------------------------------------FFA----------------------------------------LYGA-----------------ADAL------------------------------------------------------------------------------------NTFI--------------LVHG------------------GAGSHE-----------DFKH------------LSPL---------------LV-RE---------------NF----------NV---------------IAVDLP--------------------------------------GSGRT--S-------------------PDAAGGD----------------------KLSEDR-------------------------LVE-----------------ATSEFV-R---------ILTA------------------------------------------------------------------------------------------------RDGRRRF-I--------------------------------------FVGH----------------SLGGGTLMH-----------V--AA-----R-G-------K---------F-DSLL------GLAL-------------------------------------I-----------NTS----------------------------------G------FRPHNVARPFWFY----------------AVVYNFL---------------------------------------VFSSITRCF----------------------------TVYIVHWMAIYMMG------------------------------------------------------------LSPK-----------LTKNDAVFLF---HRGA----------------TMDFKGVKTCAQ---------------------------YIH-DSKL--------------------------------------------------PVFHAT---------------------------------A--------RNDVIVE-------KAI-SDEV-SAVLKP----G-------------------------------------------------------------------VKIEYDR-------------------------------------------------------------------------------------------------------------------------------------------------------------------------------------------------------------------------------------------------------GGHNIQRTKA----------------------------AELAQAMIEWA-----------------TPLAK--PKAALFNEHWVASLKGNKSKP------------------------------------------------------------TMQTFKKRTIW----------------------INLSCPQSYSAPTMKDGSLVMPS---------------------------------WY-------------------------SRPTYEWTSLKNTHSTLCSLKFHGCPT----------WWLFSFASGIEANGDDSTTLEHDDNMAISLINGW------------------------ALHLASCLDHGNQSLRQSDVEKWRRYLVCNARGSQCTPLISPLLVRD------------------------------------------------------------NFNVIAF------DLP-G------------------------SGRTTVEAAGG-DKLTEDRLV-------------EVIVEAIDVFAARN-------TCRRFFLIGRSL----------------------------GGGTAMQVAAKGR-------------------F--------------------------------------------------------------------------------PSIIGLALINSS--------------------------------------------------------------------------------GFRPHVVTR------------PFWL-NCFFYQLLIL----------------------------------------SPVTRFFTM-YFVHF--------------------------------------------------------------IAIFIMGFSPKMSKTEAALMF-------------------------------------HRGATMNYDGVGECAVK------------------------------------------------------------------IHNSKLPVF----------IASTRNDK---------------------------------------------------------------------------------------------------FVEKAIRD----------------------------------------------------------------------------------------------------------------------------------------------------------------------------------------------------------------------------------------------------------ETCAVL-----------------------------------------------------QPTLRIEYER-----------------------------GGHNI-----------------------------------------------------------QMTRATEL-----------------------------------------------------------------------------------------------------------------------------------------------------------------------------------------------SQALVEWAI-------------------------------------------------------------------------------------------------------------------------------------------------------------------PIASSQEYPIKTTI----------------------------------------------------------------------------------------------------------------------------------------------------------------------------------------------------------------------------------------------------------------------------------------------------------------------------------------------------------------------------------------------------------------------------------
>Ae201684_8621.1
-------------------------------------------------------------------------------------------------------------------------------------------------------------------------------------------------------------------------------------------------M------------------------------------------------------------------------------------------------------------------------------------------------------------------------------------------------------------------------------------------------------------------------------------------------------------------------------------------------------------------------------------------------------------------------------------------------------------------------------------------------------------------------------------------------------------------------------------------------------------------------------------------------------------------------------------------------------------------------------------------------------------------------------------------------------------------------------------------------------------------------------------------------------------------------------------------------------------------------------------------------------------------------------------------------------------------------------------------------------------------------------------------------------------------------------------------------------------------------------------------------------------------SAH---------------------------------------------------------------------------------------------------------------------------------------------------------------H-------------------------------------------------------------------------------------------------------------------------------------------------------------------------------------------------------------------------------------------------------------------------KYLDYACASLSH-----------------------------------------------------------------------------------------------NPL--------------------------------------------------------------------------------------------------------------------------------------------------------------------------------------------------------------------------------------------------------------------------------------------------------------------------------------------------------------------------------------------------------------------------------------------------------------------------------------------FF---------------------------------------------------------------------------------------------------------PQG----------------------------------------------------------------------------------------------------------------------------------------------------------------------------------------------------------------------------------------------------------------------------------------------------------------------------------------------------------------------------------------------------------------------------------------------------------------------------------------FFGEGWGD-------------------------------------------------------------------VHIPSILE---------------------------------------------------------------------KRITDH----------------------------------------------------------------------------------------------------------------------------------------------------------------HEKYAVRL----------------------------------------------------------------------------------------------------------------------------IDSMDL---------------------------------------------------------------------------------------------------------EVIKSS--------PLKLQKK--------------------PT------VTISGR-----------------------------------------------------FKSTL----RDGDVLLPP-----------------------ESQQAYF------------------------E---------------LIVP-----------------ESML-----------------------------------DRSFMS------------------------------------IDGRGK-SLVV--------------ILPG------------------TGEHGC---------IHRRRT------------IAEP---------------LA-RSGV-------------------------AS---------------LVLEGA--------------------------------------FYGKR--KP------------------KTQKGSKLRR----------------------VSDLPILG------------------IATIE-----------------ETKSLL----------TWFKE---------------------------------HY---------------------------------------------------------------GFDHV-V--------------------------------------VAGS----------------SMGGLHAAM-----------T--AA-----L-C-------P-----------FDVG------VASW-------------------------------------I-----------APPSAVPAFT--------------------------QG-----LLSRS----------------------------------------------------------------------CNWQSLHERE----------------------------DLAVIDHLLSNQVDYYT------------------------------------------------------------------------TNAEDEIA-------------------------AQVKKRLAAFLSIT-------------------------NIE-NFPTP------------------------------------------RRPD---AVVFSQ---------------------------------A--------TEDQYIG------DNAMQWENL-RRRWPG----A-------------------------------------------------------------------QFRRVKA--------------------------------------------------------------------------------------------------------------------------------------------------------------------------------------------------------------------------------------------------------GHVSGILFETQAF------------------------VQTIQDVVQVL-----------------QSSRG--L-------------------------------------------------------------------------------------------------------------------------------------------------------------------------------------------------------------------------------------------------------------------------------------------------------------------------------------------------------------------------------------------------------------------------------------------------------------------------------------------------------------------------------------------------------------------------------------------------------------------------------------------------------------------------------------------------------------------------------------------------------------------------------------------------------------------------------------------------------------------------------------------------------------------------------------------------------------------------------------------------------------------------------------------------------------------------------------------------------------------------------------------------------------------------------------------------------------------------------------------------------------------------------------------------------------------------------------------------------------------------------------------------------------------------------------------------------------------------------------------------------------------------------------------------------------------------------------------------------------------------------------------------------------------------------------------------------------------------------------------------------------------------------------------------------------------------------------------------------------------------------------------------------------------------------------------------------------------------------------------------------------------------------------------------------------------------------------------------------------------------------------------------------------------------------------------------------------------------------------------------------------------------------------------------------------------------------------------------------------------------------------------------------------------------------------------------------------------------------
>Ae201684_10173.1
-------------------------------------------------------------------------------------------------------------------------------------------------------------------------------------------------------------------------------------------------MRFL-------------------------------------------------------------------------------------------------------------------------------------------------------------------------------------------------------------------------------------------------------------------------------------------------------------------------------------------------------------------------------------------------------------------------------------------------------------------------------------------------------------------------------------------------------------------------------------------------------------------------------------------------------------------------------------------------------------------------------------------------------------------------------------------------------------------------------------------------------------------------------------------------------------------------------------------------------------------------------------------------------------------------------------------------------------------------------------------------------------------------------------------------------------------------------------------------------------------------------------------------------------------------------------------------------------------------------------------------------------------------------------------------------------------------------------------------------------------------------------------------------------------------------------------------------------------------------------------------------------------------------------------------------------------------------------------------------------------------------------------------------------------------------------------------------------------------------------------------------------------------------------------------------------------------------------------------------------------------------------------------------------------------------------------------------------------------------------------------------------------------------------------------------------------------------------------------------------------------------------------------------------------------------------------------------------------------------------------------------------------------------------------------------------------------------------------------------------------------------------------------------------------------------------------------------------------------------------------------------------------------------------------------------------------------------------------------------------------------------------------------------------------------------------------------------------------------------------------------------------------------------------------------------------------------------------------------------------------------------------------------------------------------------------------------------------------------------------ITSF-FA---AV---------------------RWLLGM-----------------------------------------------------------------------------------------------------------------------------------------------------------------------------------------------------------------------------------------------------------------------------------------------------------------------------------------------------------------------------------KRE---------E-------------------------AT--------VGD--------------------------------------------------------MTW----------------------------------------SYL-----------------D----------NH-----------LET------------------D------------------------------------------------------------------------------------K-PVVV--------------VLHG------------------FSSVKE-----------SMLR------------AARP---------------LL-H----------------KY----------RV---------------IMPDLP--------------------------------------GHGDT--S---------------------CTLG-----------------------SYRAEE-------------------------QAD-----------------RLHAFL-V---------HLLG---------------------------------P-----------------------------------------------------------------TAKV-H--------------------------------------IMGC----------------SMGGMVSGV-----------F--AA-----R-H-------S-----------DMLV------SVTL-------------------------------------I-----------CPA----------------------------------G------VT-MPTKSPMFQ-------------IYEDTG-ANYMRIEKPEDFDRLQMYMSF----------------------------KER----KLP----------------------RFVSNFVAQEADR-R------------------------------------------------RQVLEELMRDILLD-----------F------------------------------------TVLDSCLE---------------------------NID-K-----------------------------------------------------PCLVMW---------------------------------G--------DHDKILD-------PSC-LDIV-RKKMPT----A------------------------------------------------------QL-----------TVHVIEN-------------------------------------------------------------------------------------------------------------------------------------------------------------------------------------------------------------------------------------------------------AGHIVHQEHH----------------------------AEVGSRVFEFI-----------------EALP---------------------------------------------------------------------------------------------------------------------------------S-----------------------------------------------------------------------------AA-------VVQTTS-----------------------------------------------------------------------------------------------------------------------------------------------------------------------------------------------------------------------------------------------------------------------------------------------------------------------------------------------------------------------------------------------------------------------------------------------------------------------------------------------------------------------------------------------------------------------------------------------------------------------------------------------------------------------------------------------------------------------------------------------------------------------------------------------------------------------------------------------------------------------------------------------------------------------------------------------------------------------------------------------------------------------------------------------------------------------------------------------------------------------------------------------------------------------------------------------------------------------------------------------------------------------------------------------------------------------------------------------------------------------------------------------------------------------------------------------------------------------------------------------------------------------------------------------------------------------------------------------------------------------------------------------------------------------------------------------------------------------------------------------------------------------------------------------------------------------------------------------------------------------------------------------------------------------------------------------------------------------------------------------------------------------------------------------------------------------------------------------------------------------------------------------------------------------------------------------------------------------------------------------------
>Ae201684_11269.1
-------------------------------------------------------------------------------------------------------------------------------------------------------------------------------------------------------------------------------------------------MHVVKRTAG-----------------------------------------------------------------------------------------------------------------------------------------------------------------------------------------------------------------------------------------------------------------------------------------------------------------------------------------------------------------------------------------------------------------------------------------------------------------------------------------------------------------------------------------------------------------------------------------------------------------------------------------------------------------------------------------------------------------------------------------------------------------------------------------------------------------------------------------------------------------------------------------------------------------------------------------------------------------------------------------------------------------------------------------------------------------------------------------------------------------------------------------------------------------------------------------------------------------------------------------------------------------------------------------------------------------------------------------------------------------------------------------------------------------------------------------------------------------------------------------------------------------------------------------------------------------------------------------------------------------------------------------------------------------------------------------------------------------------------------------------------------------------------------------------------------------------------------------------------------------------------------------------------------------------------------------------------------------------------------------------------------------------------------------------------------------------------------------------------------------------------------------------------------------------------------------------------------------------------------------------------------------------------------------------------------------------------------------------------------------------------------------------------------------------------------------------------------------------------------------------------------------------------------------------------------------------------------------------------------------------------------------------------------------------------------------------------------------------------------------------------------------------------------------------------------------------------------------------------------------------------------------------------------------------------------------------------------------------------------------------------------------------------------------------------------------------------GHMMRRLGVQ----AAFVRRM----------------------------------------------------------------------------------------------------------------------------------------------------------------------------------------------------------------------------------------------------------------------------------------------------------------------------------------------------------------------------------------------------THDGRNK--------GMV------------------------TL-PG-LDLQLGGS---------------------------------------------L-------SEVQV----------------------------------------TYE--------------QWGD----------------------QTLD-----------------DD------------------------------------------------------------------------------------R-TIVI-----------FPSFSHSSH----------------AASNRDDP------RPGWWEN------------------------------MIGPGKA----------INTSVF----------RV---------------ICPSVLGS------------------------------------PYGST--SPLSI---------------DPSTGKPFRASFP----------------QITPADMA-------------------------------------------AVHSKLLD---------HLGV----------------------------------------------------------------------------------------------------SRVHA--------------------------------------VIGG----------------SMGGMQAVQ-----------F--AS-----M-F-------P-----------DRLD------RLVA-------------------------------------I-----------SCTAQ-----------------------------TTPG------------------------------------------------------------------------------T-VAFRRVQRLAIL--SDPAYNDGNYEP-GQPLAGMR--VARELGMTCYRSREEFD--------------SRFDWRP------------------------SG------------------PPHFKSVTFDVENYMEYQ--AAKFA-------RVFD-----PNCYLVLSKAMDLT------------------NVGYGYSNLA-E----------------GV----------------------------GRIK-S-DTLIV----------------------------------G-------VNQDLLVP-------PNE-QATI-ANILDSFDVPV-------------------------------------------------------------------TLKLLNSK------------------------------------------------------------------------------------------------------------------------------------------------------------------------------------------------------------------------------------------------------YGHDAMFHPQMQT-------------------------VIFAPLVKEHL-----------------EKGLE--SLLDHE--------------------------------------------------------------------------------------------------------------------------------------------------------------------------------------------------------------------------------------------------------------------------------------------------------------------------------------------------------------------------------------------------------------------------------------------------------------------------------------------------------------------------------------------------------------------------------------------------------------------------------------------------------------------------------------------------------------------------------------------------------------------------------------------------------------------------------------------------------------------------------------------------------------------------------------------------------------------------------------------------------------------------------------------------------------------------------------------------------------------------------------------------------------------------------------------------------------------------------------------------------------------------------------------------------------------------------------------------------------------------------------------------------------------------------------------------------------------------------------------------------------------------------------------------------------------------------------------------------------------------------------------------------------------------------------------------------------------------------------------------------------------------------------------------------------------------------------------------------------------------------------------------------------------------------------------------------------------------------------------------------------------------------------------------------------------------------------------------------------------------------------------------------------------------------------------------------------------------------------------------------------------------------------------------------------------------------------------------------------------------------------HQRYSSL-----------------------------------------------------------------------------
>Ae201684_11963.1
-------------------------------------------------------------------------------------------------------------------------------------------------------------------------------------------------------------------------------------------------M-------------------------------------------------------------------------------------------------------------------------------------------------------------------------------------------------------------------------------------------------------------------------------------------------------------------------------------------------------------------------------------------------------------------------------------------------------------------------------------------------------------------------------------------------------------------------------------------------------------------------------------------------------------------------------------------------------------------------------------------------------------------------------------------------------------------------------------------------------------------------------------------------------------------------------------------------------------------------------------------------------------------------------------------------------------------------------------------------------------------------------------------------------------------------------------------------------------------------------------------------------------------------------------------------------------------------------------------------------------------------------------------------------------------------------------------------------------------------------------------------------------------------------------------------------------------------------------------------------------------------------------------------------------------------------------------------------------------------------------------------------------------------------------------------------------------------------------------------------------------------------------------------------------------------------------------------------------------------------------------------------------------------------------------------------------------------------------------------------------------------------------------------------------------------------------------------------------------------------------------------------------------------------------------------------------------------------------------------------------------------------------------------------------------------------------------------------------------------------------------------------------------------------------------------------------------------------------------------------------------------------------------------------------------------------------------------------------------------------------------------------------------------------------------------------------------------------------------------------------------------------------------------------------------------------------------------------------------LATLVHGG---------------------------IRRVPA-------------------------------------------------------------------------KSIMSRASST---------------------------------------------------------------------------------------------------------------------------------------------------------------------------------------------------------------------------------------------------------------------------------------------------------------------------------------------------------------------------------------------------------------------------------------------------------HA------ISVDDS-------------------------------------------------------RNI-----------------------------------------------------------------------------------TLKP-----------------KGSH----------------------------------------------------------------------------------T-ASLI--------------FIHG------------------LGDTAY-----------GWVD------------SVAH---------------IS---------Q---TLPHLKCILP-------TA-----------KTQPVSLNMG-------------MPMPSWYDIQ----SLSDREGDPCSGIEES-QS---------------------------------------------------------------------------------------------------RVQKIIQD---------EVDA------------------------------------------------------------------------------------------------GIPLSRI-V--------------------------------------LGGF----------------SQGGAMSLY-----------T--GY-----Q-M-------T-----------QPLG------GILV-------------------------------------LSGY--------LPNQA--GFHAEE-------------------------------------------------------------------------------------------------------------------------------------------------------------------------------------------------------------------------------------------------------------------------------------------------------------------------------------------------------------------ASKN-V-PLLMCH---------------------------------G--------EDDNVVR-------LEW-AKKS-LEVLKA----S---------------------------------------------------GVSDT-----------ELKLYPD-------------------------------------------------------------------------------------------------------------------------------------------------------------------------------------------------------------------------------------------------------MPHSAC--------------------------------LEELEDVESWL-----------------KKRLP--PI------------------------------------------------------------------------------------------------------------------------------------------------------------------------------------------------------------------------------------------------------------------------------------------------------------------------------------------------------------------------------------------------------------------------------------------------------------------------------------------------------------------------------------------------------------------------------------------------------------------------------------------------------------------------------------------------------------------------------------------------------------------------------------------------------------------------------------------------------------------------------------------------------------------------------------------------------------------------------------------------------------------------------------------------------------------------------------------------------------------------------------------------------------------------------------------------------------------------------------------------------------------------------------------------------------------------------------------------------------------------------------------------------------------------------------------------------------------------------------------------------------------------------------------------------------------------------------------------------------------------------------------------------------------------------------------------------------------------------------------------------------------------------------------------------------------------------------------------------------------------------------------------------------------------------------------------------------------------------------------------------------------------------------------------------------------------------------------------------------------------------------------------------------------------------------------------------------------------------------------------------------------------------------------------------------------------------------------------------------------------------------------------------------------------------------------------------------------------------
>Ae201684_12004.1
------------------------------------------------------------------------------------------------------------------------------------------------------------------------------------------------------------------------------------------------------------------------------------------------------------------------------------------------------------------------------------------------------------------------------------------------------------------------------------------------------------------------------------------------------------------------------------------------------------------------------------------------------------------------------------------------------------------------------------------------------------------------------------------------------------------------------------------------------------------------------------------------------------------------------------------------------------------------------------------------------------------------------------------------------------------------------------------------------------------------------------------------------------------------------------------------------------------------------------------------------------------------------------------------------------------------------------------------------------------------------------------------------------------------------------------------------------------------------------------------------------------------------------------------------------------------------------------------------------------------------------------------------------------------------------------------------------------------------------------------------------------------------------------------------------------------------------------------------------------------------------------------------------------------------------------------------------------------------------------------------------------------------------------------------------------------------------------------------------------------------------------------------------------------------------------------------------------------------------------------------------------------------------------------------------------------------------------------------------------------------------------------------------------------------------------------------------------------------------------------------------------------------------------------------------------------------------------------------------------------------------------------------------------------------------------------------------------------------------------------------------------------------------------------------------------------------------------------------------------------------------------------------------------------------------------------------------------------------------------------------------------------------------------------------------------------------------------------------------------------------------------------------------------------------------------------------------------------------------------------------------------------------------------------------------------------------------------------------------------------------------------------------------------------------------------------------------------------------------------------------------------------------------------------------------------------------------------------------------------------------------------------------------------------------------------------------------------------------------------------------------------------------------------------------------------------------------------------------------------------------------------------------------------------------------------------------------------------------------------------------------------------------------------------------------------------------------------------------------------------------------------------------------------------------MQ--------------LPQTAFASF-------RA-----------P-HSLPFDLG----------------YTWIE-----PALNEHGDVISHSTDNS--KR-----------------------------------------------LESLSD-------------------------IVD-----------------QWMEAL-R---------VLQE----------------------------------------------------------------------------------------------MYNWPPQRI-F--------------------------------------LMGF----------------GHGGSVALH-----------V--AT-----Q-C-------P-----------SRLG------GIVS-------------------------------------I-----------SGA----------------------------------------LFDTSTT-----------------------------------------------------------------------------------------------------------------------------------------------------------------------------------------------------------------------------------------------------------------------------------------------------------------------------VDTQK-T-PVLILH---------------------------------S--------VNDPLIP-------QAM-FAKT-KRTLGE-----------------------------------------------------------NV-----------TTKSMPY--------------------------------------------------------------------------------------------------------------------------------------------------------YPIRLSN------------------------------------------------------------------------------------------------------------------------------KEEMSAVMKFF-----------------DETLY--------------------------------------------------------LRNL--------------------------------------------------------------------ALEAQA-----------------------------------------------------------------------------------------------------------------------------------------------------------------------------------------------------------------------------------------------------------------------------------------------------------------------------------------------------------DVVEM----------------------------------------------------------------------------------------------------------------------------------------------------------------------------------------------------------------------------------------------------------------------------------------------------------------------------------------------------------------------------------------------------------------------------------------------------------------------------------------------------------------------------------------------------------------------------------------------------------------------------------------------------------------------------------------------------------------------------------------------------------------------------------------------------------------------------------------------------------------------------------------------------------------------------------------------------------------------------------------------------------------------------------------------------------------------------------------------------------------------------------------------------------------------------------------------------------------------------------------------------------------------------------------------------------------------------------------------------------------------------------------------------------------------------------------------------------------------------------------------------------------------------------------------------------------------------------------------------------------------------------------------------------------------------------------------------------------------------------------------------------------------------------------------------------------------------------------------------------------------------------------------------------------------------------------------------------------------------
>Ae201684_13115.1
-------------------------------------------------------------------------------------------------------------------------------------------------------------------------------------------------------------------------------------------------MTSEP--------------------------------------------------------------------------------------------------------------------------------------------------------------------------------------------------------------------------------------------------------------------------------------------------------------------------------------------------------------------------------------------------------------------------------------------------------------------------------------------------------------------------------------------------------------------------------------------------------------------------------------------------------------------------------------------------------------------------------------------------------------------------------------------------------------------------------------------------------------------------------------------------------------------------------------------------------------------------------------------------------------------------------------------------------------------------------------------------------------------------------------------------------------------------------------------------------------------------------------------------------------------------------------------------------------------------------------------------------------------------------------------------------------------------------------------------------------------------------------------------------------------------------------------------------------------------------------------------------------------------------------------------------------------------------------------------------------------------------------------------------------------------------------------------------------------------------------------------------------------------------------------------------------------------------------------------------------------------------------------------------------------------------------------------------------------------------------------------------------------------------------------------------------------------------------------------------------------------------------------------------------------------------------------------------------------------------------------------------------------------------------------------------------------------------------------------------------------------------------------------------------------------------------------------------------------------------------------------------------------------------------------------------------------------------------------------------------------------------------------------------------------------------------------------------------------------------------------------------------------------------------------------------------------------------------------------------------------------------------------------------P-------------------------------------TVEDGKNS--------------------SFSMLQLDEVFNPA---------------------------------------------------------------------------------------------------------------------------------------------------------------------------------------------------------------------------------------------------------------------------------------------------------------------------------------------------------------------------------------------------------------TRDAHFNDIR--------HV-------------------------IL--------PNG--------------------------------------------------------LRM----------------------------------------EYAMHGE------------------------------------VDAP---------------------------------------------------------------------------------------------------------EKVV--------------MIMG------------------MQGEKE-----------SWLP------------LVST---------------FL-HPE---------NGTTSKF----------QL---------------VTFDNR--------------------------------------GVGGS--D-------------------KPW---------------------G----WYSTTK-------------------------MAR-----------------DALMLM-D---------HLRW----------------------------------------------------------------------------------------------------PRA-H--------------------------------------IVGA----------------SMGGMIAQE-----------L--AY-----A-A-------P-----------ERVA------SLAL-------------------------------------M-----------VTSPG---FRQG----------------------GWPG------KAQMSSYLAMVR-----------------NMFIPTRHRIASTMIYCLFP---------------------------EDFLQETIETPSKTPSEDTE------------DATAIQTTHSVLYKHHMRR-------------------------------------------------LGQVKMSISGMLGH-----Y--------------------TA----------------VLFHNMQRDRLQ---------------------------VVA-DADF--------------------------------------------------PIMITG---------------------------------A--------KQDRMLH-------PKN-TDFL-LRTLKS----K------------------------------------------------------QT-----------QAIIFEN-------------------------------------------------------------------------------------------------------------------------------------------------------------------------------------------------------------------------------------------------------SGHDVHVQHR----------------------------LEVSEALDKLF-----------------ASGTC--AAPAVAPPAPTKHAK---------------------------------------------------------------------------------------------------------------KSKKHR---------------------------------------------------------------------------------------------------------------------------------------------------------------------------------------------------------------------------------------------------------------------------------------------------------------------------------------------------------------------------------------------------------------------------------------------------------------------------------------------------------------------------------------------------------------------------------KH---------------------------------------------------------------------------------------------------------------------------------------------------------------------------------------------------------------------------------------------------------------------------------------------------------------------------------------------------------------------------------------------------------------------------------------------------------------------------------------------------------------------------------------------------------------------------------------------------------------------------------------------------------------------------------------------------------------------------------------------------------------------------------------------------------------------------------------------------------------------------------------------------------------------------------------------------------------------------------------------------------------------------------------------------------------------------------------------------------------------------------------------------------------------------------------------------------------------------------------------------------------------------------------------------------------------------------------------------------------------------------------------------------------------------------------------------------------------------------------------------------------------------------------------------------------------------------------------------------------------------------------------------------------------------------------------------------------------------------------------------------
>Ae201684_13308.1
-------------------------------------------------------------------------------------------------------------------------------------------------------------------------------------------------------------------------------------------------M---------------------------------------------------------------------------------------------------------------------------------------------------------------------------------------------------------------------------------------------------------------------------------------------------------------------------------------------------------------------------------------------------------------------------------------------------------------------------------------------------------------------------------------------------------------------------------------------------------------------------------------------------------------------------------------------------------------------------------------------------------------------------------------------------------------------------------------------------------------------------------------------------------------------------------------------------------------------------------------------------------------------------------------------AWTSMSLFLGRS---------------------------------------------------------KPVAAIVSILAIVGVAVVCVL-----------------------------------------------------------QDNLVGYDI------------------------------------------PAVATA-TILLLT-----------------------------------------------------------------------------------------------------------------------------------------------------------------------------------LIP----------------------------------------------------------------------------------------------------RKLL-----------------------------------------------------------------------------------------------------------VVHVSLVV------------------------------GFLSYAITR-------------------------------RRYSTL----------------------------------------------------------------------------------------------------------------------------------------------------------------------------------------------------------------------------------------------------------------------------------------------------------------------------------------------------------------------------------------------------------------------------------------------------------------------------------------------------------------------------------------------------------------------------------------------------------------------------------------------------------------------------------------------------------------------------------------------------------------------------------------------------------------------------------------------------------------------------------------------------------------------------------------------------GPSSALDNLV------------------------------------------------------------------------------------------------------------------------------LLSSIAIVW-------TFISAQS------------------------------------------------LW------------------------------IRANSDAL----------------------------------V-------------------------------------QAEG--------------------------------VLYKTA-IQ------------------------PI-HHL--------------------------------------------------------------------------------------------------------------------------------------------------------------------------------------------------------------------------------------------------------------------------------------------------------------------------------------------------------------------------------------LV---------V-------------------------AG--------MGT--------------------------------------------------------VHV----------------------------------------PYA----------------GKD---------------------TSKK-------------------------------------------------------------------------------------------------------P-LTVV--------------LIHG------------------YAAGNG-----------FWAL------------TLNH---------------LA-E----------------HF----------NV-------------------WL--------------------------------------GIGRS--D-------------------RP---------------------------SVAFKS--------------------------YD-----------------EADAFFVESLERWR--QELKL----------------------------------------------------------------------------------------------------DSM-V--------------------------------------LCGH----------------SMGGMFATH-----------Y--SL-----K-Y-------P-----------KHVQ------QLVL-------------------------------------V-----------SPC----------------------------------G------LPEVESPVH------------------------WLFDLIWSLEITPM-------------------------------DLVRL-----AGPF--------------------GRRFVRFILSSTVA--------------------------------------------------STRVKCDQNGPPPHGCDG-----------------------------------------------------------------P------RAYAKR-PLK-HMLVP------------------------------------------DEVK-M-PISFIY---------------------------------G-------EDGNDWMN-------SAH-AAKI-IPGLPQ-----------------------------------------------------------HT-----------VLHKIPS-------------------------------------------------------------------------------------------------------------------------------------------------------------------------------------------------------------------------------------------------------AGHQVFMDNP----------------------------QEFNDRMVESI-----------------LAAAA--VAN-----------------------------------------------------------------------------------------------------------------------------------------------------------------------------------------------------------------------------------------------------------------------------------------------------------------------------------------------------------------------------------------------------------------------------------------------------------------------------------------------------------------------------------------------------------------------------------------------------------------------------------------------------------------------------------------------------------------------------------------------------------------------------------------------------------------------------------------------------------------------------------------------------------------------------------------------------------------------------------------------------------------------------------------------------------------------------------------------------------------------------------------------------------------------------------------------------------------------------------------------------------------------------------------------------------------------------------------------------------------------------------------------------------------------------------------------------------------------------------------------------------------------------------------------------------------------------------------------------------------------------------------------------------------------------------------------------------------------------------------------------------------------------------------------------------------------------------------------------------------------------------------------------------------------------------------------------------------------------------------------------------------------------------------------------------------------------------------------------------------------------------------------------------------------------------------------------------------------------------------------------------------------------------------------------------------------------------------------------------------------------------------------------------------------------------------------------------------------------
>Ae201684_14497.1
-------------------------------------------------------------------------------------------------------------------------------------------------------------------------------------------------------------------------------------------------MSTRR----------------------------------------------------------------------------------------------------------------------------------------------------------------------------------------------------------------------------------------------------------------------------------------------------------------------------------------------------------------------------------------------------------------------------------------------------------------------------------------------------------------------------------------------------------------------------------------------------------------------------------------------------------------------------------------------------------------------------------------------------------------------------------------------------------------------------------------------------------------------------------------------------------------------------------------------------------------------------------------------------------------------------------------------------------------------------------------------------------------------------------------------------------------------------------------------------------------------------------------------------------------------------------------------------------------------------------------------------------------------------------------------------------------------------------------------------------------------------------------------------------------------------------------------------------------------------------------------------------------------------------------------------------------------------------------------------------------------------------------------------------------------------------------------------------------------------------------------------------------------------------------------------------------------------------------------------------------------------------------------------------------------------------------------------------------------------------------------------------------------------------------------------------------------------------------------------------------------------------------------------------------------------------------------------------------------------------------------------------------------------------------------------------------------------------------------------------------------------------------------------------------------------------------------------------------------------------------------------------------------------------------------------------------------------------------------------------------------------------------------------------------------------------------------------------------------------------------------------------------------------------------------------------------------------------------------------------------------------------------------------------------------------------------------------------------------------------NCLRSM-------------------------------------------------------------------------------------------------------------------------------------------------------------------------------------------------------------------------------------------------------------------------------------------------------------------------------------------------------------------------------------------------------------AEQRGAYGSVKD--------HV-------------------------TL--------ANG--------------------------------------------------------HAV----------------------------------------HYV----------------------------------------SHGP-----------------AAAP------------------------------------------------------------------------------------NTLL--------------LLHG------------------APGSHR-----------DFKY------------LAPL---------------LV-SD---------------SI----------NL---------------IALDLP--------------------------------------GNGLT--S-------------------ADTAGGW----------------------NLDNTT-------------------------FVA-----------------AVVEAL-A---------LLVR------------------------------------------------------------------------------------------------KRPQARN-F--------------------------------------LLGH----------------STGGHTAIQ-----------A--AA-----L-A------AA-----------GVVH------GVIL-------------------------------------L-----------NSA----------------------------------G------FRAHNTQRPYERL----------------QSVAKMI---------------------------------------AESPTGRQE----------------------------VIGQLRPVLKET-------------------------------------------------------------GFPPS-----------ILDDEIAFSV---LRTG----------------TLDHRVIRDCVN---------------------------ELL-DRKV--------------------------------------------------PFFVAS---------------------------------A--------ADDLIVE-------KDI-CNEL-VAVISP----Q-------------------------------------------------------------------VHLFFDT-------------------------------------------------------------------------------------------------------------------------------------------------------------------------------------------------------------------------------------------------------GGHNIQKSRA----------------------------QELATALQTWI-----------------ASQQP--SRL-----------------------------------------------------------------------------------------------------------------------------------------------------------------------------------------------------------------------------------------------------------------------------------------------------------------------------------------------------------------------------------------------------------------------------------------------------------------------------------------------------------------------------------------------------------------------------------------------------------------------------------------------------------------------------------------------------------------------------------------------------------------------------------------------------------------------------------------------------------------------------------------------------------------------------------------------------------------------------------------------------------------------------------------------------------------------------------------------------------------------------------------------------------------------------------------------------------------------------------------------------------------------------------------------------------------------------------------------------------------------------------------------------------------------------------------------------------------------------------------------------------------------------------------------------------------------------------------------------------------------------------------------------------------------------------------------------------------------------------------------------------------------------------------------------------------------------------------------------------------------------------------------------------------------------------------------------------------------------------------------------------------------------------------------------------------------------------------------------------------------------------------------------------------------------------------------------------------------------------------------------------------------------------------------------------------------------------------------------------------------------------------------------------------------------------------------------------------------------
>Ae201684_14501.1
-------------------------------------------------------------------------------------------------------------------------------------------------------------------------------------------------------------------------------------------------MAKQ--------------------------------------------------------------------------------------------------------------------------------------------------------------------------------------------------------------------------------------------------------------------------------------------------------------------------------------------------------------------------------------------------------------------------------------------------------------------------------------------------------------------------------------------------------------------------------------------------------------------------------------------------------------------------------------------------------------------------------------------------------------------------------------------------------------------------------------------------------------------------------------------------------------------------------------------------------------------------------------------------------------------------------------------------------------------------------------------------------------------------------------------------------------------------------------------------------------------------------------------------------------------------------------------------------------------------------------------------------------------------------------------------------------------------------------------------------------------------------------------------------------------------------------------------------------------------------------------------------------------------------------------------------------------------------------------------------------------------------------------------------------------------------------------------------------------------------------------------------------------------------------------------------------------------------------------------------------------------------------------------------------------------------------------------------------------------------------------------------------------------------------------------------------------------------------------------------------------------------------------------------------------------------------------------------------------------------------------------------------------------------------------------------------------------------------------------------------------------------------------------------------------------------------------------------------------------------------------------------------------------------------------------------------------------------------------------------------------------------------------------------------------------------------------------------------------------------------------------------------------------------------------------------------------------------------------------------------------------------------------------------------------------------------------------------------------------------------------------------------------------------------------------------------------------------------------------------------------------------------------------------------------------------------------------------------------------------------------------------------------------------------------------------------------------------------------------------------------------------------------------------DAAAYGSVKD--------HV-------------------------TL--------SNG--------------------------------------------------------HAV----------------------------------------HYV----------------------------------------SHGP-----------------PTAP------------------------------------------------------------------------------------NTLL--------------LLHG------------------APGSHR-----------DFKH------------FAPL---------------LV-SD---------------TI----------SV---------------IALDLP--------------------------------------GNGLT--S-------------------ADTAGGW----------------------GLDNTS-------------------------FVA-----------------AVAEAF-A---------LLVH------------------------------------------------------------------------------------------------KLPGRRF-F--------------------------------------IVGH----------------STGGHTAIQ-----------T--AA-----L-A------AQ-----------GVVH------GVAL-------------------------------------L-----------NSA----------------------------------G------FRPSQSQRPYERV----------------QGLAKKS---------------------------------------AESPAGRKE----------------------------VLKLLRPFLLKA-------------------------------------------------------------GFPPS-----------IPDDEMAYSI---QRTA----------------TLDHRVIHDNVM---------------------------LLV-QRKV--------------------------------------------------PFFIAN---------------------------------A--------ADDPIVE-------KAI-CNEL-IQAISP----Q-------------------------------------------------------------------IHLQFDT-------------------------------------------------------------------------------------------------------------------------------------------------------------------------------------------------------------------------------------------------------GGHNIQKSRA----------------------------QEIATALQDWV-----------------STLHP--SRL-----------------------------------------------------------------------------------------------------------------------------------------------------------------------------------------------------------------------------------------------------------------------------------------------------------------------------------------------------------------------------------------------------------------------------------------------------------------------------------------------------------------------------------------------------------------------------------------------------------------------------------------------------------------------------------------------------------------------------------------------------------------------------------------------------------------------------------------------------------------------------------------------------------------------------------------------------------------------------------------------------------------------------------------------------------------------------------------------------------------------------------------------------------------------------------------------------------------------------------------------------------------------------------------------------------------------------------------------------------------------------------------------------------------------------------------------------------------------------------------------------------------------------------------------------------------------------------------------------------------------------------------------------------------------------------------------------------------------------------------------------------------------------------------------------------------------------------------------------------------------------------------------------------------------------------------------------------------------------------------------------------------------------------------------------------------------------------------------------------------------------------------------------------------------------------------------------------------------------------------------------------------------------------------------------------------------------------------------------------------------------------------------------------------------------------------------------------------------------
>Ae201684_14502.1
-------------------------------------------------------------------------------------------------------------------------------------------------------------------------------------------------------------------------------------------------MAS----------------------------------------------------------------------------------------------------------------------------------------------------------------------------------------------------------------------------------------------------------------------------------------------------------------------------------------------------------------------------------------------------------------------------------------------------------------------------------------------------------------------------------------------------------------------------------------------------------------------------------------------------------------------------------------------------------------------------------------------------------------------------------------------------------------------------------------------------------------------------------------------------------------------------------------------------------------------------------------------------------------------------------------------------------------------------------------------------------------------------------------------------------------------------------------------------------------------------------------------------------------------------------------------------------------------------------------------------------------------------------------------------------------------------------------------------------------------------------------------------------------------------------------------------------------------------------------------------------------------------------------------------------------------------------------------------------------------------------------------------------------------------------------------------------------------------------------------------------------------------------------------------------------------------------------------------------------------------------------------------------------------------------------------------------------------------------------------------------------------------------------------------------------------------------------------------------------------------------------------------------------------------------------------------------------------------------------------------------------------------------------------------------------------------------------------------------------------------------------------------------------------------------------------------------------------------------------------------------------------------------------------------------------------------------------------------------------------------------------------------------------------------------------------------------------------------------------------------------------------------------------------------------------------------------------------------------------------------------------------------------------------------------------------------------------------------------------------------------------------------------------------------------------------------------------------------------------------------------------------------------------------------------------------------------------------------------------------------------------------------------------------------------------------------------------------------------------------------------------------------------PASAAKTVD--------KI-------------------------TL--------QNG--------------------------------------------------------HDV----------------------------------------WYV----------------------------------------AYGQ-----------------SNAL------------------------------------------------------------------------------------DTFV--------------LIHG------------------APGSHK-----------DFGK------------LAPL---------------LTARN---------------NT----------NV---------------VAVDVP--------------------------------------GNGRT--S-------------------AAAAGDD----------------------GLSETR-------------------------IVD-----------------AMIETA-A---------IVAS------------------------------------------------------------------------------------------------QEPQRRI-F--------------------------------------LVGH----------------SFGGATAMQ-----------V--AA-----R-C-------K---------L-DALA------GLAL-------------------------------------V-----------NST----------------------------------G------FRPHVMARPFWLV----------------RFLYKLL---------------------------------------VWSPFTRFF----------------------------MSWFVHAFLQNVGG------------------------------------------------------------F--K-----------LTKNEAIYTY---HRIG----------------TMDFAAIQASAN---------------------------VIA-GAKL--------------------------------------------------PVFCAT---------------------------------A--------LKDRFVE-------KEI-GEEV-RAVLKP----V-------------------------------------------------------------------ITNEIDS-------------------------------------------------------------------------------------------------------------------------------------------------------------------------------------------------------------------------------------------------------NDHNIQESRA----------------------------DELATGLLRWV-----------------ASIPR--EKLIPGASA-----------------------------------------------------------------------------------------------------------------------------------------------------------------------------------------------------------------------------------------------------------------------------------------------------------------------------------------------------------------------------------------------------------------------------------------------------------------------------------------------------------------------------------------------------------------------------------------------------------------------------------------------------------------------------------------------------------------------------------------------------------------------------------------------------------------------------------------------------------------------------------------------------------------------------------------------------------------------------------------------------------------------------------------------------------------------------------------------------------------------------------------------------------------------------------------------------------------------------------------------------------------------------------------------------------------------------------------------------------------------------------------------------------------------------------------------------------------------------------------------------------------------------------------------------------------------------------------------------------------------------------------------------------------------------------------------------------------------------------------------------------------------------------------------------------------------------------------------------------------------------------------------------------------------------------------------------------------------------------------------------------------------------------------------------------------------------------------------------------------------------------------------------------------------------------------------------------------------------------------------------------------------------------------------------------------------------------------------------------------------------------------------------------------------------------------------------------------------
>Ae201684_15657.1
-------------------------------------------------------------------------------------------------------------------------------------------------------------------------------------------------------------------------------------------------MSE---------------------------------------------------------------------------------------------------------------------------------------------------------------------------------------------------------------------------------------------------------------------------------------------------------------------------------------------------------------------------------------------------------------------------------------------------------------------------------------------------------------------------------------------------------------------------------------------------------------------------------------------------------------------------------------------------------------------------------------------------------------------------------------------------------------------------------------------------------------------------------------------------------------------------------------------------------------------------------------------------------------------------------------------------------------------------------------------------------------------------------------------------------------------------------------------------------------------------------------------------------------------------------------------------------------------------------------------------------------------------------------------------------------------------------------------------------------------------------------------------------------------------------------------------------------------------------------------------------------------------------------------------------------------------------------------------------------------------------------------------------------------------------------------------------------------------------------------------------------------------------------------------------------------------------------------------------------------------------------------------------------------------------------------------------------------------------------------------------------------------------------------------------------------------------------------------------------------------------------------------------------------------------------------------------------------------------------------------------------------------------------------------------------------------------------------------------------------------------------------------------------------------------------------------------------------------------------------------------------------------------------------------------------------------------------------------------------------------------------------------------------------------------------------------------------------------------------------------------------------------------------------------------------------------------W--------------------------------------------------------------------------------------T-----------------------------------------------------------QYFDRS------------------------------------------------------------------------------------------------------------------------------------------------------------------------------------------------------------------------------------------------------------------------------------------------------------------------------------------------------------------------------------------------------------------------------------------------------------------EDVQVSED---------------------------------------------I---------FRV----------------------------------------YYA-------------------------------------------------------------------------------------------------------------------------------------------------GNEGPWVV--------------LLHG------------------GGHTAL-----------TWCL------------TASI---------------LK-KHC--------------------------RI---------------LAFDFR--------------------------------------GHGQS--I-------------------TQDEG------------------------DLSEAT-------------------------LVQ-----------------DTINILQR---------CLPD---------------------------------ES----------------------------------------------------------NPISGAPTPS-I--------------------------------------IVGH----------------SMGGAIAIR-----------V--AA-----R-N-------E---------L-KTLA------GMII-------------------------------------I--------------------------------------------DVVEG--------------------------------------------------------------------------------TALAALSHMQAVLANRPSHFT----------------SEEEAIQWSLRSGAVRN------------------------------------------------AESARVSIPSQIRLD-------------------------------------------SDGIFAWRTNLFSSAQYWNGWFT----------------GIS-EMFLNV---------------S------------------------------I-PKLLLL---------------------------------A--------GTDRL-------------DTALTRGQMQG----------------------------------------------------------------------KFQLRLMYG-------------------------------------------------------------------------------------------------------------------------------------------------------------------------------------------------------------------------------------------------------SGHVIQEDCP----------------------------ERTAEALLEFC-----------------ARVTP--VAGLPAQRDVLAE-----------------------------------------------------------------------------------------------------------------KLAKAR------------------------------------------------------------------------------------------------------------------------------------------------------------------------------------------------------GMMPH---------------------------------------------------------------------------------------------------------------------------------------------------------------------------------------------------------------------------------------------------------------------------------------------------------------------------------------------------------------------------------------------------------------------------------------------------------------------------------------------------------------------------------------------------------------------------------------------------------------------------------------------------------------------------------------------------------------------------------------------------------------------------------------------------------------------------------------------------------------------------------------------------------------------------------------------------------------------------------------------------------------------------------------------------------------------------------------------------------------------------------------------------------------------------------------------------------------------------------------------------------------------------------------------------------------------------------------------------------------------------------------------------------------------------------------------------------------------------------------------------------------------------------------------------------------------------------------------------------------------------------------------------------------------------------------------------------------------------------------------------------------------------------------------------------------------------------------------------------------------------------------------------------------------------------------------------------------------------------------------------------------------------------------------------------------------------------------------------------------------------------
>Ae201684_15951.1
-------------------------------------------------------------------------------------------------------------------------------------------------------------------------------------------------------------------------------------------------MIKLLDSPSS-------------------------------------------------------------------------------------------------------------------------------------------------------------------------------------------------------------------------------------------------------------------------------------------------------------------------------------------------------------------------------------------------------------------------------------------------------------------------------------------------------------------------------------------------------------------------------------------------------------------------------------------------------------------------------------------------------------------------------------------------------------------------------------------------------------------------------------------------------------------------------------------------------------------------------------------------------------------------------------------------------------------------------------------------------------------------------------------------------------------------------------------------------------------------------------------------------------------------------------------------------------------------------------------------------------------------------------------------------------------------------------------------------------------------------------------------------------------------------------------------------------------------------------------------------------------------------------------------------------------------------------------------------------------------------------------------------MGRMVAPFVR------------------------------------------------------------------------------------------------------------------------------------------------------------------------------------------------------------------------------------------------------------------------------------------------------------------------------------------------------------------------------------------------------------------------------------------------------------------------------------------------------------------------------------------------------------------------------------------QHRSLL-------------------------------------------------------------------------------------------------------------------------------------------------------------------------------------------------------------------------------------------------------------------------------------------------------------------------------------------------------------------------------------------------------------------------------------------------------------------------------------------------------------------------------------------------------------------------------------------------------KAW---------------------------------------------------------------------------------------------------------------------------------------------------TMQST---------------------------------------------------------------------------------------------------------------------------------------------------------------------------------------------------------------------------------------------------------------------------------------------------------------------------------------------------------------------------------------------------------------RRFSSTSSHR--------SF-------------------------DL--------ANG--------------------------------------------------------VPL----------------------------------------HYT----------------------------------------QYGP-----------------QDAP------------------------------------------------------------------------------------SSVV--------------LVHG------------------APGSHN-----------DFKY------------LAPL---------------LV-NE---------------SL----------NV---------------IAFDLP--------------------------------------GNGRT--S-------------------ADAAGGTY---------------------GLTERA-------------------------MAN-----------------AVVEAL-D---------GLQI----------------------------------------------------------------------------------------------------QSS-I--------------------------------------ILGH----------------SFGGHTAMR-----------I--AS-----T-A-------------------PSAR------GLAL-------------------------------------L-----------TSV----------------------------------G------LRPHNALRRSPL-----------------QFLGQYL---------------------------------------QQPSAMRSL----------------------------IVLLNKWLYLYSFK------------------------------------------------------------FPKK-----------TPTDDFTFAL---QRIG----------------STNFQDIQSVVA---------------------------QVA-AKNL--------------------------------------------------PTFLAL---------------------------------A--------EDDAFIE-------PAI-IHEL-GQALPP----G-------------------------------------------------------------------VRIEYPT-------------------------------------------------------------------------------------------------------------------------------------------------------------------------------------------------------------------------------------------------------GGHNIQKTRV----------------------------KELAPALQEWI-----------------QQILH----------------------------------------------------------------------------------------------------------------------------------------------------------------------------------------------------------------------------------------------------------------------------------------------------------------------------------------------------------------------------------------------------------------------------------------------------------------------------------------------------------------------------------------------------------------------------------------------------------------------------------------------------------------------------------------------------------------------------------------------------------------------------------------------------------------------------------------------------------------------------------------------------------------------------------------------------------------------------------------------------------------------------------------------------------------------------------------------------------------------------------------------------------------------------------------------------------------------------------------------------------------------------------------------------------------------------------------------------------------------------------------------------------------------------------------------------------------------------------------------------------------------------------------------------------------------------------------------------------------------------------------------------------------------------------------------------------------------------------------------------------------------------------------------------------------------------------------------------------------------------------------------------------------------------------------------------------------------------------------------------------------------------------------------------------------------------------------------------------------------------------------------------------------------------------------------------------------------------------------------------------------------------------------------------------------------------------------------------------------------------------------------------------------------------------------------------------------------------------
>Ae201684_16057.1
-------------------------------------------------------------------------------------------------------------------------------------------------------------------------------------------------------------------------------------------------MDFS--------------------------------------------------------------------------------------------------------------------------------------------------------------------------------------------------------------------------------------------------------------------------------------------------------------------------------------------------------------------------------------------------------------------------------------------------------------------------------------------------------------------------------------------------------------------------------------------------------------------------------------------------------------------------------------------------------------------------------------------------------------------------------------------------------------------------------------------------------------------------------------------------------------------------------------------------------------------------------------------------------------------------------------------------------------------------------------------------------------------------------------------------------------------------------------------------------------------------------------------------------------------------------------------------------------------------------------------------------------------------------------------------------------------------------------------------------------------------------------------------------------------------------------------------------------------------------------------------------------------------------------------------------------------------------------------------------------------------------------------------------------------------------------------------------------------------------------------------------------------------------------------------------------------------------------------------------------------------------------------------------------------------------------------------------------------------------------------------------------------------------------------------------------------------------------------------------------------------------------------------------------------------------------------------------------------------------------------------------------------------------------------------------------------------------------------------------------------------------------------------------------------------------------------------------------------------------------------------------------------------------------------------------------------------------------------------------------------------------------------------------------------------------------------------------------------------------------------------------------------------------------------------------------------------------------------------------------------WSM----------------------------------Q-------------------------------------SITN--------------------------------RILRSA-IE---TLM--------------LNG--RRSRLGY-----------------------------------------------------------------------------------------------------------------------------------------------------------------------------------------------------------------------------------------------------------------------------------------------------------------------------------------------------------------------------------VNS---------A-------------------------VS--------AGG--------------------------------------------------------YNW----------------------------------------SFL-----------------E----------KS-----------------------------SNDD---------------------------------------T--------------------------------------------K-PVVV--------------FVHG------------------FSSEKD-----------SWLN------------VAAH---------------VT------------------SA----------RV---------------LIPDLP--------------------------------------GHGLT--S-------------------PMSPSD-----------------------NFGAMQ-------------------------QVR-----------------NLKSFL-D---------ATVG---------------------------------P-----------------------------------------------------------------DTPV-H--------------------------------------LVGC----------------SMGGLISGV-----------F--AA-----T-Y-------P-----------EKLH------SLTL-------------------------------------V-----------CPA----------------------------------G------IS-MPRKSPVLR-------------LYEDEG-VNIMRGGTVDELVDMIKYTSHQPAGAV--------------------IEAPT----GMR----------------------RIFFSLMASYRAE-R------------------------------------------------MPVIEKILTDMMRD-----------Q------------------------------------TALEENLH---------------------------RIR-A-----------------------------------------------------KTVLLW---------------------------------G--------ENDKILD-------VSC-LERV-QGKL-------------------------------------------------------------KA-----------DTIVVPQ-------------------------------------------------------------------------------------------------------------------------------------------------------------------------------------------------------------------------------------------------------CGHLVQHTVP----------------------------ELCASVINRLV-----------------EETS---------------------------------------------------------------------------------------------------------------------------------P-----------------------------------------------------------------------------VPSEE-------------------------------------------------------------------------------------------------------------------------------------------------------------------------------------------------------------------------------------------LASNVS--------------------------------------------------------------------------------------------------------------------------------------------------------------------------------------------------------------------------------------------------------------------------------------------------------------------------------LA----------------------------------------------------------------------------------------------------------------------------------------------------------------------------------------------------------------------------------------------------------------------------------------------------------------------------------------------------------------------------------------------------------------------------------------------------------------------------------------------------------------------------------------------------------------------------------------------------------------------------------------------------------------------------------------------------------------------------------------------------------------------------------------------------------------------------------------------------------------------------------------------------------------------------------------------------------------------------------------------------------------------------------------------------------------------------------------------------------------------------------------------------------------------------------------------------------------------------------------------------------------------------------------------------------------------------------------------------------------------------------------------------------------------------------------------------------------------------------------------------------------------------------------------------------------------------------------------------------------------------------------------------------------------------
>Ae201684_16478.1
-------------------------------------------------------------------------------------------------------------------------------------------------------------------------------------------------------------------------------------------------------------------------------------------------------------------------------------------------------------------------------------------------------------------------------------------------------------------------------------------------------------------------------------------------------------------------------------------------------------------------------------------------------------------------------------------------------------------------------------------------------------------------------------------------------------------------------------------------------------------------------------------------------------------------------------------------------------------------------------------------------------------------------------------------------------------------------------------------------------------------------------------------------------------------------------------------------------------------------------------------------------------------------------------------------------------------------------------------------------------------------------------------------------------------------------------------------------------------------------------------------------------------------------------------------------------------------------------------------------------------------------------------------------------------------------------------------------------------------------------------------------------------------------------------------------------------------------------------------------------------------------------------------------------------------------------------------------------------------------------------------------------------------------------------------------------------------------------------------------------------------------------------------------------------------------------------------------------------------------------------------------------------------------------------------------------------------------------------------------------------------------------------------------------------------------------------------------------------------------------------------------------------------------------------------------------------------------------------------------------------------------------------------------------------------------------------------------------------------------------------------------------------------------------------------------------------------------------------------------------------------------------------------------------------------------------------------------------------------------------------------------------------------------------------------------------------------------------------------------------------------------------------------------------------------------------------------------------------------------------------------------------------------------------------------------------------------------------------------------------------------------------------------------------------------------------------------------------------------------------------------------------------------------------------------------------------------------------------------------------------------------------------------------------------------------------------------------------------------------------------------------------------------------------------------------------------------------------------------------------------------------------------------------------------------------------------------------------------------------------------------------------------------------------------------------------------------------------------------------------------------------------------------------------------------------------------------------------------------------------------------------------------------------------------------------------------------------------------------------------MD-----------------AIMDKIEA---------NLCV--------------------------------------------------------------------------------------------------DTTQR-Y--------------------------------------TTGF----------------SYGAGMSYT-----------L--AC-----A-R-------A-----------DKFR------GVAL-------------------------------------Y-----------AGA----QLSGCD-------------------------------------------------------------------------------------------------------------------------------------------------------------------------------------------------------------------------------------------------------------------------------------------------------------------------------------------------------------------GGSK---PVAFWS-------------------------------THG--------IFDNVLP-------ISM-GRAL-RDHFLQ----------------------------------------------------VNGCQAKNAPEPTSGQ--DARCRSY------------------------------------------------------------------------------------------------------------------------------------------------------------------------------------------------------------------------------------------------------------------------------------------------------------------------------------------------------------------------------------------------------------------------------------------------------------------------------------------------------------------------------------------------------------------------------------------------------------------------------------------------------------------------------------------------------------------------------------------------------------------------------------------------------------------------------------------------------------------------------------------------------------------------------------------------------------------------------------------------------------------------------------------------------------------------------------------------------------------------------------------------------------------------------------------------------------------------------------------------------------------------------------------------------------------------------------------------------------------------------------------------------------------------------------------------------------------------------------------------------------------------------------------------------------------------------------------------------------------------------------------------------------------------------------------------------------------------------------------------------------------------------------------------------------------------------------------------------------------------------------------------------------------------------------------------------------------------------------------------------------------------------------------------------------------------------------------------------------------------------------------------------------------------------------------------------------------------------------------------------------------------------------------------------------------------------------------------------------------------------------------------------------------------------------------------------------------------------------------------------------------------------------------------------------------------------------------------------------------------------------------------------------------------------------------------------------------------------------------------------------------------------------------------------------------
>Ae201684_16495.1
-------------------------------------------------------------------------------------------------------------------------------------------------------------------------------------------------------------------------------------------------MRWYWL-----------------------------------------------------------------------------------------------------------------------------------------------------------------------------------------------------------------------------------------------------------------------------------------------------------------------------------------------------------------------------------------------------------------------------------------------------------------------------------------------------------------------------------------------------------------------------------------------------------------------------------------------------------------------------------------------------------------------------------------------------------------------------------------------------------------------------------------------------------------------------------------------------------------------------------------------------------------------------------------------------------------------------------------------------------------------------------------------------------------------------------------------------------------------------------------------------------------------------------------------------------------------------------------------------------------------------------------------------------------------------------------------------------------------------------------------------------------------------------------------------------------------------------------------------------------------------------------------------------------------------------------------------------------------------------------------------------HWIDYLCYWR-----------------------------------------------------------------------------------------------------------------------------------------------------------------------------------------------------------------------------------------------------------------------------------------------------------------------------------------------------------------------------------------------------------------------------------------------------------------------------------------------------------------------------------------------------------------------------------------------------------------------------------------------------CTQSEYYS-Q----------------------------------------CIPSSNPT-----------------------------------------------------------------------------------------------------------------------------------------------------------------------------------------------------------------------------------------------------------------------------------------------------------------------------------------------------------------------------------------------------------------------------------------------------------------------------------------------------------------------------------------------------------------TAP-----------------------------------------------------------------------------SN-AP---TTKPST-----------PSSAPPSSS-----------------------------------------------------------------------------------------------------------------------------------------------------------------------------------------------------------------------------------------------------------------------------------------------------------------------------------------------------------------------------------SPPSSG--------GSKSPGCGK------------------AA------GISSGT-----------------------------------------------------FSITV-----------------------------------NGKNRQYI----------------------------------------VRVP-----------------QNYN----------------------------------PSNGY---------------------------------------------KLIF--------------ALHW------------------LGGNMQ-----------AAQSIE-----GG-YYGLQA---------------LA-KEL--------------------------AI--------------FVAP---------------------------------------------D--D-----------------------------------------------------------------------------ILLMD-----------------AILGKINN---------NLCV--------------------------------------------------------------------------------------------------DTTQV-F--------------------------------------ATGF----------------SYGAGMSYA-----------I--AC-----A-R-------P-----------DKFR------AVALYAGVGIPTARLKNRSAWFHIFEIGFEPNRAEPSRGDPY-----------AGA----QLSGCA-------------------------------------------------------------------------------------------------------------------------------------------------------------------------------------------------------------------------------------------------------------------------------------------------------------------------------------------------------------------GGTK---PIAFWS-------------------------------THG--------IYDSVLP-------IAN-GRAL-RDHFLQ----------------------------------------------------VNGCQAKNAPEHTSGQ--PHTKTVYT-----------------------------------------------------------------------------------------------------------------------------------------------------CNADYPVWYYGH--------------------------------------------------------------------------------------NGGHVADPQDPGQST------------------------SWAPAEVWSFF-----------------SQFS-----------------------------------------------------------------------------------------------------------------------------------------------------------------------------------------------------------------------------------------------------------------------------------------------------------------------------------------------------------------------------------------------------------------------------------------------------------------------------------------------------------------------------------------------------------------------------------------------------------------------------------------------------------------------------------------------------------------------------------------------------------------------------------------------------------------------------------------------------------------------------------------------------------------------------------------------------------------------------------------------------------------------------------------------------------------------------------------------------------------------------------------------------------------------------------------------------------------------------------------------------------------------------------------------------------------------------------------------------------------------------------------------------------------------------------------------------------------------------------------------------------------------------------------------------------------------------------------------------------------------------------------------------------------------------------------------------------------------------------------------------------------------------------------------------------------------------------------------------------------------------------------------------------------------------------------------------------------------------------------------------------------------------------------------------------------------------------------------------------------------------------------------------------------------------------------------------------------------------------------------------------------------------------------------------------------------------------------------------------------------------------------------------------------------------------------------------------------------------------
>Ae201684_16500.1
-------------------------------------------------------------------------------------------------------------------------------------------------------------------------------------------------------------------------------------------------MDKNLSKLI---------------------------------------------------------------------------------------------------------------------------------------------------------------------------------------------------------------------------------------------------------------------------------------------------F------------------------------------------------------------------------------------------------------------------------------------------------------------------------------------------------------------------------------------------------------------------------------------------------------------------------------------------------------------------------------------------------------------------------------------------------------------------------------------------------------------------------------------------------------------------------------------------------------------------------------------------------------------------------------------------------------------------------------------------------------------------------------------------------------------------------------------------------------------------------------------------------------------------------------------------------------------------------------------------------------------------------------------------------------------------------------------------------------------------------HI--------------------------------------------------------------------------------------------------------------------------------------------------------------------------------------------------------------------------------------------------------------------------LCSTQLATTH--------------------------------------------------------------------------------------------------------------------------------------------------------------------------------------------------------------------------------------------------------------------------------------------------------------------------------------------------------------------------------------------------------------------------------------------------------------------------------------------------------------------------------------------------------R-------------------------------------LF-------------------------------------------------------EWDAKGFEC-----------------------------------------PTSQPS-----------------------------------------------------------------------------------------------------------------------------------------------------------------------------------------------------------------------------------------------------------------------------------------------------------------------------------------------------------------------------------------------------------------------------------------------------------------------------------------------------------------------------------------------------------------SNPTT------------------------------------------------------------------------------AP---TTKPST-----------PSSAPPS-----------------------------------------------------------------------------------------------------------------------------------------------------------------------------------------------------------------------------------------------------------------------------------------------------------------------------------------------------------------------------------SSAPPSNG--------GSKSPGCGK------------------AA------GITSGT-----------------------------------------------------FSIQV-----------------------------------NGKNRQYI----------------------------------------VRVP-----------------QNYN----------------------------------PNTGY---------------------------------------------KLVF--------------ALHW------------------YGGSMN-----------DAAAIE-----GG-YYGLQA---------------LA-KES--------------------------TI--------------FVSPNGL---------------NQGWA------------------NAGGE--D-----------------------------------------------------------------------------VKLVPFWTRSTRASAWTRL---KCLRLVSA-------TELLSA--------------------------------------------------------------------------------------------------PRWRVNV---------------------------------------------------------LTSSALLHCT--------LVVV--AA-----A-T-------P-----------SRLLSGR-LTALAT--------A----------------------------L-----------SPS------------------------------------------------------------------------------------------------------R-----------------------------------------------------------------------------------------------------------------------------------------------------------------------------------------------------------------------------------------------------------------------------------------------------------------------------------------------QAEL---------------------------------------------------------------------------------------------------------------------------------------------------------------------------------------------------------------------------------------------------------------------------------------------------------------------------------------------------------------------------------------------------------------SAITM----------------------------------------------------------------------------------------------------------------------------------------------------------------------------------------------------------------------------------------------------------------------------------------------------------------------------------------------------------------------------------------------------------------------------------------------------------------------------------------------------------------------------------------------------------------------------------------------------------------------------------------------------------------------------------------------------------------------------------------------------------------------------------------------------------------------------------------------------------------------------------------------------------------------------------------------------------------------------------------------------------------------------------------------------------------------------------------------------------------------------------------------------------------------------------------------------------------------------------------------------------------------------------------------------------------------------------------------------------------------------------------------------------------------------------------------------------------------------------------------------------------------------------------------------------------------------------------------------------------------------------------------------------------------------------------------------------------------------------------------------------------------------------------------------------------------------------------------------------------------------------------------------------------------------------------------------------------------------------------------------------------------------------------------------------------------------------------------------------------------------------------------------------------------------------------------------------------------------------------------------------------------------------------------------------------------------------------------------------------------------------------------------------------------------------------------------------------------------------
>Ae201684_16502.1
-------------------------------------------------------------------------------------------------------------------------------------------------------------------------------------------------------------------------------------------------MRSR----------------------------------------------------------------------------------------------------------------------------------------------------------------------------------------------------------------------------------------------------------------------------------------------------------------------------------------------------------------------------------------------------------------------------------------------------------------------------------------------------------------------------------------------------------------------------------------------------------------------------------------------------------------------------------------------------------------------------------------------------------------------------------------------------------------------------------------------------------------------------------------------------------------------------------------------------------------------------------------------------------------------------------------------------------------------------------------------------------------------------------------------------------------------------------------------------------------------------------------------------------------------------------------------------------------------------------------------------------------------------------------------------------------------------------------------------------------------------------------------------------------------------------------------------------------------------------------------------------------------------------------------------------------------------------------------------------------------------------------------------------------------------------------------------------------------------------------------------------------------------------------------------------------------------------------------------------------------------------------------------------------------------------------------------------------------------------------------------------------------------------------------------------------------------------------------------------------------------------------------------------------------------------------------------------------------------------------------------------------------------CCCANAID------------------------------------------VQPPSPPS-----------------------------------------------------------------------------------------------------------------------------------------------------------------------------------------------------------------------------------------------------------------------------------------------------------------------------------------------------------------------------------------------------------------------------------------------------------------------------------------------------------------------------------------------------------------SNP-----------------------------------------------------------------------------TV-VP---TSKPST-----------PTSAPSTTA----------------------------------------------------------------------------------------------------------------------------------------------------------------------------------------------------------------------------------------------------------------------------------------------------------------------------------------------------------------------------------PSPPSSG--------GQKSAGCGK------------------AA------GISSGT-----------------------------------------------------YSIQV-----------------------------------NGKNRQYI----------------------------------------VRVP-----------------QNYN----------------------------------PNNGY---------------------------------------------KLIF--------------ALHW------------------YGGSMN-----------DAAAIE-----GG-YYGLQA---------------QA-KES--------------------------AI--------------FVSPNGL---------------NQGWG------------------NTGGE--D-----------------------------------------------------------------------------VKLID-----------------AILEKMEN---------SLCV--------------------------------------------------------------------------------------------------DTTQV-F--------------------------------------STGF----------------SYGAAFSYT-----------L--AC-----S-R-------P-----------DKFR------GVAL-------------------------------------Y-----------AGG----QLGPCD-------------------------------------------------------------------------------------------------------------------------------------------------------------------------------------------------------------------------------------------------------------------------------------------------------------------------------------------------------------------GTPK---PVAFWA-------------------------------THG--------VYDSVVD-------IAK-GRAL-RDHFIQ----------------------------------------------------VNGCQAKNAPEPASGQ--PHTKTVYS-----------------------------------------------------------------------------------------------------------------------------------------------------CKAGYPVWYYGH--------------------------------------------------------------------------------------AGGHVADPKDPGQSQ------------------------SWAPAEVWSFF-----------------SQLSC--------------------------------------------------------------------------------------------------------------------------------------------------------------------------------------------------------------------------------------------------------------------------------------------------------------------------------------------------------------------------------------------------------------------------------------------------------------------------------------------------------------------------------------------------------------------------------------------------------------------------------------------------------------------------------------------L------------------------------------------------------------------------------------------------------------------------------------------------------------------------------------------------------------------------------------------------------------------------------------------------------------------------------------------------------------------------------------------------------------------------------------------------------------------------------------------------------------------------------------------------------------------------------------------------------------------------------------------------------------------------------------------------------------------------------------------------------------------------------------------------------------------------------------------------------------------------------------------------------------WF----------------------------------------------------------------------------------------------------------------------------------------------------------------------------------------------------------------------------------C---------------------------------------------------------------------------------------------------------------------------------------------------------------------------------DSCRTAVFCCYKR----------------------------------------------------------------------------------------------------------------------------------------------------------------------------------------------------------------------------------Y---------------------------------------------------------------------------------------------------------------------------------------------------------------------------------------------------
>Ae201684_16503.1
-------------------------------------------------------------------------------------------------------------------------------------------------------------------------------------------------------------------------------------------------MDKNLSKLI---------------------------------------------------------------------------------------------------------------------------------------------------------------------------------------------------------------------------------------------------------------------------------------------------F------------------------------------------------------------------------------------------------------------------------------------------------------------------------------------------------------------------------------------------------------------------------------------------------------------------------------------------------------------------------------------------------------------------------------------------------------------------------------------------------------------------------------------------------------------------------------------------------------------------------------------------------------------------------------------------------------------------------------------------------------------------------------------------------------------------------------------------------------------------------------------------------------------------------------------------------------------------------------------------------------------------------------------------------------------------------------------------------------------------------HI--------------------------------------------------------------------------------------------------------------------------------------------------------------------------------------------------------------------------------------------------------------------------LCSTQLATTH--------------------------------------------------------------------------------------------------------------------------------------------------------------------------------------------------------------------------------------------------------------------------------------------------------------------------------------------------------------------------------------------------------------------------------------------------------------------------------------------------------------------------------------------------------R-------------------------------------LF-------------------------------------------------------EWDAKGFEC-----------------------------------------PTSQPS-----------------------------------------------------------------------------------------------------------------------------------------------------------------------------------------------------------------------------------------------------------------------------------------------------------------------------------------------------------------------------------------------------------------------------------------------------------------------------------------------------------------------------------------------------------------SNPTT------------------------------------------------------------------------------AP---TTKPST-----------PSSAPPS-----------------------------------------------------------------------------------------------------------------------------------------------------------------------------------------------------------------------------------------------------------------------------------------------------------------------------------------------------------------------------------SSAPPSNG--------GSKSPGCGK------------------AA------GITSGT-----------------------------------------------------FSIQV-----------------------------------NGKNRQYI----------------------------------------VRVP-----------------QNYN----------------------------------PNTGY---------------------------------------------KLVF--------------ALHW------------------YGGSMN-----------DAAAIE-----GG-YYGLQA---------------LA-KES--------------------------TI--------------FVSPNGL---------------NQGWA------------------NAGGE--D-----------------------------------------------------------------------------VKLVPFWTRSTRASAWTRL---KCLRLVSA-------TELLSA--------------------------------------------------------------------------------------------------PRWRVNV---------------------------------------------------------LTSSALLHCT--------LVVV--AA-----A-T-------P-----------SRLLSGR-LTALAT--------A----------------------------L-----------SPS------------------------------------------------------------------------------------------------------R-----------------------------------------------------------------------------------------------------------------------------------------------------------------------------------------------------------------------------------------------------------------------------------------------------------------------------------------------QAEL---------------------------------------------------------------------------------------------------------------------------------------------------------------------------------------------------------------------------------------------------------------------------------------------------------------------------------------------------------------------------------------------------------------SAITM----------------------------------------------------------------------------------------------------------------------------------------------------------------------------------------------------------------------------------------------------------------------------------------------------------------------------------------------------------------------------------------------------------------------------------------------------------------------------------------------------------------------------------------------------------------------------------------------------------------------------------------------------------------------------------------------------------------------------------------------------------------------------------------------------------------------------------------------------------------------------------------------------------------------------------------------------------------------------------------------------------------------------------------------------------------------------------------------------------------------------------------------------------------------------------------------------------------------------------------------------------------------------------------------------------------------------------------------------------------------------------------------------------------------------------------------------------------------------------------------------------------------------------------------------------------------------------------------------------------------------------------------------------------------------------------------------------------------------------------------------------------------------------------------------------------------------------------------------------------------------------------------------------------------------------------------------------------------------------------------------------------------------------------------------------------------------------------------------------------------------------------------------------------------------------------------------------------------------------------------------------------------------------------------------------------------------------------------------------------------------------------------------------------------------------------------------------------------------------
>Ae201684_17697.1
-------------------------------------------------------------------------------------------------------------------------------------------------------------------------------------------------------------------------------------------------M---------------------------------------------------------------------------------------------------------------------------------------------------------------------------------------------------------------------------------------------------------------------------------------------------------------------------------------------------------------------------------------------------------------------------------------DLDLNRWKGSAA--------------------------------------------------------------------------------------------------------------------D-----------------------------------------------------------------------------------------------------------------------------------------------------------------------------------------------------------------------------------------------------------------------------------------------------------------------------------------------------------------------------------------------------------------------------------YARANSLADLV------------GGKVLNEYLQPSWSRDGSKLWFLKTVH----------------------------------------------------------------------------------------------------------------------------------GG-GQEIHVVDIY----------------------------------------------------------------------------------------------------------------------------------------------------------------------------------------------------------------------------------------------------------------------------------------------------------------------------------------------TGVQVID-----------------------------------------------------------------------------------------------------------------------------------------------HDALHAALLSYLI------------------------NSGKEDVVA-----------------------------IQ------------------------FHQVEPV--------------------------------------------------------------------------------------------------------------------------------------------------------------------------HDDLSVLRVRLDAA-----------------------------------------------------------------------------------------------------------------------------------------------------------------------------------------------------------------------------------------------------------------------------------------------LDLP-WL-------------------------------------------------------HIDLATYS----------------------------------------ITEETSTWTGD---------------------------------------------------------------------------------------------------------------------------------------------------------------------------------------------------------------------------------------------------------------AASSSSSAVKPMVSEWGG--------------------------------------------------------------------------------------------------------------------------------------------GDTTVEFVNDCPFP----------------------------------------LEVLWIDGDGKPS-----------------------------------------KY-----------HD------VKPSD-----------------------------------RVEQHTFVGHVWCFRH--------------------SLTRQI------------------IAWHRA-GSFERIRIQGVDSIE-----------------------------------------------------------------------------------------------------------------------------LSA----------------------------------------------------------------------------------------------------------------------------LRP-------------------------------------------------------------------------------------------------------RAAKPAQTKDF--------NVFHDGV--------------------QL-------TFDGTADTRYENVVISPNGAYVACFKVIEPSET-------------------------RQLTLIEHCPSD-SIHPR-----------------------VQKKDYA--------------KPGDAMA-------------------QILP------------ILIHIASKRQI----------PVAM-ELC--ATPYSMTQLTWHVSSNYFSF--------------------VYNPRGHKCLHLLAVDAATGCVRVVVEETSPTF-------VFHP---N---------CFIHHLPDSNE----------LIWTSDRSGFRHLY-LYLLPS-RLDALQD-----EPLV-----------AVELTAGDFVVR-------KVVDYDR--------RRLLVAVA--------------------------------------GDQVDAEDPYHLHYMFVHLDKNAPTRLTFAAACHDPP-------------------AFSPDK----------SVYLD-RFSRVDLAPTTQLR-RAIDGSLICVLDQADVSALVATG---WSFPQRLAFPGRDH--RTLIYGVVVFPLHYDHTT---PLHVVEHIYAGPHDAFVPKRFGLHLEMLKLA--------------------ELGFCVVQID----GMGTAHRSKA-FHDVCHRNLIDSGLPDRKLWIQSLAHIFP--LDISRGVGIYGG----------------SAGGQSAVA-ALLTHGDLYTV--AVADCGCH--------------------DNRVD------KLWW-------------NELW--------------------M----------GVPDDD------------------------------------------------------------------------------------------------------------------------------------------------------------------------------------------------------------------------------------------------DKDDDQVY------------------------KANANATHAAKLM-------------PHQ---------------------------------------------------------------------RLLLVV---------------------------------G-------MLDDNVDPAC---------TFQL-VQAFID----A------------------------------------------------------DKDV---------DLVCFPK-------------------------------------------------------------------------------------------------------------------------------------------------------------------------------------------------------------------------------------------------------GGHGAGGSRHGT--------------------------RRRFDYFVRHLK----RVE---------PRQTY--SAV-----------------------------------------------------------------------------------------------------------------------------------------------------------------------------------------------------------------------------------------------------------------------------------------------------------------------------------------------------------------------------------------------------------------------------------------------------------------------------------------------------------------------------------------------------------------------------------------------------------------------------------------------------------------------------------------------------------------------------------------------------------------------------------------------------------------------------------------------------------------------------------------------------------------------------------------------------------------------------------------------------------------------------------------------------------------------------------------------------------------------------------------------------------------------------------------------------------------------------------------------------------------------------------------------------------------------------------------------------------------------------------------------------------------------------------------------------------------------------------------------------------------------------------------------------------------------------------------------------------------------------------------------------------------------------------------------------------------------------------------------------------------------------------------------------------------------------------------------------------------------------------------------------------------------------------------------------------------------------------------------------------------------------------------------------------------------------------------------------------------------------------------------------------------------------------------------------------------------------------------------------------------------------------------------------------------------------------------------------------------------------------------------------------------------------------------------------------------------------
>OQR81254.1
-------------------------------------------------------------------------------------------------------------------------------------------------------------------------------------------------------------------------------------------------M----------------------------------------------------------------------------------------------------------------------------------------------------------------------------------------------------------------------------------------------------------------------------------------------------------------------------------------------------------------------------------------------------------------------------------------------------------------------------------------------------------------------------------------------------------------------------------------------------------------------------------------------------------------------------------------------------------------------------------------------------------------------------------------------------------------------------------------------------------------------------------------------------------------------------------------------------------------------------------------------------------------------------------------------------------------------------------------------------------------------------------------------------------------------------------------------------------------------------------------------------------------------------------------------------------------------------------------------------------------------------------------------------------------------------------------------------------------------------------------------------------------------------------------------------------------------------------------------------------------------------------------------------------------------------------------------------------------------------------------------------------------------------------------------------------------------------------------------------------------------------------------------------------------------------------------------------------------------------------------------------------------------------------------------------------------------------------------------------------------------------------------------------------------------------------------------------------------------------------------------------------------------------------------------------------------------------------------------------------------------------------------------------------------------------------------------------------------------------------------------------------------------------------------------------------------------------------------------------------------------------------------------------------------------------------------------------------------------------------------------------------------------------------------------------------------------------------------------------------------------------------------------------------------------------------------------------------------------------------------------------------------------------------------------------------------------------------------------------------------------------------------------------------------------------------------------------------------------------------------------------------------------------------------------------------------------------------------------------------------------------------------------------------------------------------------------------------------------------------------------------------------EHPTQ--------SV-------------------------AL--------ANG--------------------------------------------------------HRV----------------------------------------HFQ----------------------------------------LSTP-----------------PPGVAP--------------------------------------------------------------------------------R-PTLV--------------FFHG------------------LGASHQ-----------SFKY------------IGGC---------------LG---------H--------EY----------PL---------------IAFDMP--------------------------------------GTGDS--P-------------------AEVAGA-----------------------DYNAHS-------------------------VDD-----------------ALVEAI-D---------RLLG--------------------------------------------------------------------------------------------------PAAPR-V--------------------------------------YVGH----------------SLGGHAALR-----------I--TA-----R-HLAH--YNR-----------GTVR------GLVL-------------------------------------L-----------ATA----------------------------------A------LQPYHVMQPFVSL---------------------------------------------------------------PPAATSWV------PTP------------------IVGKVFHAI-----------------------------------------------------------------GFSSH-----------HPDSDYKNGL---LRLV----------------TTDWGVLRASAA---------------------------SIA-RHKL--------------------------------------------------PCLCIS---------------------------------A--------KDDQFLL-------FKH-WDAL-CAAVGT----S-----------------------------------------------------KEV-----------RILSYDS-------------------------------------------------------------------------------------------------------------------------------------------------------------------------------------------------------------------------------------------------------GAHNIPKSRA----------------------------VDVADDMARWL-----------------QDIA-----------------------------------------------------------------------------------------------------------------------------------------------------------------------------------------------------------------------------------------------------------------------------------------------------------------------------------------------------------------------------------------------------------------------------------------------------------------------------------------------------------------------------------------------------------------------------------------------------------------------------------------------------------------------------------------------------------------------------------------------------------------------------------------------------------------------------------------------------------------------------------------------------------------------------------------------------------------------------------------------------------------------------------------------------------------------------------------------------------------------------------------------------------------------------------------------------------------------------------------------------------------------------------------------------------------------------------------------------------------------------------------------------------------------------------------------------------------------------------------------------------------------------------------------------------------------------------------------------------------------------------------------------------------------------------------------------------------------------------------------------------------------------------------------------------------------------------------------------------------------------------------------------------------------------------------------------------------------------------------------------------------------------------------------------------------------------------------------------------------------------------------------------------------------------------------------------------------------------------------------------------------------------------------------------------------------------------------------------------------------------------------------------------------------------------------------------------------------------------
>OQR82589.1
-------------------------------------------------------------------------------------------------------------------------------------------------------------------------------------------------------------------------------------------------MGNVCQA-------------------------------------------------------------------------------------------------------------------------------------------------------------------------------------------------------------------------------------------------------------------------------------------------------------------------------------------------------------------------------------------------------------------------------------------------------------------------------------------------------------------------------------------------------------------------------------------------------------------------------------------------------------------------------------------------------------------------------------------------------------------------------------------------------------------------------------------------------------------------------------------------------------------------------------------------------------------------------------------------------------------------------------------------------------------------------------------------------------------------------------------------------------------------------------------------------------------------------------------------------------------------------------------------------------------------------------------------------------------------------------------------------------------------------------------------------------------------------------------------------------------------------------------------------------------------------------------------------------------------------------------------------------------------------------------------------------------------------------------------------------------------------------------------------------------------------------------------------------------------------------------------------------------------------------------------------------------------------------------------------------------------------------------------------------------------------------------------------------------------------------------------------------------------------------------------------------------------------------------------------------------------------------------------------------------FGY----------------------------------------------------------------------------------------------------------------------------------------------------------------------------------------------------------------------------------------------------------------------------------------------------------------------------------------------------------------------------------------------------------------------------------------------------------------------------------------------------------------------------------------------------------------------------------------------------------------------------------------------------------------------------------------------------------------------------------------------------------------------------------------------------------------------------------------------------------------------------------------------------------------------------------------------------------------------------------------------------------------------------------------------------------------------------------------------------------------------------------------------------------------------------------------------------------------------------DL------PVPDDNE----------------------------------------------------WDRRL-----------------------------------------------------------------------------------ILHP-----------------QESHV-----------------------------------------------------------------------------------ATVI--------------WLHG------------------LGDTGN-----------SWQR------------HVTE---------------LG-------------PLSGVKYIFP-------TA-----------PTRRVTLNGG-------------MLMPAWYDIF----GLAPQDREDEEGIQHA-AN---------------------------------------------------------------------------------------------------VLAKIIQS---------EIAA------------------------------------------------------------------------------------------------GIPPTKI-A--------------------------------------VVGF----------------SQGAAIAMH-----------T--VY-----R-LL------T-----------FPIA------CGVF-------------------------------------LSGY--------LPMAS--SFHA---------------------------------------------------------------------------------------------------------------------------------------------------------------------------------------------------------------------------------------------------------------------------------------------------------------------------------------------------------------------RSPT-T-PGLQCH---------------------------------G--------EKDPLIP-------VVF-GQKS-NDILAA--------------------------------------------------------NAISV-----------KFATFPK-------------------------------------------------------------------------------------------------------------------------------------------------------------------------------------------------------------------------------------------------------LAHGVN--------------------------------SAELLQVHAFL-----------------ASHLA--LL------------------------------------------------------------------------------------------------------------------------------------------------------------------------------------------------------------------------------------------------------------------------------------------------------------------------------------------------------------------------------------------------------------------------------------------------------------------------------------------------------------------------------------------------------------------------------------------------------------------------------------------------------------------------------------------------------------------------------------------------------------------------------------------------------------------------------------------------------------------------------------------------------------------------------------------------------------------------------------------------------------------------------------------------------------------------------------------------------------------------------------------------------------------------------------------------------------------------------------------------------------------------------------------------------------------------------------------------------------------------------------------------------------------------------------------------------------------------------------------------------------------------------------------------------------------------------------------------------------------------------------------------------------------------------------------------------------------------------------------------------------------------------------------------------------------------------------------------------------------------------------------------------------------------------------------------------------------------------------------------------------------------------------------------------------------------------------------------------------------------------------------------------------------------------------------------------------------------------------------------------------------------------------------------------------------------------------------------------------------------------------------------------------------------------------------------------------------------------
>OQR84986.1
-------------------------------------------------------------------------------------------------------------------------------------------------------------------------------------------------------------------------------------------------MAS----------------------------------------------------------------------------------------------------------------------------------------------------------------------------------------------------------------------------------------------------------------------------------------------------------------------------------------------------------------------------------------------------------------------------------------------------------------------------------------------------------------------------------------------------------------------------------------------------------------------------------------------------------------------------------------------------------------------------------------------------------------------------------------------------------------------------------------------------------------------------------------------------------------------------------------------------------------------------------------------------------------------------------------------------------------------------------------------------------------------------------------------------------------------------------------------------------------------------------------------------------------------------------------------------------------------------------------------------------------------------------------------------------------------------------------------------------------------------------------------------------------------------------------------------------------------------------------------------------------------------------------------------------------------------------------------------------------------------------------------------------------------------------------------------------------------------------------------------------------------------------------------------------------------------------------------------------------------------------------------------------------------------------------------------------------------------------------------------------------------------------------------------------------------------------------------------------------------------------------------------------------------------------------------------------------------------------------------------------------------------------------------------------------------------------------------------------------------------------------------------------------------------------------------------------------------------------------------------------------------------------------------------------------------------------------------------------------------------------------------------------------------------------------------------------------------------------------------------------------------------------------------------------------------------------------------------------------------------------------------------------P------------------------------------------------------------------------------------------------------------------------------------------------------------------------------------------------------------------------------------------------------------------------------------------------------------------------------------------------------------------------------------------------------------------------------------------------------------------------------------------------NDPSYNHL--------YV-------------------------NL--------EEG--------------------------------------------------------LRL----------------------------------------HYV-----------------D----------VG-------------P-----------------CD------------------------------------------------------------------------------------G-IPLL--------------LLHG------------------WPDLWW-----------GWRH------------QIQY---------------LR-Q----------------TY----------RV---------------IVPDQP--------------------------------------GFGAT--T-------------------SPTSPA-----------------------FYRRKN-------------------------LAA-----------------IYAKFL-D---------YLKI----------------------------------------------------------------------------------------------------DKA-I--------------------------------------VIGH----------------DWGGNMAWA-----------M--AL-----F-Q-------P-----------DRVL------AVGA-------------------------------------V-----------CTP-----Y-----------------------------------FPLAPQKLTLETMVKLQPTLTYQLYLVQ-DETPSHFEAAIEKFFKLIFQFPATVRPSD------------------AKDLKSMM-----------------------------ERFAEFEYDPATSR-------------------------------------------------RGFTDSDLAFLIDE-----------YERQG----------FA----------------TGLNWYKTVELD---------------------------YDD-KVGKD------------------------------------------LTLH-H-EALFIG---------------------------------A--------TRDMALP-------PSM-STGM-EKIV------P------------------------------------------------------NL-----------SRGLVDN-------------------------------------------------------------------------------------------------------------------------------------------------------------------------------------------------------------------------------------------------------AGHWVLWEAP----------------------------DEVNQILGDWL-----------------EKTV-------------------------------------------------------------------------------------------------------------------------------------------------------------------------------------------------------------------------------------------------------------------------------------------------------------------------------------------------------------------------------------------------------------------------------------------------------------------------------------------------------------------------------------------------------------------------------------------------------------------------------------------------------------------------------------------------------------------------------------------------------------------------------------------------------------------------------------------------------------------------------------------------------------------------------------------------------------------------------------------------------------------------------------------------------------------------------------------------------------------------------------------------------------------------------------------------------------------------------------------------------------------------------------------------------------------------------------------------------------------------------------------------------------------------------------------------------------------------------------------------------------------------------------------------------------------------------------------------------------------------------------------------------------------------------------------------------------------------------------------------------------------------------------------------------DKLGL---------------------------------------------------------------------------------------------------------------------------------------------------------------------------------------------------------------------------------------------------------------------------------------------------------------------------------------------------------------------------------------------------------------------------------------------------------------------------------------------------------------------------------------------------------------------------------------KGP-----------------------------------------------------------------------------
>OQR87249.1
-------------------------------------------------------------------------------------------------------------------------------------------------------------------------------------------------------------------------------------------------MAR----------------------------------------------------------------------------------------------------------------------------------------------------------------------------------------------------------------------------------------------------------------------------------------------------------------------------------------------------------------------------------------------------------------------------------------------------------------------------------------------------------------------------------------------------------------------------------------------------------------------------------------------------------------------------------------------------------------------------------------------------------------------------------------------------------------------------------------------------------------------------------------------------------------------------------------------------------------------------------------------------------------------------------------------------------------------------------------------------------------------------------------------------------------------------------------------------------------------------------------------------------------------------------------------------------------------------------------------------------------------------------------------------------------------------------------------------------------------------------------------------------------------------------------------------------------------------------------------------------------------------------------------------------------------------------------------------------------------------------------------------------------------------------------------------------------------------------------------------------------------------------------------------------------------------------------------------------------------------------------------------------------------------------------------------------------------------------------------------------------------------------------------------------------------------------------------------------------------------------------------------------------------------------------------------------------------------------------------------------------------------------------------------------------------------------------------------------------------------------------------------------------------------------------------------------------------------------------------------------------------------------------------------------------------------------------------------------------------------------------------------------------------------------------------------------------------------------------------------------------------------------------------------------------------------------------------------------------------------------------------------------P------------------------------------------------------------------------------------------------------------------------------------------------------------------------------------------------------------------------------------------------------------------------------------------------------------------------------------------------------------------------------------------------------------------------------------------------------------------------------------------------ADPTHRHA--------FA-------------------------QL---------NG--------------------------------------------------------VRL----------------------------------------HYV-----------------D----------VG-------------P-----------------RD------------------------------------------------------------------------------------G-TPVV--------------LLHG------------------WPDLWW-----------GWRH------------QISA---------------LR-D----------------TY----------RV---------------IVPDQR--------------------------------------GFGAT--S-------------------SPDSYE-----------------------QYRKKI-------------------------VAQ-----------------DYVCLLGN---------HLKI----------------------------------------------------------------------------------------------------GKA-V--------------------------------------FLGH----------------DWGGAVAWA-----------M--AT-----F-H-------P-----------DRVL------AVGA-------------------------------------V-----------CTP-----Y-----------------------------------FPPPRAYVPLEMIATLKPSFSYQLLLAD-EATGPVFDTHVAKVLQLIYGATPQNAH--------------------STDLRSLL-----------------------------ESIDTLEIAGN----------------------------------------------------ALLSDDDLQFYVNE-----------YARQG----------FQ----------------KGLHWYRTTELD---------------------------WVD-AQGAS------------------------------------------RVIP-H-DALFIS---------------------------------A--------GKDPVLL-------PEF-SRGM-EKWV------P------------------------------------------------------RL-----------TRGHIPD-------------------------------------------------------------------------------------------------------------------------------------------------------------------------------------------------------------------------------------------------------GTHWVLWEQP----------------------------NAVNAIILEWL-----------------RQLPC--H---------------------------------------------------------------------------------------------------------------------------------------------------------------------------------------------------------------------------------------------------------------------------------------------------------------------------------------------------------------------------------------------------------------------------------------------------------------------------------------------------------------------------------------------------------------------------------------------------------------------------------------------------------------------------------------------------------------------------------------------------------------------------------------------------------------------------------------------------------------------------------------------------------------------------------------------------------------------------------------------------------------------------------------------------------------------------------------------------------------------------------------------------------------------------------------------------------------------------------------------------------------------------------------------------------------------------------------------------------------------------------------------------------------------------------------------------------------------------------------------------------------------------------------------------------------------------------------------------------------------------------------------------------------------------------------------------------------------------------------------------------------------------------------------------DRAKL-----------------------------------------------------------------------------------------------------------------------------------------------------------------------------------------------------------------------------------------------------------------------------------------------------------------------------------------------------------------------------------------------------------------------------------------------------------------------------------------------------------------------------------------------------------------------------------------------------------------------------------------------------------------------
>OQR87630.1
[truncated: 2,578,223 more chars]
