# Supplementary material for: A Global Survey of Carbohydrate Esterase Families 1 and 10 in Oomycetes
Source: Front Genet. 2020 Aug 7;11:756. doi: 10.3389/fgene.2020.00756 (PMC7427535; doi:10.3389/fgene.2020.00756)
Supplement: Supplementary file 7 [file Data_Sheet_2.FASTA]

>XP_009823588.1
------------------------------------------------------------------------------------------------------------------------------------------------------------------------------------------------------------------------------------------------------------------------------------------------------------------------------------------------------------------------------------------------------------------------------------------------------------------------------------------------------------------------------------------------------------------------------------------------------------------------------------------------------------------------------------------------------------------------------------------------------------------------------------------------------------------------------------------------------------------------------------------------------------------------------------------------------------------------------------------------------------------------------------------------------------------------------------------------------------------------------------------------------------------------------------------------------------------------M---------------------------------------------------------------------------------------------------------------------------------------------------------------------------------------------------------------------------------------------------------------------------------------------------------------------------------------------------------------------------------------------------------------------------------------------------------------------------------PANEEPS--SMSKSKST------------------V--LLMGQ--------IVQTNTTLHN----------------------AAGTSVT-SGHG-D-DVEL---------------------------------LVQTSTAIL---------------------------------------STI------------------QVL-----RRIIKDHTYSRVGREL-----------------RHL--------------------SLTVGCF-------------------ERVLFS---------------------------------------FIKD--------------EIIR--------------DPQ------------------IDYR----------------------------------------------------------------------------------------------------------------------------------------------------------------------------------------------------------------------------------------------------------------------------------------------------------------------------------------------------------------------------------------------------------------------------------------------------------------------------------------------------HKQALKDIIPLIPTVR-RHTILAGGVASLLRQVIVSMT-D--------------------------------------------TKQVLLSLSQNYDPF--------------------------------WENRW----------------------------------------------------------------SFTPFTLL-ALAAFVT-------------HKR-FANH-LSFRAIFSLFRPSVK-QIQYSIFILVCYDYLWRFSYR-FSKLRQIKVHHARVSLTLRLFLLCEH-VLDRTR-LARSA-SRRLLIDSPVEA-----DINDDLKSATSLLVERVPLPAEYYDASHEPVGMKMFKAGGHVMCASSATAQWLLGA-------RWYPTVGPYLLAALLPYYAIRHRKAAALATRV---CMDNP---------------------------------DI--------VVI-RM-AWNLFGESWLAV-------------------------------------------------------------------------KVAELRS----------------------------PSLPVRTEIFVDEGGAA---AGSYRRQPTDIGVRIFSCRPV-------------------ASV---------------------------------------------------------------------------------KQG--------------------------------------------------SWE-----------------------------------------------------------------------------------------HASV----------PCSAKM---------------------------------------------------DAIGLPT----SAPVL-------------------------------FYIH----------------------------------GGGFFGR---F------------------WAKDIVNLSAW-------A------V-H----LGA---------VIVYV---------DYTRTPEAQ----------------------------------YPV--------------------------------PLNQCFIVYK-WV-------------------------------------LQG-------G---------------LGFHPSSVAMFGESAGGNLAAAVCLKSIQ-E----------------------------R--IA--------LPDGLVLVHPAL-------------------------TCNF--------SPSPSRFLHQSDP------VLP----------------------------------------------RG-ILELALNSY-Y-------------------------PFN------------G-----------DQ-YKN--NTYD--------PLVAVGL---------------------------------------------------------ADDALLRQF-PPT-ALLVGDMDPL--------------L----------DDSVDFYTRLNN----------------------------------------------------------------LQV-ES-------------------------------------SL---------KVLTGLTHGFL-------------------IY---PD-------------------LVPAAQ--------------------------------AAIDD-IAEEVHAIF---KRRLP------------------------------------------------------------------------------------------------------------------------------------------------------------------------------------------------------------------------------------------------------------------------------------------------------------------------------------------A--------------------------------------------------------------------------------------------------------------------------------------------------------------------------------------------------------------------------------------------------
>XP_009823589.1
------------------------------------------------------------------------------------------------------------------------------------------------------------------------------------------------------------------------------------------------------------------------------------------------------------------------------------------------------------------------------------------------------------------------------------------------------------------------------------------------------------------------------------------------------------------------------------------------------------------------------------------------------------------------------------------------------------------------------------------------------------------------------------------------------------------------------------------------------------------------------------------------------------------------------------------------------------------------------------------------------------------------------------------------------------------------------------------------------------------------------------------------------------------------------------------------------------------------M--------------------------------------------------------------------------------------------------------------------------------------------------------------------------------------------------------------------------------------------------------------------------------------------------------------------------------------------------------------------------------------------------------------------------------------------------------------------------------------------------------------------------------------------------------------------------------------------------------------------------------------------------------------------------------------------------------------------------------------------------------------------------------------------------------------------------------------------------------------------------------------------------------------------------------------------------------------------------------------------------------------------------------------------------------------------------------------------------------------------------------------------------------------------------------------------------------------------------------------------------------------------------------------------------------------------------------------------------------------------------------------------------------------------------------------------------------------------------------------------------------------------------------------------------------------------------------------------------------------------------------------------------------------------------ICVSVSIVFTRPFRSFSKLRQIKVHHARVSLTLRLFLLCEH-VLDRTR-LARSA-SRRLLIDSPVEA-----DINDDLKSATSLLVERVPLPAEYYDASHEPVGMKMFKAGGHVMCASSATAQWLLGA-------RWYPTVGPYLLAALLPYYAIRHRKAAALATRV---CMDNP---------------------------------DI--------VVI-RM-AWNLFGESWLAV-------------------------------------------------------------------------KVAELRS----------------------------PSLPVRTEIFVDEGGAA---AGSYRRQPTDIGVRIFSCRPV-------------------ASV---------------------------------------------------------------------------------KQG--------------------------------------------------SWE-----------------------------------------------------------------------------------------HASV----------PCSAKM---------------------------------------------------DAIGLPT----SAPVL-------------------------------FYIH----------------------------------GGGFFGR---F------------------WAKDIVNLSAW-------A------V-H----LGA---------VIVYV---------DYTRTPEAQ----------------------------------YPV--------------------------------PLNQCFIVYK-WV-------------------------------------LQG-------G---------------LGFHPSSVAMFGESAGGNLAAAVCLKSIQ-E----------------------------R--IA--------LPDGLVLVHPAL-------------------------TCNF--------SPSPSRFLHQSDP------VLP----------------------------------------------RG-ILELALNSY-Y-------------------------PFN------------G-----------DQ-YKN--NTYD--------PLVAVGL---------------------------------------------------------ADDALLRQF-PPT-ALLVGDMDPL--------------L----------DDSVDFYTRLNN----------------------------------------------------------------LQV-ES-------------------------------------SL---------KVLTGLTHGFL-------------------IY---PD-------------------LVPAAQ--------------------------------AAIDD-IAEEVHAIF---KRRLP------------------------------------------------------------------------------------------------------------------------------------------------------------------------------------------------------------------------------------------------------------------------------------------------------------------------------------------A--------------------------------------------------------------------------------------------------------------------------------------------------------------------------------------------------------------------------------------------------
>XP_009823590.1
------------------------------------------------------------------------------------------------------------------------------------------------------------------------------------------------------------------------------------------------------------------------------------------------------------------------------------------------------------------------------------------------------------------------------------------------------------------------------------------------------------------------------------------------------------------------------------------------------------------------------------------------------------------------------------------------------------------------------------------------------------------------------------------------------------------------------------------------------------------------------------------------------------------------------------------------------------------------------------------------------------------------------------------------------------------------------------------------------------------------------------------------------------------------------------------------------------------------M---------------------------------------------------------------------------------------------------------------------------------------------------------------------------------------------------------------------------------------------------------------------------------------------------------------------------------------------------------------------------------------------------------------------------------------------------------------------------------PANEEPS--SMSKSKST------------------V--LLMGQ--------IVQTNTTLHN----------------------AAGTSVT-SGHG-D-DVEL---------------------------------LVQTSTAIL---------------------------------------STI------------------QVL-----RRIIKDHTYSRVGREL-----------------RHL--------------------SLTVGCF-------------------ERVLFS---------------------------------------FIKD--------------EIIR--------------DPQ------------------IDYR----------------------------------------------------------------------------------------------------------------------------------------------------------------------------------------------------------------------------------------------------------------------------------------------------------------------------------------------------------------------------------------------------------------------------------------------------------------------------------------------------HKQALKDIIPLIPTVR-RHTILAGGVASLLRQVIVSMT-D--------------------------------------------TKQVLLSLSQNYDPF--------------------------------WENRW----------------------------------------------------------------SFTPFTLL-ALAAFVT-------------HKR-FANH-LSFRAIFSLFRPSVK-QIQYSIFILVCYDYLWRFSYR-FSKLRQIKVHHARVSLTLRLFLLCEH-VLDRTR-LARSA-SRRLLIDSPVEA-----DINDDLKSATSLLVERVPLPAEYYDASHEPVGMKMFKAGGHVMCASSATAQWLLGA-------RWYPTVGPYLLAALLPYYAIRHRKAAALATRV---CMDNP---------------------------------DI--------VVI-RM-AWNLFGESWLAV-------------------------------------------------------------------------KVAELRS----------------------------PSLPVRTEIFVDEGGAA---AGSYRRQPTDIGVRIFSCRPV-------------------ASV---------------------------------------------------------------------------------KQG--------------------------------------------------SWE-----------------------------------------------------------------------------------------HASV----------PCSAKM---------------------------------------------------DAIGLPT----SAPVL-------------------------------FYIH----------------------------------GGGFFGR---F------------------WAKDIVNLSAW-------A------V-H----LGA---------VIVYV---------DYTRTPEAQ----------------------------------YPV--------------------------------PLNQCFIVYK-WV-------------------------------------LQG-------G---------------LGFHPSSVAMFGESAGT---------------------------------------------------------------------------------------------------------------------------------------------------------------------------------------------------------------------------------------------------------------------------------------------------------------------------------------------------------------------------------------------------------------------------------------------------------------------------------------------------------------------------------------------------------------------------------------------------------------------------------------------------------------------------------------------------------------------------------------------------------------------------------------------------------------------------------------------------------------------------------------------------------------------------------------------------------------------------------------------------------------------------------------------------------------------------------------------------------------------------------------------------------------------------------------------------------------------------------------
>XP_009824159.1
---------------------------------------------------------------------------------------------------------------------------------------------------------------------------------------------------------------------------------------------------------------------------------------------------------------------------------------------------------------------------------------------------------------------------------------------------------------------------------------------------------------------------------------------------------------------------------------------------------------------------------------------------------------------------------------------------------------------------------------------------------------------------------------------------------------------------------------------------------------------------------------------------------------------------------------------------------------------------------------------------------------------------------------------------------------------------------------------------------------------------------------------------------------------------------------------------------------------------------------------------------------------------------------------------------------------------------------------------------------------------------------------------------------------------------------------------------------------------------------------------------------------------------------------------------------------------------------------------------------------------------------------------------------------------------------------------------------------------------------------------------------------------------------------------------------------------------------------------------------------------------------------------------------------------------------------------------------------------------------------------------------------------------------------------------------------------------------------------------------------MD---------------------------------------------------------------------------------------------------------------------------------------------------------------------------------------------------------------------------------------------------------------------------------------------------------------------------------------------------------------------------------------------------------------------------------------------------------------------------------------------------------GFFWQMLTGEYAHL-LVVGNVVGIATW---------------------------------------------------LRRLSN---------------------------------------------RKCSQI---------------------------------------------------------------TTWQDAGL-VSAHAF----------------------------------------------------------------------------LVGRLVQLAVA--------------------------------------------------------------------------------------------N---------------------------FGSAAY---FRRAFV--------------------------------DS--------GVLSSADAKSRIGNRSWSDW--------WSLWNPLPFSL---------------------------------RFPG--SIKTVAY------GWVGER-----------------------------------------LPHA-------------------------L-------------------------------------------------------------------------------------------------------QMD--------------------------------------------------VYR-----------------------------------------------------------------------------------------H-EN-------------------------------------------------------------------CG----E----MPPVL-------------------------------LFIH----------------------------------GGGWL------LGSKATI----------------------------PSTLLHAVG-R----KGW---------LFCAI---------DYRKAPFVA----------------------------------FPD--------------------------------HLIDCKRAVA-YL-------------------------------------RSS--ARS------------------LQADTSKIVVCGESAGGHLASLVAVTADD-KT-------FQP-----------------G-------------------------------------------FENADCSVLAC-------VD-------AYGT----HDLTD-RFGHYGRIDVAKKS-------------------------------RY-YVE----AV-L--------------------MNTRLCVNRP------------------------AFER----------------ASPLYHV---------LQ----------------------------------------------HTPSSVV-PPF-LCVHGIFDSV---IP---------I----------EDTCEFFHALQR-H-------------------------------------------RQVTG------------RVNAVPDVF-----------------------------------------------VPLPQADHAFNCI-------------------------------------------RSPRTV--------------------------------AYNDA-VGVFLDLVL---AAH-----------------TKQHAVLL----------------------------------------------------------------------------------------------------------------------------------------------------------------------------------------------------------------------------------------------------------------------------------------------------------------TTSK-------------------------------------------------------------------------------------------------------------------------------------------------------------------------------------------------------L------------------------------------------
>XP_009829950.1
------------------------------------------------------------------------------------------------------------------------------------------------------------------------------------------------------------------------------------------------------------------------------------------------------------------------------------------------------------------------------------------------------------------------------------------------------------------------------------------------------------------------------------------------------------------------------------------------------------------------------------------------------------------------------------------------------------------------------------------------------------------------------------------------------------------------------------------------------------------------------------------------------------------------------------------------------------------------------------------------------------------------------------------------------------------------------------------------------------------------------------------------------------------------------------------------------------------------MV---------------------------------------------------------------------------------------------------------------------------------------------------------------------------------------------------------------------------------------------------------------------------------------------------------------------M------------------------------------------------------------------------------------------------------------------------------------------------------------------------------------------------------------------------------------------------------------------------------------------------------------------------------------------------------------------------------------------------------------------------------------------------------------------------------------------------------------------------------------------------------------------------------------------------------------------------------------------------------------------------------------------------------------------------------------------------------------------------------------------------------------------------------------------------------------------------------------------------------------------------------------------------------------------------------------------------------------------------------------------------------------------------------------------LGDV-LVAIWYSLATPLVVL----------------------------------------------------FH----------RP----------------------------------HAKW----------------------------------------------------------------SYMEALSQ-RLMSHF--------------------------------------------------------------------------------------------------TPL---------------------------------------------------------------------------------------------------------------------------------------------------------GI--------DVV-RF-----------------------------------------------------------------------------------GFAFFGRVQR-----------------------------LAYWPSAVV-DTSA-------------------------V-------------------KG---------------------------------------------------------------------------------------------------------------------------------------LWY-----------------------------------------------------------------------------------------GDIKSPL----------------------------------------------------------------------Q----DSVVI-------------------------------FYVH----------------------------------GGGFG------SGTADCM-STSLFQPLLQSLEQ---------------------S-S---RRPV---------RLFSV---------EYDLAPQHP----------------------------------YPR--------------------------------AINQAFDAYM-WL-------------------------------------LGQ------------------------GVPSSNVVLCGDSAGGNAVLTLMQRGRR-D----------------------------N--AP--------LPACAILVSPWL-------------------------DLTM--------TSPFY-----DVK----TDIFT----------------------------------------------KR-TIVAWRDVY-L-------------------------NNDVTK------------------------IHE----------------ASPG------------------------------------------------------------LQSLDGL-PPL-MVMYGQTELM--------------A----------GDIATFVAKAKR-C---------------------------------------------------------------HV-DV-------------------------------------TE---------YLHPHLYHDFV-------------------IF---P--------------------LGKPSR--------------------------------DAIHA-LAQFVVLKL---DNHSNNTN------------------------------------------------------------------------------------------------------------------------------------------------------------------------------------------------------------------------------------------------------------------------------------------------------------------------------------------------------------------------------------------------------------------------------------------------------------------------------------------------------------------------------------------------------------------------------------------
>XP_009832695.1
------------------------------------------------------------------------------------------------------------------------------------------------------------------------------------------------------------------------------------------------------------------------------------------------------------------------------------------------------------------------------------------------------------------------------------------------------------------------------------------------------------------------------------------------------------------------------------------------------------------------------------------------------------------------------------------------------------------------------------------------------------------------------------------------------------------------------------------------------------------------------------------------------------------------------------------------------------------------------------------------------------------------------------------------------------------------------------------------------------------------------------------------------------------------------------------------------------------------MA----------------------------------------------------------------------------------------------------------------------------------------------------------------------------------------------------------------------------------------------------------------------------------------------------------------------------------------------------------------------------------------------------------------------------------------------------------------------------------------MPREWKKSSR-------------------------------DKFRLSIHRN-------GDV-------------------------------------------------------------------AVNATPLT-----------------------------------------------------------------------------------------------------SDVDGG--------------------------------------------------------------------------------------------------------------------------------------------------------------------------------------------------------------------------------------------------------------------------------------------------------------------------------------------------------------------------------------------------------------------------------------------------------------------------------------------------------------------------------------------------------------------------------------------------------------------------------------------------------------------------DVSDEELSTSKLRKRQQC----AIDLKD--------------------------------------------------------------------------------------------------------------------VSAEMWLIT------------------------------KLAMQLLW-AFRVSS------------------------------------------------------------------------KWIIMLLRLLMFVLF-----------------------------------------------------------------------------------------------------------LLP-------AFLRVFYFW-------------------------------------LCSPRV-------LKNI-RYG-----------------------------------------------------------------------------------------------------------PR----------------------GRNL-------------------------L---------------------------------------------------------------------------------------------------------D--------------------------------------------------IYLVP---------------------------------------------------------------------------------------HPR--------------------------------------------------------------------------K----KQPVV-------------------------------VFLS----------------------------------GGAWI------IGYKAW-----------------------------GALMGRVLS-A----YGI---------LVVMP---------DYRNFPQGL----------------------------------LPD--------------------------------MMQDVNVAMQ-WV-------------------------------------FDN--VHT------------------FGGDPNNVTWIGQSAGAHIGACVLIEAVE-NPSF---------------------------------------------------------------------AAWQPSRLRNF-------IG-------ISGP----YNIHE----------SMEVFH------------------------------AH-GLDRQVFAA-I---------------------------------------------------MDHNVLK----------------YSPTDRM---------TNLPKA---------------------------------------------TAALFPSM-HLFHGTADRT---VP---------W----------TSSQSFVDALVG-V---------------------------------------------------------------GI-DA-------------------------------------HI---------KFYTGKTHTDPIIE--------------DPIQ---GD--------------------------------------------------------DPLLSD-ILAIIRRSS-----------------------PAESPQPRPDHLQF--------------------------------------------------------------------------------------RPP-GA-------------------------------------------------------------------------------------------------------------------------------------------------------------------------------------------------------MLPAMLVHAAR---------------------------------------------------------------------------------------------------------------------------------------------------------------------------------------------------RVNPF------------------------------------------
>XP_009832696.1
------------------------------------------------------------------------------------------------------------------------------------------------------------------------------------------------------------------------------------------------------------------------------------------------------------------------------------------------------------------------------------------------------------------------------------------------------------------------------------------------------------------------------------------------------------------------------------------------------------------------------------------------------------------------------------------------------------------------------------------------------------------------------------------------------------------------------------------------------------------------------------------------------------------------------------------------------------------------------------------------------------------------------------------------------------------------------------------------------------------------------------------------------------------------------------------------------------------------MA----------------------------------------------------------------------------------------------------------------------------------------------------------------------------------------------------------------------------------------------------------------------------------------------------------------------------------------------------------------------------------------------------------------------------------------------------------------------------------------MPREWKKSSR-------------------------------DKFRLSIHRN-------GDV-------------------------------------------------------------------AVNATPLT-----------------------------------------------------------------------------------------------------SDVDGG--------------------------------------------------------------------------------------------------------------------------------------------------------------------------------------------------------------------------------------------------------------------------------------------------------------------------------------------------------------------------------------------------------------------------------------------------------------------------------------------------------------------------------------------------------------------------------------------------------------------------------------------------------------------------DVSDEELSTSKLRKRQQC----AIDLKD--------------------------------------------------------------------------------------------------------------------VSAEMWLIT------------------------------KLAMQLLW-AFRVSS------------------------------------------------------------------------KWIIMLLRLLMFVLF-----------------------------------------------------------------------------------------------------------LLP-------AFLRVFYFW-------------------------------------LCSPRV-------LKNI-RYG-----------------------------------------------------------------------------------------------------------PR----------------------GRNL-------------------------L---------------------------------------------------------------------------------------------------------D--------------------------------------------------IYLVP---------------------------------------------------------------------------------------HPR--------------------------------------------------------------------------K----KQPVV-------------------------------VFLS----------------------------------GGAWI------IGYKAW-----------------------------GALMGRVLS-A----YGI---------LVVMP---------DYRNFPQGL----------------------------------LPD--------------------------------MMQDVNVAMQ-WV-------------------------------------FDN--VHT------------------FGGDPNNVTWIGQSAGAHIGACVLIEAVE-NPSF---------------------------------------------------------------------AAWQPSRLRNF-------IG-------ISGP----YNIHE----------SMEVFH------------------------------AH-GLDRQVFAA-I---------------------------------------------------MDHNVLK----------------YSPTDRM---------TNLPKA---------------------------------------------TAALFPSM-HLFHGTADRT---VP---------W----------TSSQSFVDALVG-V---------------------------------------------------------------GI-DA-------------------------------------HI---------KFYTGKTHTDPIIE--------------VGIV---TW--------------------------------------------------------TSID-----------------------------------------------------------------------------------------------------------------------------------------------------------------------------------------------------------------------------------------------------------------------------------------------------------------------------------------------------------------------------------------------------------------------------------------------------------------------------------------------------------------------------------------------------------------------------------------------------------------
>XP_009832697.1
------------------------------------------------------------------------------------------------------------------------------------------------------------------------------------------------------------------------------------------------------------------------------------------------------------------------------------------------------------------------------------------------------------------------------------------------------------------------------------------------------------------------------------------------------------------------------------------------------------------------------------------------------------------------------------------------------------------------------------------------------------------------------------------------------------------------------------------------------------------------------------------------------------------------------------------------------------------------------------------------------------------------------------------------------------------------------------------------------------------------------------------------------------------------------------------------------------------------MA----------------------------------------------------------------------------------------------------------------------------------------------------------------------------------------------------------------------------------------------------------------------------------------------------------------------------------------------------------------------------------------------------------------------------------------------------------------------------------------MPREWKKSSR-------------------------------DKFRLSIHRN-------GDV-------------------------------------------------------------------AVNATPLT-----------------------------------------------------------------------------------------------------SDVDGG--------------------------------------------------------------------------------------------------------------------------------------------------------------------------------------------------------------------------------------------------------------------------------------------------------------------------------------------------------------------------------------------------------------------------------------------------------------------------------------------------------------------------------------------------------------------------------------------------------------------------------------------------------------------------DVSDEELSTSKLRKRQQC----AIDLKD--------------------------------------------------------------------------------------------------------------------VSAEMWLIT------------------------------KLAMQLLW-AFRVSS------------------------------------------------------------------------KWIIMLLRLLMFVLF-----------------------------------------------------------------------------------------------------------LLP-------AFLRVFYFW-------------------------------------LCSPRV-------LKNI-RYG-----------------------------------------------------------------------------------------------------------PR----------------------GRNL-------------------------L---------------------------------------------------------------------------------------------------------D--------------------------------------------------IYLVP---------------------------------------------------------------------------------------HPR--------------------------------------------------------------------------K----KQPVV-------------------------------VFLS----------------------------------GGAWI------IGYKAW-----------------------------GALMGRVLS-A----YGI---------LVVMP---------DYRNFPQGL----------------------------------LPD--------------------------------MMQDVNVAMQ-WV-------------------------------------FDN--VHT------------------FGGDPNNVTWIGQSAGAHIGACVLIEAVE-NPSF---------------------------------------------------------------------AAWQPSRLRNF-------IG-------ISGP----YNIHE----------SMEVFH------------------------------AH-GLDRQVFAA-I---------------------------------------------------MDHNVLK----------------YSPTDRM---------TKYTPS-------------------------------------------------FPRR-NPY------------------------------------------------------------------------------------------------------------------------------------------------------------------------------------------------------------------------------------------------------------------------------------------------------------------------------------------------------------------------------------------------------------------------------------------------------------------------------------------------------------------------------------------------------------------------------------------------------------------------------------------------------------------------------------------------------------------------------------------------------------------------------------------------------------------------------------------------------------------------------------
>XP_009832698.1
------------------------------------------------------------------------------------------------------------------------------------------------------------------------------------------------------------------------------------------------------------------------------------------------------------------------------------------------------------------------------------------------------------------------------------------------------------------------------------------------------------------------------------------------------------------------------------------------------------------------------------------------------------------------------------------------------------------------------------------------------------------------------------------------------------------------------------------------------------------------------------------------------------------------------------------------------------------------------------------------------------------------------------------------------------------------------------------------------------------------------------------------------------------------------------------------------------------------MA----------------------------------------------------------------------------------------------------------------------------------------------------------------------------------------------------------------------------------------------------------------------------------------------------------------------------------------------------------------------------------------------------------------------------------------------------------------------------------------MPREWKKSSR-------------------------------DKFRLSIHRN-------GDV-------------------------------------------------------------------AVNATPLT-----------------------------------------------------------------------------------------------------SDVDGG--------------------------------------------------------------------------------------------------------------------------------------------------------------------------------------------------------------------------------------------------------------------------------------------------------------------------------------------------------------------------------------------------------------------------------------------------------------------------------------------------------------------------------------------------------------------------------------------------------------------------------------------------------------------------DVSDEELSTSKLRKRQQC----AIDLKD--------------------------------------------------------------------------------------------------------------------VSAEMWLIT------------------------------KLAMQLLW-AFRVSS------------------------------------------------------------------------KWIIMLLRLLMFVLF-----------------------------------------------------------------------------------------------------------LLP-------AFLRVFYFW-------------------------------------LCSPRV-------LKNI-RYG-----------------------------------------------------------------------------------------------------------PR----------------------GRNL-------------------------L---------------------------------------------------------------------------------------------------------D--------------------------------------------------IYLVP---------------------------------------------------------------------------------------HPR--------------------------------------------------------------------------K----KQPVV-------------------------------VFLS----------------------------------GGAWI------IGYKAW-----------------------------GALMGRVLS-A----YGI---------LVVMP---------DYRNFPQGL----------------------------------LPD--------------------------------MMQDVNVAMQ-WV-------------------------------------FDN--VHT------------------FGGDPNNVTWIGQSAGAHIGACVLIEAVE-NPSF---------------------------------------------------------------------AAWQPSRLRNF-------IG-------ISGP----YNIHE----------SMEVFH------------------------------AH-GLDRQVFAA-I---------------------------------------------------MDHNVLK----------------YSPTDRM---------TKYTPS-------------------------------------------------FPRR-NPY------------------------------------------------------------------------------------------------------------------------------------------------------------------------------------------------------------------------------------------------------------------------------------------------------------------------------------------------------------------------------------------------------------------------------------------------------------------------------------------------------------------------------------------------------------------------------------------------------------------------------------------------------------------------------------------------------------------------------------------------------------------------------------------------------------------------------------------------------------------------------------
>XP_009834266.1
------------------------------------------------------------------------------------------------------------------------------------------------------------------------------------------------------------------------------------------------------------------------------------------------------------------------------------------------------------------------------------------------------------------------------------------------------------------------------------------------------------------------------------------------------------------------------------------------------------------------------------------------------------------------------------------------------------------------------------------------------------------------------------------------------------------------------------------------------------------------------------------------------------------------------------------------------------------------------------------------------------------------------------------------------------------------------------------------------------------------------------------------------------------------------------------------------------------------MT---------------------------------------------------------------------------------------------------------------------------------------------------------------------------------------------------------------------------------------------------------------------------------------------------------------------TPVPTTIAYE----------------------------------DV---------------------------------------------------------------------------------------------------ARLPTPGSN----------APTNIQFS-----PNG-------------RLIAF--------LQSSSNE-----------------------------------------------------------------------LSQQLYGMDVESKQV---------------------------------------SLVARAPGSGNTENN--LSLEEKL-----------------RRER----------------QRQM--------------------GVGITSYLWC-----------PAPHSTRILYP----------------------------------LQGNLYLQEY-------PGA---DLVLLFDKASTGAKGGAIDPQYSPD--------GRQI----------------------------------------------------------------------------------------------------------------------------------------------------------------------------------------------------------------------------------------------------------------------------------------------------------------------------------------------------------------------------------------------------------------------------------------------------------------------------------------------------------AFVQENEIYVIAADPV-GGGGTQPATQITFGAREVGKSHGLA------CF--------------------------VTQEELSRFRGF------WWSPDSSR----------------IAFEEI----DDTHIPEF----------------------------------------------------------------RIMHSGSA-ELGDNAQEDHRYPFAGQANPRRR-LAVQS---VNVSTRQLPV----------------------YVPFP---------DADFYISRVHWFVDGSLGIETLNRLQTEAALLR-----------W-----------------------------TPTTQALVEL------------------------------------------------------------IHETSA--------------------------VWQ---NA--------HYLYRNLESRPDGSFTFIWASERTGF-----------------------------------------------------MHLYLY-----EFAHGAATL-------------VRPLTHGDGNVE--------------SIDGIDLE------HD-----VLYFSGN-L--------------TSPIERHLFQTSLS---------VPNAPITQVTTIPGVHNVVLDG----------------------------------------SASVFVD--------------------------------------------------VYHN-----------LTTPPTA--VLSKLAAPA----------------------------------VTIHTLHATSD---PRLTQLQDRIEAPSTFT------FSSRDGTATLY---------GALYKPD--------------------------------AAKFGPG----PYPTM-------------------------------VNVY----------------------------------GGPHVMR------------VQNAWNVTVDMRAQLLR--------------------N----LGY---------AVLKV---------DNRGTYRRG--------------------------------LAFEG-AIKHA-----------MG-----------TIEISDQEDGVH-KL-------------------------------------IQD-----------------------GVTIAGRVGIIGWSYGGYMSAISLVKAPA-------------------------------------------TFKLGIAGAPVTSWDG--------------------------------------------------------------------------------------------------------YDTCYTERY-M-----------------------STPQLNPE---GYA--RGNVM---N-------FVQ---------------HLQPH--------------------------------------------------------------------QKL-LLIHGLIDEN---VH---------F----------RHTARLINALIA-A----------------------------------------------------------------------------------------------------RKHY-DL---------LLFPKERHSPR--------------------------------------------------------------HLED---------------RIYMEQR-IAQYIVANL-----------------------------------------------------------------------------------------------------------------------------------------------------------------------------------------------------------------------------------------------------------------------------------------------------------------------------------------------------------------------------------------------------------------------------------------------------------------------------------------------------------------------------------------------------------------------------------------------------
>XP_009842770.1
------------------------------------------------------------------------------------------------------------------------------------------------------------------------------------------------------------------------------------------------------------------------------------------------------------------------------------------------------------------------------------------------------------------------------------------------------------------------------------------------------------------------------------------------------------------------------------------------------------------------------------------------------------------------------------------------------------------------------------------------------------------------------------------------------------------------------------------------------------------------------------------------------------------------------------------------------------------------------------------------------------------------------------------------------------------------------------------------------------------------------------------------------------------------------------------------------------------------M----------------------------------------------------------------------------------------------------------------------------------------------------------------------------------------------------------------------------------------------------------------------------------------------------------------------------------------------------------------------------------------------------------------------------------------------------------------------------------------------------------------------------------------------------------------------------------------------------------------------------------------------------------------------------------------------------------------------------------------------------------------------------------------------------------------------------------------------------------------------------------------------------------------------------------------------------------------------------------------------------------------------------------------------------------------------------------------------------------------------------------------------------------------------------------------------------------------------------------------------------------------------------------------------------------------------------------------------------------------------------------------------------------------------------------------------------------------------------------------------------------------------------------------------------------------------------------------------------------------------------------------------------------------------------------------------------------------------------------------------------------------------------------------------------------------------------------------------------------------------------------------------------------------------------------------------------------------------------------------------------------------------------------------------------------------------------------------------------------------------------------------------------------------------------------------------------------------------------------------------------------------------------------------------------------------------------------------------------------------------------------------------------------------------------------------------------------TTYV----------------------------------GGGYA------LCTAETY-ALAVHAIQVHASTA---------------------S-G----KRV---------GVLAL---------EYSLAPDAK----------------------------------FPT--------------------------------QLDEALAAYS-YL-------------------------------------AQG--------------------------SNKPILLLGDSAGGHLLLQVLLALKA-R------------------EWS-------H--LR--------KPVASVAVSPWCMP-----------------------NLCP--------PPATYI---TNSS----TDFVS----------------------------------------------LA-NIQHYIDDW-Q-------------------------P--------------------------EHVDID--------------PSLGPL------------------------------------------------------------TGDFEKC-GPL-LVHYGGKEVF--------------A----------NEIDQLVGRLKR-Q---------------------------------------------------------------NV-DV-------------------------------------TV---------IKEPLAPHISP-------------------ML---PSF------------------FGSMAT--------------------------------DGIRA-IGTYIAMHV---GRA-----------------------------------------------------------------------------------------------------------------------------------------------------------------------------------------------------------------------------------------------------------------------------------------------------------------------------------------------------------------------------------------------------------------------------------------------------------------------------------------------------------------------------------------------------------------------------------------------
>XP_009842771.1
------------------------------------------------------------------------------------------------------------------------------------------------------------------------------------------------------------------------------------------------------------------------------------------------------------------------------------------------------------------------------------------------------------------------------------------------------------------------------------------------------------------------------------------------------------------------------------------------------------------------------------------------------------------------------------------------------------------------------------------------------------------------------------------------------------------------------------------------------------------------------------------------------------------------------------------------------------------------------------------------------------------------------------------------------------------------------------------------------------------------------------------------------------------------------------------------------------------------M----------------------------------------------------------------------------------------------------------------------------------------------------------------------------------------------------------------------------------------------------------------------------------------------------------------------------------------------------------------------------------------------------------------------------------------------------------------------------------------------------------------------------------------------------------------------------------------------------------------------------------------------------------------------------------------------------------------------------------------------------------------------------------------------------------------------------------------------------------------------------------------------------------------------------------------------------------------------------------------------------------------------------------------------------------------------------------------------------------------------------------------------------------------------------------------------------------------------------------------------------------------------------------------------------------------------------------------------------------------------------------------------------------------------------------------------------------------------------------------------------------------------------------------------------------------------------------------------------------------------------------------------------------------------------------------------------------------------------------------------------------------------------------------------------------------------------------------------------------------------------------------------------------------------------------------------------------------------------------------------------------------------------------------------------------------------------------------------------------------------------------------------------------------------------------------------------------------------------------------------------------------------------------------------------------------------------------------------------------------------------------------------------------------------------------------------------------TTYV----------------------------------GGGYA------LCTAETY-ALAVHAIQVHASTA---------------------S-G----KRV---------GVLAL---------EYSLAPDAK----------------------------------FPT--------------------------------QLDEALAAYS-YL-------------------------------------AQG--------------------------SNKPILLLGDSAGGHLLLQVLLALKA-RGLV----FVWPPYLTLVLEWS-------H--LR--------KPVASVAVSPWCMP-----------------------NLCP--------PPATYI---TNSS----TDFVS----------------------------------------------LA-NIQHYIDDW-Q-------------------------P--------------------------EHVDID--------------PSLGPL------------------------------------------------------------TGDFEKC-GPL-LVHYGGKEVF--------------A----------NEIDQLVGRLKR-Q---------------------------------------------------------------NV-DV-------------------------------------TV---------IKEPLAPHISP-------------------ML---PSF------------------FGSMAT--------------------------------DGIRA-IGTYIAMHV---GRA-----------------------------------------------------------------------------------------------------------------------------------------------------------------------------------------------------------------------------------------------------------------------------------------------------------------------------------------------------------------------------------------------------------------------------------------------------------------------------------------------------------------------------------------------------------------------------------------------
>CCI46832
------------------------------------------------------------------------------------------------------------------------------------------------------------------------------------------------------------------------------------------------------------------------------------------------------------------------------------------------------------------------------------------------------------------------------------------------------------------------------------------------------------------------------------------------------------------------------------------------------------------------------------------------------------------------------------------------------------------------------------------------------------------------------------------------------------------------------------------------------------------------------------------------------------------------------------------------------------------------------------------------------------------------------------------------------------------------------------------------------------------------------------------------------------------------------------------------------------------------M---------------------------------------------------------------------------------------------------------------------------------------------------------------------------------------------------------------------------------------------------------------------------------------------------------------------------------------------------------------------------------------------------------------------------------------------------------------------------------------------------------------------------------------------------------------------------------------------------------------------------------------------------------------------------------------------------------------------------------------------------------------------------------------------------------------------------------------------------------------------------------------------------------------------------------------------------------------------------------------------------------------------------------------------------------------------------------------------------------------------------------------------------------------------------------------------------------------------------------------------------------------------------------------------------------------------------------------------------------------------------------------------------------------------------------------------------------------------------------------------------------------------------------------------------------------------------------------------------------------------------------------------------------------------------------------------------------------------------------------------------------------------------------------------------------------------------------------------------------------------------------------------------------------------------------------------------------------------------------------------------------------------------------------------------------------------------------------------------------------------------------------------------------------------------------------------------------------------------------------------------------------------------------------------------------------------------------------------------------------------------------------------------------------------------------------------------------------------------------------------------------------------------------------------------RAMC-Q----RGY---------TSVSL---------NYRLSPQVV----------------------------------HPT--------------------------------HALDIAEGIK-WV-------------------------------------HDN--ISDVISSSNLNDCNSVNISLQYGGDPDKLVVMGHSAGAHLALYSVAEATV-FQ------------------------------------------EMAL----------------------------QISSIKAI-------VG-------ISGV----YNIARMANVPFYGSLVIPPAF------------------------------GH-RADTWRVAS-L---------------------------------------------------LSVLAKH----------------RD----------------------------------------------------------------SCPLVHIPT-LLINAKDDFHL-Q----------------------KDSEELLGWIRK-Y---------------------------------------------------------------ATSHC-------------------------------------RS---------EVIDQCNHFSILH----------------HQE--------------------------EKAI------------------------------SSAAIGK-ISAFLDDL------------------------------------------------------------------------------------------------------------------------------------------------------------------------------------------------------------------------------------------------------------------------------------------------------------------------------------------------------------------------------------------------------------------------------------------------------------------------------------------------------------------------------------------------------------------------------------------------------
>CCI46833
------------------------------------------------------------------------------------------------------------------------------------------------------------------------------------------------------------------------------------------------------------------------------------------------------------------------------------------------------------------------------------------------------------------------------------------------------------------------------------------------------------------------------------------------------------------------------------------------------------------------------------------------------------------------------------------------------------------------------------------------------------------------------------------------------------------------------------------------------------------------------------------------------------------------------------------------------------------------------------------------------------------------------------------------------------------------------------------------------------------------------------------------------------------------------------------------------------------------------------------------------------------------------------------------------------------------------------------------------------------------------------------------------------------------------------------------------------------------------------------------------------------------------------------------------------------------------------------------------------------------------------------------------------------------------------------------------------------------------------------------------------------------------------------------------------------------------------------------------------------------------------------------------------------------------------------------------------------------------------------------------------------------------------------------------------------------------------------------------------------------------------------------------------------------------------------------------------------------------------------------------------------------------------------------------------------------------------------------------------------------------------------------------------------------------------------------------------------------------------------------------------------------------------------------------------------------------------------------------------------------------------------------------------------------------------------------------------------------------------------------------------------------------------------------------------------------------------------------------------------------------------------------------------------------------------------------------------------------------------------------------------------------------------------------------------------------------------------------------------------------------------------------------------------------------------------------------------------------------------------------------------------------------------------------------------------------------------------------------------------------------------------------------------------------------------------------------------------------------------------------------------------------------------------------------------------------------------------------------------------------------------------------------------------------------------------------------------------------------------------------------------------------------MC-Q----RGY---------TSVSL---------NYRLSPQVV----------------------------------HPT--------------------------------HALDIAEGIK-WV-------------------------------------HDN--ISDVISSSNLNDCNSVNISLQYGGDPDKLVVMGHSAGAHLALYSVAEATV-FQ------------------------------------------EMAL----------------------------QISSIKAI-------VG-------ISGV----YNIARMANVPFYGSLVIPPAF------------------------------GH-RADTWRVAS-L---------------------------------------------------LSVLAKH----------------RD----------------------------------------------------------------SCPLVHIPT-LLINAKDDFHL-Q----------------------KDSEELLGWIRK-Y---------------------------------------------------------------ATSHC-------------------------------------RS---------EVIDQCNHFSILH----------------HQE--------------------------EKAI------------------------------SSAAIGK-ISAFLDDL------------------------------------------------------------------------------------------------------------------------------------------------------------------------------------------------------------------------------------------------------------------------------------------------------------------------------------------------------------------------------------------------------------------------------------------------------------------------------------------------------------------------------------------------------------------------------------------------------
>CCI46834
------------------------------------------------------------------------------------------------------------------------------------------------------------------------------------------------------------------------------------------------------------------------------------------------------------------------------------------------------------------------------------------------------------------------------------------------------------------------------------------------------------------------------------------------------------------------------------------------------------------------------------------------------------------------------------------------------------------------------------------------------------------------------------------------------------------------------------------------------------------------------------------------------------------------------------------------------------------------------------------------------------------------------------------------------------------------------------------------------------------------------------------------------------------------------------------------------------------------------------------------------------------------------------------------------------------------------------------------------------------------------------------------------------------------------------------------------------------------------------------------------------------------------------------------------------------------------------------------------------------------------------------------------------------------------------------------------------------------------------------------------------------------------------------------------------------------------------------------------------------------------------------------------------------------------------------------------------------------------------------------------------------------------------------------------------------------------------------------------------------------------------------------------------------------------------------------------------------------------------------------------------------------------------------------------------------------------------------------------------------------------------------------------------------------------------------------------------------------------------------------------------------------------------------------------------------------------------------------------------------------------------------------------------------------------------------------------------------------------------------------------------------------------------------------------------------------------------------------------------------------------------------------------------------------------------------------------------------------------------------------------------------------------------------------------------------------------------------------------------------------------------------------------------------------------------------------------------------------------------------------------------------------------------------------------------------------------------------------------------------------------------------------------------------------------------------------------------------------------------------------------------------------------------------------------------------------------------------------------------------------------------------------------------------------------------------------------------------------------------------------------------------------------MC-Q----RGY---------TSVSL---------NYRLSPQVV----------------------------------HPT--------------------------------HALDIAEGIK-WV-------------------------------------HDN--ISD------------------YGGDPDKLVVMGHSAGAHLALYSVAEATV-FQ------------------------------------------EMAL----------------------------QISSIKAI-------VG-------ISGV----YNIARMANVPFYGSLVIPPAF------------------------------GH-RADTWRVAS-L---------------------------------------------------LSVLAKH----------------RD----------------------------------------------------------------SCPLVHIPT-LLINAKDDFHL-Q----------------------KDSEELLGWIRK-Y---------------------------------------------------------------ATSHC-------------------------------------RS---------EVIDQCNHFSILH----------------HQE--------------------------EKAI------------------------------SSAAIGK-ISAFLDDL------------------------------------------------------------------------------------------------------------------------------------------------------------------------------------------------------------------------------------------------------------------------------------------------------------------------------------------------------------------------------------------------------------------------------------------------------------------------------------------------------------------------------------------------------------------------------------------------------
>CCI40569
------------------------------------------------------------------------------------------------------------------------------------------------------------------------------------------------------------------------------------------------------------------------------------------------------------------------------------------------------------------------------------------------------------------------------------------------------------------------------------------------------------------------------------------------------------------------------------------------------------------------------------------------------------------------------------------------------------------------------------------------------------------------------------------------------------------------------------------------------------------------------------------------------------------------------------------------------------------------------------------------------------------------------------------------------------------------------------------------------------------------------------------------------------------------------------------------------------------------MQ---------------------------------------------------------------------------------------------------------------------------------------------------------------------------------------------------------------------------------------------------------------------------------------------------------------------PSESSISKRF---------------------------------------------------------------------------------------------------------------------------------------------------TTFT---SPSRSQSS------------------L--QLYGS--------IEHCHA------------------------------VSHSQETSCD-EDELRALGY--------------------------DTLITTSTSVL---------------------------------------SCI------------------QIL-----RRIIQKYAYGRVGREL-----------------QHL--------------------SLTVASF-------------------ERVLYT---------------------------------------FIRD--------------EIIL-------ASETYCEQKSRQ------------HDHLLDLR----------------------------------------------------------------------------------------------------------------------------------------------------------------------------------------------------------------------------------------------------------------------------------------------------------------------------------------------------------------------------------------------------------------------------------------------------------------------------------------------------EKTALKDIIPLIPREE-RFTILSGGVASLLRNATKSLE-E--------------------------------------------TKQVLETLQSSYDPN--------------------------------REARW----------------------------------------------------------------SFRSTLVV-FTVYFG--------------FKRLFSRRPTALKRILMRLFPSKRDFLKYFLGGFLLLDCYNRFMYR-FSTLRRLKVHHGRVLMTLRLFLLCQY-VLQRTRSKSGASSRCRLLIDSPMES-----DIDDDLKNATTLLVERVPLPAEYYDRSCEPIGLTAFKIGINTLLASSAFAHYLLRRGSKKNSEKLLRAFGPMIVWCTIPYYAIRAKKAARYASRV---VIDHA---------------------------------DV--------DVI-RL-GWNVYGESRLVQ-------------------------------------------------------------------------FLTSIRS----------------------------EKLAVSLERFLPYHDASHSCSTDCRQHESDFRVMVFSVRPL-------------------NSV---------------------------------------------------------------------------------ALG--------------------------------------------------TWD-----------------------------------------------------------------------------------------GATV----------ALTPEM---------------------------------------------------KATGLPH----QRLVL-------------------------------LYIH----------------------------------GGGFFGR---F------------------LQSDLYNLSIW-------A------A-Q----LGV---------VIVYV---------DYGLSPESQ----------------------------------FPI--------------------------------PLQQCFRAYK-WV-------------------------------------VNG-------G---------------LGFIPDRVVLFGESAGGNLAAACCIKCIQ-E----------------------------N--FQ--------LPAGMTLMYPAL-------------------------SMHL--------SPSPSRFLHQSDP------VLP----------------------------------------------RG-IMELSLNSY-Y-------------------------PSH------------GH---------SSQ-YKH--NIHD--------PLVSPGL---------------------------------------------------------ADDEELKHF-PPT-ALSVGDLDPL--------------L----------DDSVDLYTRLTI----------------------------------------------------------------LHV-PA-------------------------------------TL---------KIYQGLSHGYI-------------------IY---GN-------------------LVPQAQ--------------------------------RAIDE-TCERVQKLF---VVSES-----------------------------------------------------------------------------------------------------------------------------------------------------------------------------------------------------------------------------------------------------------------------------------------------------------------------------------------VEN--------------------------------------------------------------------------------------------------------------------------------------------------------------------------------------------------ARQIL------------------------------------------
>CCI42009
------------------------------------------------------------------------------------------------------------------------------------------------------------------------------------------------------------------------------------------------------------------------------------------------------------------------------------------------------------------------------------------------------------------------------------------------------------------------------------------------------------------------------------------------------------------------------------------------------------------------------------------------------------------------------------------------------------------------------------------------------------------------------------------------------------------------------------------------------------------------------------------------------------------------------------------------------------------------------------------------------------------------------------------------------------------------------------------------------------------------------------------------------------------------------------------------------------------------MA------------------------------------------------------------------------------------------------------------------------------------------------------------------------------------------------------------------------------------------------------------------------------------------------------------------------------------------------------------------------------------------------------------------------------------------------------------------------------------------------------------------------------------------------------------------------------KMP-------------------------------ITQLKYAYLILTTILH---------------------------------------TASRQLKVSQ--------------------------------------------------------------------------------------------------------------------------------------------------------------------------------------TTFD---------------TPL---------------------------------------------------------------------------------------------------------------------------------------------------------------------------------------------------------------------------------------------------------------------------------------------------------------------------------------------------------------------------------------------------------------------------------------------------------------------------------------------------------TFIFNTIPSEFSSK-LVLFDIALLCNV-----------------------------------------------------VRFH----------------------------------------------PLLL----------------------------------------------------------------STWIGSFA-AVVHSI----------------------------------------------------------------------------SIVRFFKLLEY--------------------------------------------------------------------------------------------N---------------------------LGSKHF---IRKAL---------------------------------RA--------SGL-PPKLINTIGILTWKEW--------CCIWLPFPQSI-----------------------------LVPWCYPDVIKEENVTY------MHFGRY-----------------------------------------NLKH-------------------------L-------------------------------------------------------------------------------------------------------RMN--------------------------------------------------VYR-----------------------------------------------------------------------------------------R-SN-------------------------------------------------------------------V-----T----NAPIL-------------------------------IYIH----------------------------------GGGWM------VGSRKHP----------------------------PYSFVYQIA-M----LGW---------VVCVL---------DYRLSPIVR----------------------------------FPT--------------------------------QLIDLKHGIA-FL-------------------------------------RRH--GST--R---------------YQANSDYIVAAGESAGGHLAALVALTSCN-SI-------YQP-----------------G-------------------------------------------FEDVDTSVKAC-------ID-------LYGV----HDFTD-RHGLYYKRIRDHRF-------------------------------IE-GLG----AL-I--------------------MQTSIEDAPN------------------------AFEE----------------ASPLYWI---------RKYSE-------------------------------------------EGVNMRL-PPF-FVAHGVEDAL---VP---------C----------ADSALFVESIHQ-Y-------------------------------------------RNVTS------------DKPIIGDVY-----------------------------------------------LEFPHASHQFHYM-------------------------------------------LSPRSL--------------------------------ALGHA-VCAFLTLLH---GEVQYGN-------------TVGTSMDEKSQ---------------------------------------------------------------------------------------------------------------------------CRIIQAATTIS------------------------------------------------------------------------------------------------------------------------------------------------------------------PSLLPSKSK-------------------------------------------------------------------------------------------------------------------------------------------------------------------------------------------------------L------------------------------------------
>Ae201684_1017.1
------------------------------------------------------------------------------------------------------------------------------------------------------------------------------------------------------------------------------------------------------------------------------------------------------------------------------------------------------------------------------------------------------------------------------------------------------------------------------------------------------------------------------------------------------------------------------------------------------------------------------------------------------------------------------------------------------------------------------------------------------------------------------------------------------------------------------------------------------------------------------------------------------------------------------------------------------------------------------------------------------------------------------------------------------------------------------------------------------------------------------------------------------------------------------------------------------------------------M---------------------------------------------------------------------------------------------------------------------------------------------------------------------------------------------------------------------------------------------------------------------------------------------------------------------------------------------------------------------------------------------------------------------------------------------------------------------------ATGN--EEDKTAN--LLSKSRST------------------V--LLMGQ--------MVSTGQDDHF-----------------------LNGSDA-SDLG-D-DVEL---------------------------------LVKTSTAIL---------------------------------------STI------------------QVL-----RRIIKDHTFGRVGREL-----------------RHL--------------------SLTVACF-------------------ERVLFS---------------------------------------FIKD--------------EIIR--------------DPH------------------IDYR----------------------------------------------------------------------------------------------------------------------------------------------------------------------------------------------------------------------------------------------------------------------------------------------------------------------------------------------------------------------------------------------------------------------------------------------------------------------------------------------------NKQALKDIIPLIPTEK-RHTILAGGVAALLRQVIVSMT-D--------------------------------------------TKQVLLSLSQNYDPF--------------------------------HENRW----------------------------------------------------------------SFTPFVLL-ALAIFVG-------------HKR-FSTH-LSYRTILNLLRPSFK-QVQYSIVFLVFYDYAWRILYR-YSKLRKIKIHHARVSLTLRLFLLCEH-VLDRTR-LARST-SQRLLIDSPVEA-----DINENMKSATSLLVERVPLPSEYYDRSQEPFGMKVFKAGGHALCASSATAHWFLG--------SWFPTFGPYLLQLILPYYAIRHRKAAALATRV---YMDKP---------------------------------DL--------EVI-RM-AWNVFGESWLAV-------------------------------------------------------------------------KVAEMQS----------------------------PSLAVRTSIFVNEEGQA---AGPYRRKNTDIEVKIFSCRPI-------------------SSV---------------------------------------------------------------------------------KQG--------------------------------------------------SWE-----------------------------------------------------------------------------------------NASV----------NFTYAM---------------------------------------------------EGIGLPT----STPVL-------------------------------FYIH----------------------------------GGGFFGR---F------------------WAKDIINLSGW-------A------V-K----LGA---------VIVYV---------DYSRPPDVQ----------------------------------YPV--------------------------------PLDQCFTVYK-WV-------------------------------------LQG-------G---------------LGFHPSTIAMFGESAGGNLAAAVCLKCIQ-E----------------------------K--VT--------LPRGLVLVHPAL-------------------------TCNF--------SPSPSRFLHQSDP------VLP----------------------------------------------RG-ILELALNSY-Y-------------------------PLN------------D-----------SH-YKY--NTYD--------PLVAVGL---------------------------------------------------------ADDSLLRQF-PST-TLMVGDMDPL--------------L----------DDSVDFYTRLHN----------------------------------------------------------------LKV-DA-------------------------------------KL---------KVLTGLTHGFL-------------------IY---PD-------------------LVPAAQ--------------------------------AALDE-IAEQIYGIF---KTPIE-----------------------------------------------------------------------------------------------------------------------------------------------------------------------------------------------------------------------------------------------------------------------------------------------------------------------------------------FS--------------------------------------------------------------------------------------------------------------------------------------------------------------------------------------------------------------------------------------------------
>Ae201684_1895.1
------------------------------------------------------------------------------------------------------------------------------------------------------------------------------------------------------------------------------------------------------------------------------------------------------------------------------------------------------------------------------------------------------------------------------------------------------------------------------------------------------------------------------------------------------------------------------------------------------------------------------------------------------------------------------------------------------------------------------------------------------------------------------------------------------------------------------------------------------------------------------------------------------------------------------------------------------------------------------------------------------------------------------------------------------------------------------------------------------------------------------------------------------------------------------------------------------------------------MA----------------------------------------------------------------------------------------------------------------------------------------------------------------------------------------------------------------------------------------------------------------------------------------------------------------------------------------------------------------------------------------------------------------------------------------------------------------------------------------MAREWRK-SR-------------------------------EKFRLAQLDT------------------------------------------------------------------------------------------------------------------------------------------------------------------------------------------ANVD------------------------------------------------------------------------------------------------------------------------------------------------------------------------------------------------------------------------------------------------------------------------------------------------------------------------------------------------------------------------------------------------------------------------------------------------------------------------------------------------------------------------------------------------------------------------------------------------------------------------------------------------------------------------------DDGELSINELRERQQC----AIDLAD--------------------------------------------------------------------------------------------------------------------VSAEVWLLT------------------------------KLAMQLLW-AFRVST------------------------------------------------------------------------KWIVMLLKLLLFVMF-----------------------------------------------------------------------------------------------------------LLP-------AFLRIFHFW-------------------------------------LFSPRV-------VKNI-RYG-----------------------------------------------------------------------------------------------------------PR----------------------GRNL-------------------------L---------------------------------------------------------------------------------------------------------D--------------------------------------------------IYLVP---------------------------------------------------------------------------------------HPK--------------------------------------------------------------------------K----KQPVV-------------------------------VFLS----------------------------------GGAWI------IGYKAW-----------------------------GALMGRVLS-A----HGI---------LVVMP---------DYRNFPQGI----------------------------------LPD--------------------------------MMEDANTAME-WV-------------------------------------FQN--IHE------------------FGGDPDNVTWIGQSAGAHIGACTIIEAVE-NPKF---------------------------------------------------------------------ASWKPSRLRNF-------IG-------ISGP----YNIQE----------SEEIFH------------------------------EH-GLDRQVFAA-I---------------------------------------------------MNHDVLR----------------YSPTDRL---------LELPKA---------------------------------------------TAALFPTM-HLYHGTADLT---VP---------S----------SSSAKFAAALSS-V---------------------------------------------------------------GI-NV-------------------------------------KI---------KYYAGKSHTDPIIE--------------DPMQ---GN--------------------------------------------------------DPLVHD-ILDIIQESTP----------------------PKATPSPPREHVNV---------------------------------------------------------------------------------------PP-SA-------------------------------------------------------------------------------------------------------------------------------------------------------------------------------------------------------MLPAWMVNCAR---------------------------------------------------------------------------------------------------------------------------------------------------------------------------------------------------RVNPF------------------------------------------
>Ae201684_3249.1
------------------------------------------------------------------------------------------------------------------------------------------------------------------------------------------------------------------------------------------------------------------------------------------------------------------------------------------------------------------------------------------------------------------------------------------------------------------------------------------------------------------------------------------------------------------------------------------------------------------------------------------------------------------------------------------------------------------------------------------------------------------------------------------------------------------------------------------------------------------------------------------------------------------------------------------------------------------------------------------------------------------------------------------------------------------------------------------------------------------------------------------------------------------------------------------------------------------------MG---------------------------------------------------------------------------------------------------------------------------------------------------------------------------------------------------------------------------------------------------------------------------------------------------------------------AEGSFEVFAAG--------------------------------------------------------------------------------------------------------------------------------------------------------------------------------------------------ELENEYEKR-------G-------------------------------------------------------------------------------------------------------------------------------------------------------------GK-------------------GDL--------------------------------------------------------------------------------------------------------------------------------------------------------------------------------------------------------------------------------------------------------------------------------------------------------------------------------------------------------------------------------------------------------------------------------------------------------------------------------------------------------------------------------------------------------------------------------------------------------------------------------------------------------------------------------------------------------------------------------------------------------------------------------------------------------------------------------------------------------------------SLWKALEK----------------------------------------------------------------------------------------------------------------------------------------------------------------------------------------GYN---------------------------AVVNQL---IQPPRK----------------------------------------------RY-TLAELGPMEYV----------------LPRHSQ---------------------------------------------------------------------------------------QIQVTRRDFVVQTPTHD-----------------------I------------------------------------------------------------------------HGS---------------------------------------------------------------------------------LWSVS---------------------------------------------------------------------------------------TPEA-------------------------------------------------------------------------S----STPCL-------------------------------VYLH--------SNM-----------------------GCRLS-----------------------------------------ALEMRDRAL-A----AGC---------NIVAF---------DFGGFGHST-----------------------GE---------FVT------------------GG-------LR---EAEDIHHVLH-HL--------------------------------------------------------------HTELDMHNFFLWGHSLGAAAALLFMEAHKN------------------------------------------LPIIAAVLDSPYTTFS----------------------DMSENIVQT---VKANG----IPAP----AALLHM---------------------G-----------------------MN-----------L---------------------------------------------VTKSVESRAGFQI--------------AQVNPLASSAA-----CK--------------------------------------------------------APA-LFCSGKNDMY---VK---------R----------QVAAQFMDKYGG--------------------P----------------------------------------CTQFGF-DG-----------------------D-------------HY----------------------------------------------------------------GKRPREM------------------------------IDFGLDFLVAAWQDDNNDD-RSITRE--------------------------------------------------------------------------------------------------------------------------------------------------------------------------------------------------------------------------------------------------------------------------------------------------------------------------------------------------------------------------------------------------------------------------------------------------------------------------------------------------------------------------------------------------------------------------------------------
>Ae201684_3619.1
------------------------------------------------------------------------------------------------------------------------------------------------------------------------------------------------------------------------------------------------------------------------------------------------------------------------------------------------------------------------------------------------------------------------------------------------------------------------------------------------------------------------------------------------------------------------------------------------------------------------------------------------------------------------------------------------------------------------------------------------------------------------------------------------------------------------------------------------------------------------------------------------------------------------------------------------------------------------------------------------------------------------------------------------------------------------------------------------------------------------------------------------------------------------------------------------------------------------MA---------------------------------------------------------------------------------------------------------------------------------------------------------------------------------------------------------------------------------------------------------------------------------------------------------------------SLVT--------------------------------------------------------------------------------------------------------------------------------------------------------------------------------------------------------------------------------------------------------------------------------------------------------------------------------------------------------------------------------------------------------------------------------------------------------------------------------------------------------------------------------------------------------------------------------------------------------------------------------------------------------------------------------------------------------------------------------------------------------------------------------------------------------------------------------------------------------------------------------------------------------------------------------------------------------------------------------------------------------------------------------------------------------------------------------------TSIKT-ILAIIQIFLAPFVVL----------------------------------------------------FE----------RP----------------------------------DPRW----------------------------------------------------------------GYFDALFQ-RMMQFY--------------------------------------------------------------------------------------------------TPL---------------------------------------------------------------------------------------------------------------------------------------------------------GV--------GFM-RY-----------------------------------------------------------------------------------GFAFYGRLQR-----------------------------LVYGPTEVV-DSPD-------------------------V-------------------KG-------------------------------------------------------------------------------------------------------------------------------------------------------------------------------------------------------------------------------------------D--------------------------------------------------------------KD----E----ACVIV-------------------------------LFIH----------------------------------GGGFV------CGTADST-SLGFFYPLLQALKK---------------------A-G---VASV---------RIFSV---------EYDLAPEFP----------------------------------YPT--------------------------------APDQSYRVYK-WL-------------------------------------LAK------------------------GIPSRKIIVMGDSAGGNCAMSLMQRAVK-E----------------------------G--VP--------TPACSVLISPWL-------------------------ELNM--------TKPSY-----SAK----TDTFI----------------------------------------------RA-TVSSWRDIY-L-------------------------NGNLDL------------------------VNN----------------ASPF------------------------------------------------------------YQSLQGL-PPL-MVVYGQKELM--------------V----------DDLVEFVANAKS-N---------------------------------------------------------------GV-DT-------------------------------------TA---------LSHPYLYHDYL-------------------FF---P--------------------LGKAAN--------------------------------DAISA-IAHFILLKV---PSL-----------------------------------------------------------------------------------------------------------------------------------------------------------------------------------------------------------------------------------------------------------------------------------------------------------------------------------------------------------------------------------------------------------------------------------------------------------------------------------------------------------------------------------------------------------------------------------------------
>Ae201684_7817.1
---------------------------------------------------------------------------------------------------------------------------------------------------------------------------------------------------------------------------------------------------------------------------------------------------------------------------------------------------------------------------------------------------------------------------------------------------------------------------------------------------------------------------------------------------------------------------------------------------------------------------------------------------------------------------------------------------------------------------------------------------------------------------------------------------------------------------------------------------------------------------------------------------------------------------------------------------------------------------------------------------------------------------------------------------------------------------------------------------------------------------------------------------------------------------------------------------------------------------------------------------------------------------------------------------------------------------------------------------------------------------------------------------------------------------------------------------------------------------------------------------------------------------------------------------------------------------------------------------------------------------------------------------------------------------------------------------------------------------------------------------------------------------------------------------------------------------------------------------------------------------------------------------------------------------------------------------------------------------------------------------------------------------------------------------------------------------------------------------------------------------------------------------------------------------------------------------------------------------------------------------------------------------------------------------------------------------------------------------------------------------------------------------------------------------------------------------------------------------------------------------------------------------------------------------------------------------------------------------------------------------------------------------------------------------------------------------------------------------------------------------------------------------------------------------------------------------------------------------------------------------------------------------------------------------------------------------------------------------------------------------------------------------------------------------------------------------------------------------------------------------------------------------------------------------------------------------------------------------------------------------------------------------------------------------------------------------------------------------------------------------------------------------------------------------------------------------------------------------------------------------------------------------------------------------------------------------------------------------------------------------------------------------------------------------------------------------------------------------------------------------------------------------------------------------MVVP---------SYRTFPHGE----------------------------------VID--------------------------------MMDDLQAVVA-WT-------------------------------------IAN--IAR------------------YGGDPKRITLAGHSSGAHLGALLVVQSAL-RD------------------------------------------CA----CPD--------------------PAEAVHHVKCIREA-QWSLR-------HQGP----VHLRD--EP-----------R------------------------------AN-GISPLHPSF-H---------------------------------------------------GRRHFSA----------------YSPPSLV---------VDASKD---------------------------------------------IATRLPSF-HLFHGVEDQI---VP---------V----------DAAHKFAKQLRR-I---------------------------------------------------------------GA-PA-------------------------------------HV---------KEFP-HGHIDGLL----------------ALM---GEA-------------------IPSKD------------------------------QDFFMDS-LLLIVNQVH----------------------------DLNSPILL--------------------------------------------------------------------------------------------------------------------------------------------------------------------------------------------------------------------------------------------------------------------------------------------------------------------------------------------------------------------------------------------------------------------------------------------------------------------------------------------------------------------SKL------------------------------------------
>Ae201684_7817.2
---------------------------------------------------------------------------------------------------------------------------------------------------------------------------------------------------------------------------------------------------------------------------------------------------------------------------------------------------------------------------------------------------------------------------------------------------------------------------------------------------------------------------------------------------------------------------------------------------------------------------------------------------------------------------------------------------------------------------------------------------------------------------------------------------------------------------------------------------------------------------------------------------------------------------------------------------------------------------------------------------------------------------------------------------------------------------------------------------------------------------------------------------------------------------------------------------------------------------------------------------------------------------------------------------------------------------------------------------------------------------------------------------------------------------------------------------------------------------------------------------------------------------------------------------------------------------------------------------------------------------------------------------------------------------------------------------------------------------------------------------------------------------------------------------------------------------------------------------------------------------------------------------------------------------------------------------------------------------------------------------------------------------------------------------------------------------------------------------------------------------------------------------------------------------------------------------------------------------------------------------------------------------------------------------------------------------------------------------------------------------------------------------------------------------------------------------------------------------------------------------------------------------------------------------------------------------------------------------------------------------------------------------------------------------------------------------------------------------------------------------------------------------------------------------------------------------------------------------------------------------------------------------------------------------------------------------------------------------------------------------------------------------------------------------------------------------------------------------------------------------------------------------------------------------------------------------------------------------------------------------------------------------------------------------------------------------------------------------------------------------------------------------------------------------------------------------------------------------------------------------------------------------------------------------------------------------------------------------------------------------------------------------------------------------------------------------------------------------------------------------------------------------------------------------MVVP---------SYRTFPHGE----------------------------------VID--------------------------------MMDDLQAVVA-WT-------------------------------------IAN--IAR------------------YGGDPKRITLAGHSSGAHLGALLVVQSAL-RD------------------------------------------CA----CPD--------------------PAEAVHHVKCIREA-QWSLR-------HQGP----VHLRD--EP-----------R------------------------------GA-SICR----------------------------------------------------------------------------------------------------------------------------------------------------------------------------------------------------------------------------------------------------------------------------------------------------------------------------------------------------------------------------------------------------------------------------------------------------------------------------------------------------------------------------------------------------------------------------------------------------------------------------------------------------------------------------------------------------------------------------------------------------------------------------------------------------------------------------------------------------------------------------------------------------------------------------------------------------------------------------------------------------------------------------------------------------
>Ae201684_9119.1
------------------------------------------------------------------------------------------------------------------------------------------------------------------------------------------------------------------------------------------------------------------------------------------------------------------------------------------------------------------------------------------------------------------------------------------------------------------------------------------------------------------------------------------------------------------------------------------------------------------------------------------------------------------------------------------------------------------------------------------------------------------------------------------------------------------------------------------------------------------------------------------------------------------------------------------------------------------------------------------------------------------------------------------------------------------------------------------------------------------------------------------------------------------------------------------------------------------------ML---------------------------------------------------------------------------------------------------------------------------------------------------------------------------------------------------------------------------------------------------------------------------------------------------------------------------------------------------------------------------------------------------------------------------------------------------------------------------------------------------------------------------------------------------------------------------------------------------------------------------------------------------------------------------------------------------------------------------------------------------------------------------------------------------------------------------------------------------------------------------------------------------------------------------------------------------------------------------------------------------------------------------------------------------------------------------------------------------------------------------------------------------------------------------------------------------------------------------------------------------------------------------------------------------------------------------------------------------------------------------------------------------------------------RPLLDRDDANQAPC-----------------------------------------------------GK-----------PP---------------------------------VDGW----------------------------------------------------------------SIRTEIAT-KLLALV--------------------------------------------------------------------------------------------------FSA---------------------------------------------------------------------------------------------------------------------------------------------------------EI--------TSA-RK-----------------------------------------------------------------------------------VNSNITYLGN----------------------------LTLKTRLTPL-KTDK-------------------------F-------------------EA---------------------------------------------------------------------------------------------------------------------------------------IWF-----------------------------------------------------------------------------------------GDALN-D----------------------------------------------------------------------A----SDVNM-------------------------------LYIH----------------------------------GGGFV------WCHAETN-AQGVVGMVSNAKSQ---------------------Y-G----KTL---------VALGL---------DYKLAPEAK----------------------------------FPS--------------------------------QLHEALAAYE-YL-------------------------------------TTR--------------------------SSKPILLLGDSAGGNLVLSLLLALKL-P------------------ENK-------H--LR--------RPAAAVAVSPWCQL-----------------------DFSN--------VAPSYT---KNQK----SDYCG----------------------------------------------AG-RLSHYVGGY-V-------------------------G--------------------------SASVKD--------------PLVNPI------------------------------------------------------------CGDFRGC-CPI-LIHYGGKEVF--------------Q----------DDIEALVGVLKE-Q---------------------------------------------------------------QV-DV-------------------------------------TA---------VKNPLAPHDTP-------------------MM---PVL------------------FGDMAL--------------------------------SGGQV-IAAFLAKHA-----------------------------------------------------------------------------------------------------------------------------------------------------------------------------------------------------------------------------------------------------------------------------------------------------------------------------------------------------------------------------------------------------------------------------------------------------------------------------------------------------------------------------------------------------------------------------------------------------
>Ae201684_9120.1
------------------------------------------------------------------------------------------------------------------------------------------------------------------------------------------------------------------------------------------------------------------------------------------------------------------------------------------------------------------------------------------------------------------------------------------------------------------------------------------------------------------------------------------------------------------------------------------------------------------------------------------------------------------------------------------------------------------------------------------------------------------------------------------------------------------------------------------------------------------------------------------------------------------------------------------------------------------------------------------------------------------------------------------------------------------------------------------------------------------------------------------------------------------------------------------------------------------------MV---------------------------------------------------------------------------------------------------------------------------------------------------------------------------------------------------------------------------------------------------------------------------------------------------------------------DGTF----------------------------------------------------------------------------------------------------------------------------------------------------------------SSKQSIP---------------------------------------------------------------------------------------------------------------------------------------------------------------------------------------------------------------------------------------------------------------------------------------------------------------------------------------------------------------------DQQF-------------------------------------------------------------------------------------------------------------------------------------------------------------------------------------------------------------------------------------------------------------------------------------------------------------------------------------------------------------------------------------------------------------------------------------------------------------------------------------------------------------------------------YPLSFFQTLCYV-FYWIVTTPIKRLLG-----------------------------------------------------GK-----------PP---------------------------------VDGW----------------------------------------------------------------SIRTEIAT-KLLALV--------------------------------------------------------------------------------------------------FSA---------------------------------------------------------------------------------------------------------------------------------------------------------EI--------TSA-RK-----------------------------------------------------------------------------------VNSNITYLGN----------------------------LTLKTRLTPL-KTDK-------------------------F-------------------EA---------------------------------------------------------------------------------------------------------------------------------------IWY-----------------------------------------------------------------------------------------GDAMD-D----------------------------------------------------------------------A----SDANL-------------------------------LYIH----------------------------------GGAFV------LCRADTN-AEAITGMVSNVKTQ---------------------Y-G----KTL---------VALGL---------DYKLAPEAK----------------------------------FPS--------------------------------QLHEALAAYE-YL-------------------------------------TTR--------------------------SSKPILLLGNSAGGNLVLSLLLALKL-P------------------ENK-------H--LR--------SPAAAAVVSPWCQL-----------------------DFSN--------IAPSYT---KNQK----SDYLA----------------------------------------------AG-TLSHHVGGY-V-------------------------G--------------------------SASVKD--------------PLV-------------------------------------------------------------------RTN-LPQGYVYGGGKEVF--------------Q----------DDIEALVGVLKE-Q---------------------------------------------------------------QV-DV-------------------------------------TA---------VKNPLAPHDTP-------------------MM---PAL------------------YGDMAL--------------------------------SGGQV-IAAFLAKHA-----------------------------------------------------------------------------------------------------------------------------------------------------------------------------------------------------------------------------------------------------------------------------------------------------------------------------------------------------------------------------------------------------------------------------------------------------------------------------------------------------------------------------------------------------------------------------------------------------
>Ae201684_9121.1
------------------------------------------------------------------------------------------------------------------------------------------------------------------------------------------------------------------------------------------------------------------------------------------------------------------------------------------------------------------------------------------------------------------------------------------------------------------------------------------------------------------------------------------------------------------------------------------------------------------------------------------------------------------------------------------------------------------------------------------------------------------------------------------------------------------------------------------------------------------------------------------------------------------------------------------------------------------------------------------------------------------------------------------------------------------------------------------------------------------------------------------------------------------------------------------------------------------------MA---------------------------------------------------------------------------------------------------------------------------------------------------------------------------------------------------------------------------------------------------------------------------------------------------------------------DGHS---------------------------------------------------------------------------------------------------------------------------------------------------------------KATPPTA-----------------------------------------------------------------------------------------------------------------------------------------------------------------------------------------------------------------------------------------------------------------------------------------------------------------------------------------------------------------------KEP-------------------------------------------------------------------------------------------------------------------------------------------------------------------------------------------------------------------------------------------------------------------------------------------------------------------------------------------------------------------------------------------------------------------------------------------------------------------------------------------------------------------------------YSLSFLQAMGYL-VYLTITTPIKRLVG-----------------------------------------------------GK-----------PL---------------------------------VDGW----------------------------------------------------------------SIRTEVVT-KFLAFM--------------------------------------------------------------------------------------------------MSA---------------------------------------------------------------------------------------------------------------------------------------------------------DP--------ASS-TK-----------------------------------------------------------------------------------IMTTLSSLGP-------------------------------KTSWPPL-QTDK-------------------------F-------------------EA---------------------------------------------------------------------------------------------------------------------------------------IWY-----------------------------------------------------------------------------------------GDGLNDD----------------------------------------------------------------------A----CDAIV-------------------------------LYIH----------------------------------GGGFV------LGRADMN-AKAIVGLLSTAKAE---------------------H-N----KTL---------LGLGL---------DYKLAPEHK----------------------------------FPS--------------------------------QLHEALAAYE-YL-------------------------------------TTQ--------------------------SSKPILLVGDSAGGNLVLSLLLALKQ-P------------------ENK-------H--LR--------RPAAAVMVSPWCQL-----------------------DYET--------IAASYT---KNRD----TDFVG----------------------------------------------AD-NLSHCARAY-I-------------------------G--------------------------TASAKD--------------PMVSPI------------------------------------------------------------LGDFRGC-CPM-LIHYGGKEVF--------------E----------DDIDILCERLKE-Q---------------------------------------------------------------QV-DV-------------------------------------TA---------VKNPLAPHNTA-------------------IM---TDL------------------YGDMAL--------------------------------SGSQV-IAAFLAKHA-----------------------------------------------------------------------------------------------------------------------------------------------------------------------------------------------------------------------------------------------------------------------------------------------------------------------------------------------------------------------------------------------------------------------------------------------------------------------------------------------------------------------------------------------------------------------------------------------------
>Ae201684_9122.1
------------------------------------------------------------------------------------------------------------------------------------------------------------------------------------------------------------------------------------------------------------------------------------------------------------------------------------------------------------------------------------------------------------------------------------------------------------------------------------------------------------------------------------------------------------------------------------------------------------------------------------------------------------------------------------------------------------------------------------------------------------------------------------------------------------------------------------------------------------------------------------------------------------------------------------------------------------------------------------------------------------------------------------------------------------------------------------------------------------------------------------------------------------------------------------------------------------------------M------------------------------------------------------------------------------------------------------------------------------------------------------------------------------------------------------------------------------------------------------------------------------------------------------------------------------------------------------------------------------------------------------------------------------------------------------------------------------------------------------------------------------------------------------------------------------------------------------------------------------------------------------------------------------------------------------------------------------------------------------------------------------------------------------------------------------------------------------------------------------------------------------------------------------------------------------------------------------------------------------------------------------------------------------------------------------------------------------------------------------------------------------------------------------------------------------------------------------------------------------------------------------------------------------------------------------------------------------------------------------------------------------------------------------------------------------------------------------------------------------------------------------------------------------------------------------------------------------------------------------------------------------------------------------------------------------------------------------TAA---------------------------------------------------------------------------------------------------------------------------------------------------------DV--------ASS-TK-----------------------------------------------------------------------------------ISTTLSSLGP-------------------------------KTSWTPL-QTDK-------------------------F-------------------EA---------------------------------------------------------------------------------------------------------------------------------------IWY-----------------------------------------------------------------------------------------GDSLNDD----------------------------------------------------------------------A----CDAIV-------------------------------LYMH----------------------------------GGGFV------LGRADSS-AEMIVGILSTAKAQ---------------------H-N----KTL---------LGLGL---------DYKLAPEHK----------------------------------FPS--------------------------------QLHEALAAYE-YL-------------------------------------TRS--------------------------G-----LVASS---------------------------------------------R--IE--------TTREQAFTPSYCG-------------------------------------RYGLS---VNRD----TDTIG----------------------------------------------AD-CLSRWAHAY-I-------------------------G--------------------------TASAKD--------------PMVSPI------------------------------------------------------------LGDFRGC-CPM-LIHYGGKEVF--------------E----------DDIDILCERLKE-Q---------------------------------------------------------------QV-DV-------------------------------------TA---------VKNPLAPHDTL-------------------IM---PAL------------------YGDMAT--------------------------------SGGEI-IAAFLAKFA-----------------------------------------------------------------------------------------------------------------------------------------------------------------------------------------------------------------------------------------------------------------------------------------------------------------------------------------------------------------------------------------------------------------------------------------------------------------------------------------------------------------------------------------------------------------------------------------------------
>Ae201684_9125.1
------------------------------------------------------------------------------------------------------------------------------------------------------------------------------------------------------------------------------------------------------------------------------------------------------------------------------------------------------------------------------------------------------------------------------------------------------------------------------------------------------------------------------------------------------------------------------------------------------------------------------------------------------------------------------------------------------------------------------------------------------------------------------------------------------------------------------------------------------------------------------------------------------------------------------------------------------------------------------------------------------------------------------------------------------------------------------------------------------------------------------------------------------------------------------------------------------------------------MG---------------------------------------------------------------------------------------------------------------------------------------------------------------------------------------------------------------------------------------------------------------------------------------------------------------------GGDA----------------------------------------------------------------------------------------------------------------------------------------------------------------ASKPSA-----------------------------------------------------------------------------------------------------------------------------------------------------------------------------------------------------------------------------------------------------------------------------------------------------------------------------------------------------------------------KEP-------------------------------------------------------------------------------------------------------------------------------------------------------------------------------------------------------------------------------------------------------------------------------------------------------------------------------------------------------------------------------------------------------------------------------------------------------------------------------------------------------------------------------YSITFLQAAGYL-VYLIVTTSIKRLLG-----------------------------------------------------GK-----------PL---------------------------------VDGW----------------------------------------------------------------SIQTEIGT-KFLARV--------------------------------------------------------------------------------------------------AAA---------------------------------------------------------------------------------------------------------------------------------------------------------DV--------PSL-RV-----------------------------------------------------------------------------------VGPWITFFGN----------------------------LTLKTRLAPL-KTDQ-------------------------F-------------------DA---------------------------------------------------------------------------------------------------------------------------------------IWY-----------------------------------------------------------------------------------------GDALN-D----------------------------------------------------------------------A----SDANV-------------------------------LYFH----------------------------------GGGFV------WCQASTY-AHGIAGIQSFAKSQ---------------------H-K----KTL---------AVLGL---------EYKLAPEAK----------------------------------FPS--------------------------------QLHEALEAYE-YL-------------------------------------TAR--------------------------SSKPIFLLGDSAGGNLVLSLLLALKQ-P------------------DNK-------H--LR--------RPTAAVAVSPWCQL-----------------------DEDK--------IPPSYA---KNRA----TDYVA----------------------------------------------GD-CLAHYVRDY-V-------------------------G--------------------------AASVKD--------------PLVNPI------------------------------------------------------------LGDYRGC-CPI-LIHYGGKEIF--------------Q----------DDVEALGEILRE-Q---------------------------------------------------------------QV-DV-------------------------------------TL---------VKSPLAPHITP-------------------ML---PTV------------------FGEMAL--------------------------------SGEQV-IAAFMAKFA-----------------------------------------------------------------------------------------------------------------------------------------------------------------------------------------------------------------------------------------------------------------------------------------------------------------------------------------------------------------------------------------------------------------------------------------------------------------------------------------------------------------------------------------------------------------------------------------------------
>Ae201684_9977.1
------------------------------------------------------------------------------------------------------------------------------------------------------------------------------------------------------------------------------------------------------------------------------------------------------------------------------------------------------------------------------------------------------------------------------------------------------------------------------------------------------------------------------------------------------------------------------------------------------------------------------------------------------------------------------------------------------------------------------------------------------------------------------------------------------------------------------------------------------------------------------------------------------------------------------------------------------------------------------------------------------------------------------------------------------------------------------------------------------------------------------------------------------------------------------------------------------------------------MT---------------------------------------------------------------------------------------------------------------------------------------------------------------------------------------------------------------------------------------------------------------------------------------------------------------------SMLS--------------------------------------------------------------------------------------------------------------------------------------------------------------------------------------------------------------------------------------------------------------------------------------------------------------------------------------------------------------------------------------------------------------------------------------------------------------------------------------------------------------------------------------------------------------------------------------------------------------------------------------------------------------------------------------------------------------------------------------------------------------------------------------------------------------------------------------------------------------------------------------------------------------------------------------------------------------------------------------------------------------------------------------------------------------------------------------TAWSI-VRAVSLLVVAPITAY----------------------------------------------------WS----------RRA---------------------------------DARM----------------------------------------------------------------TYNEALTL-HIIRAVN-------------------------------------------------------------------------------------------------TSL---------------------------------------------------------------------------------------------------------------------------------------------------------DY--------RMI-RR-----------------------------------------------------------------------------------LGISQRRRNV-----------------------------RTYPPSDEI-TLPQ-------------------------V-------------------KG---------------------------------------------------------------------------------------------------------------------------------------LWY-----------------------------------------------------------------------------------------GDLD-------------------------------------------------------------------------A----SSPTI-------------------------------LYIH----------------------------------GGGFC------LGSAASS-STTLIRPFLDALTR---------------------L-N----VHA---------KLFSL---------EYDLAPENP----------------------------------FPG--------------------------------PIDQALQAYE-WL-------------------------------------LRD--------------------------GHRNIAVMGESAGGNAVLSMLQRAVE-K----------------------------G--LP--------MPLCALLLSPSV-------------------------DLRG--------LSPCYD---ENGD----FDFLS----------------------------------------------KK-VLTEWRHFY-A-------------------------GTDSKQ------------------------LEA----------------ASPG------------------------------------------------------------LHSVAGL-PPM-FVVYSLKELY--------------G----------PEIAQFVAKAAS-E---------------------------------------------------------------GV-AV-------------------------------------ES---------LAHPYLFHVYP-------------------ML---LV-------------------NHPASN--------------------------------EAIEA-LARFYAKRL---TPSITE--------------------------------------------------------------------------------------------------------------------------------------------------------------------------------------------------------------------------------------------------------------------------------------------------------------------------------------------------------------------------------------------------------------------------------------------------------------------------------------------------------------------------------------------------------------------------------------------
>Ae201684_9978.1
------------------------------------------------------------------------------------------------------------------------------------------------------------------------------------------------------------------------------------------------------------------------------------------------------------------------------------------------------------------------------------------------------------------------------------------------------------------------------------------------------------------------------------------------------------------------------------------------------------------------------------------------------------------------------------------------------------------------------------------------------------------------------------------------------------------------------------------------------------------------------------------------------------------------------------------------------------------------------------------------------------------------------------------------------------------------------------------------------------------------------------------------------------------------------------------------------------------------MC---------------------------------------------------------------------------------------------------------------------------------------------------------------------------------------------------------------------------------------------------------------------------------------------------------------------EI-------------------------------------------------------------------------------------------------------------------------------------------------------------------------------------------------------------------------------------------------------------------------------------------------------------------------------------------------------------------------------------------------------------------------------------------------------------------------------------------------------------------------------------------------------------------------------------------------------------------------------------------------------------------------------------------------------------------------------------------------------------------------------------------------------------------------------------------------------------------------------------------------------------------------------------------------------------------------------------------------------------------------------------------------------------------------------------------------------------------------------------------------------------------------------------------------------------------RF----------------------------------------------------------------DFIEA-TL-H------------------------------------------------------------------------------------------------------------------------------------------------------------------------------------------------------------------------------------------------------------------------------------------------------------------------------------------------------------------------------------------------------------------------------------------------------------------------------------------------------------------------------------------------------------------------------------------------------------------------------------------------------------------------------------------------------------------------------------------------------------------------------------------------------------------------------------------------------------------------------------LGSAAAS-SS---RRSFDP----------------------------------------------SL---------EYDLAPENP----------------------------------FIG--------------------------------PINQALQAYE-WL-------------------------------------LRD--------------------------GHRNIAVMGESA-------------V-E----------------------------S--PS--------CPCCNVH-------------------------------------------------------------------------------------------------------------------------------------------------------------------------------------------------------------------------------------------------------------------------------------------------------------------------------------------------------------------------------------------------------------------------------------------------------------------------------------------------------------------------------------------------------------------------------------------------------------------------------------------------------------------------------------------------------------------------------------------------------------------------------------------------------------------------------------------------------------------------------------------------------------------------------------------------------------------------------------------------------------------------------------------------------------------------------------------------------------------------------------------------------------------------
>Ae201684_12889.1
------------------------------------------------------------------------------------------------------------------------------------------------------------------------------------------------------------------------------------------------------------------------------------------------------------------------------------------------------------------------------------------------------------------------------------------------------------------------------------------------------------------------------------------------------------------------------------------------------------------------------------------------------------------------------------------------------------------------------------------------------------------------------------------------------------------------------------------------------------------------------------------------------------------------------------------------------------------------------------------------------------------------------------------------------------------------------------------------------------------------------------------------------------------------------------------------------------------------MP-----------------------------------------------------------------------------------------------------------------------------------------------------------------------------------------------------------------------------------------------------------------------------------------------------------------------------------------------------------------------------------------------------------------------------------------------------------------------------------------------------------------------------------------------------------------------------------------------------------------------------------------------------------------------------------------------------------------------------------------------------------------------------------------------------------------------------------------------------------------------------------------------------------------------------------------------------------------------------------------------------------------------------------------------------------------------------------------------------------------------------------------------------------------------------------------------------------------------------------------------------------------------------------------------------------------------------------------------------------------------------------------------------------------------------------------------------------------------------------------------------PLGAT--------------------------------------------------------------------------------------------------LVEERFLL-------------------------------------------------------------------------------------------------------------------------------------------------------------------------------------------------------------------------------------------------------------------------------------------------------------------------------------------------------------------------------------------------------------------------NNRGQR-----------------------L-------------------------------------------------------------------------------------------------------YTR--------------------------------------------------TY------------------------------------------------------------------------------------------IPPKP-----------------------------------------------------------------------------YSNVL-------------------------------LFLH----------------------------------GGHEH------SGRYHWF--------------------------------FLDAI-E----RGL---------AIYSI---------DYHGHGRSE-----------------------GPRHDCKS---FDE--------------------------------YLDDINLVTD-QM-------------------------------------HAD-----------------------HASESVKYFVSGISFGGLFAAHISASGHH-------------------------------------------TWDGVVLVAPAI-------------------------DVETSWL----------------------MSVQR-------------KF-------------------------------AD-LLVLLMPTASI------------------------VPAI-----------PKN------EMTRDKKAIEEFD-------------ADPLVHH---------GPLKMRLC----WVCLQGMKSLTTE-------------------------RRAAIKAPL-LVLHGTADKA---TS---------P----------KLSKLFFDQVGS-T------------IK-------------------------------------------------------------------------------------------TY---------HALPDQLHLLL---------------------------------------------HELEKK--------------------------------DNARL-IFDWILNLE-----------------------QSSNQ-------------------------------------------------------------------------------------------------------------------------------------------------------------------------------------------------------------------------------------------------------------------------------------------------------------------------------------------------------------------------------------------------------------------------------------------------------------------------------------------------------------------------------------------------------------------------
>Ae201684_17699.1
------------------------------------------------------------------------------------------------------------------------------------------------------------------------------------------------------------------------------------------------------------------------------------------------------------------------------------------------------------------------------------------------------------------------------------------------------------------------------------------------------------------------------------------------------------------------------------------------------------------------------------------------------------------------------------------------------------------------------------------------------------------------------------------------------------------------------------------------------------------------------------------------------------------------------------------------------------------------------------------------------------------------------------------------------------------------------------------------------------------------------------------------------------------------------------------------------------------------MT-----------------------------------------------------------------------------------------------------------------------------------------------------------------------------------------------------------------------------------------------------------------------------------------------------------------------------------------------------------------------------------------------------------------------------------------------------------------------------------------------------------------------------------SMT--------------------------------------------------------------------------VSRSNAIYLIYLLCML---------------------------------------RLAQKTQRRS--------------------------------------------------------------------------------------------------------------------------------------------------------------------------------------PVLE---------------GME---------------------------------------------------------------------------------------------------------------------------------------------------------------------------------------------------------------------------------------------------------------------------------------------------------------------------------------------------------------------------------------------------------------------------------------------------------------------------------------------------------GFFWQMLTGEYAHL-FLLGNTIGLSTT---------------------------------------------------VAKYLK----------------------------------------------QPS-----------------------------------------------------------------ATWTQAGL-TSLHLA----------------------------------------------------------------------------VVGLLAQAVRS--------------------------------------------------------------------------------------------N---------------------------FTSAQH---LQRAMI--------------------------------KY--------GVVSPPEARKKIGARSWTDW--------WMLWNPIPCSL---------------------------------SFPG--TIQTVTY------GWVGER-----------------------------------------HPHP-------------------------L-------------------------------------------------------------------------------------------------------RMD--------------------------------------------------IYR-----------------------------------------------------------------------------------------H-EA-------------------------------------------------------------------CG----A----MPPIL-------------------------------LFIH----------------------------------GGGWI------FGSKTFI----------------------------PSVFLHAMG-K----KGW---------LFCAM---------DYRKAPFVT----------------------------------FPD--------------------------------LLIDCKRALA-YL-------------------------------------RQA--GNS--R---------------LQADTSKIVVCGESAGAHLASLVALTAHD-KS-------FQP-----------------G-------------------------------------------FETVDCSVLAC-------VD-------TYGY----HDMTD-RYGHFGRIDIQKKS-------------------------------RY-YVE----FV----------------------LKSRLFLDRP------------------------LFER----------------ASPLFWL---------L-----------------------------------------------HDKATDV-PPF-LLIHGAYDSV---IP---------M----------EDSREFYKALKA-F-------------------------------------------RDRHN------------DRRAVPDIF-----------------------------------------------VPLPDAEHAFNNI-------------------------------------------RSPRSL--------------------------------AYNDA-VGVFLDAVL---AAS-----------------SKSTKG-----------------------------------------------------------------------------------------------------------------------------------------------------------------------------------------------------------------------------------------------------------------------------------------------------------------TPVAK-------------------------------------------------------------------------------------------------------------------------------------------------------------------------------------------------------L------------------------------------------
>OQR80725.1
------------------------------------------------------------------------------------------------------------------------------------------------------------------------------------------------------------------------------------------------------------------------------------------------------------------------------------------------------------------------------------------------------------------------------------------------------------------------------------------------------------------------------------------------------------------------------------------------------------------------------------------------------------------------------------------------------------------------------------------------------------------------------------------------------------------------------------------------------------------------------------------------------------------------------------------------------------------------------------------------------------------------------------------------------------------------------------------------------------------------------------------------------------------------------------------------------------------------ME---------------------------------------------------------------------------------------------------------------------------------------------------------------------------------------------------------------------------------------------------------------------------------------------------------------------WRQN-------------------------------------------------------------------------------------------------------------------------------------------------------------------------------------------------------------------------------------------------------------------------------------------------------------------------------------------------------------------------------------------------------------------------------------------------------------------------------------------------------------------------------------------IQPAP--------------------------------------------------------------------------------------------------------------------------------------------------------------------------------------------------------------------------------------------------------------------------------------------------------------------------------------------------------------------------------------------------------------------------------------------------------------------------------------------------------------------------------VVTWPRLFLSL-FPEVLSAVFRCLVGR----------------------------------------------------YE-----------PP---------------------------------VEGW----------------------------------------------------------------SLRTALAV-RYLALA--------------------------------------------------------------------------------------------------TDN---------------------------------------------------------------------------------------------------------------------------------------------------------ER--------NTT-RQ-----------------------------------------------------------------------------------LLGTTAAIVN----------------------------LRLRDSTTEV-NGDG-------------------------F-------------------RG---------------------------------------------------------------------------------------------------------------------------------------VWF-----------------------------------------------------------------------------------------GNAQK------------------------------------------------------------------------G----NHPIV-------------------------------LYCH----------------------------------GGGYT------LCSARSY-LSGISDIRKTLAKD---------------------Y-G----LDV---------RVFSL---------DYTLAPEAR----------------------------------YPT--------------------------------QINEAIAAYT-FL-------------------------------------ATN-------------------------FPTHPIVLMGDSAGGNLVLALTLSLKA-K----------------------------D--VR--------PPAGAVLISPWSNP-----------------------NVSD--------FAPSYT---QAIT----TDYVH----------------------------------------------VK-PLLRHMDAY-L-------------------------PLDA----------------------TDAIFKD--------------PLVAPV------------------------------------------------------------HGDFAGC-CPM-LLHYGGKEAF--------------F----------DDCAQLATVLKQ-Q---------------------------------------------------------------EV-PL-------------------------------------TV---------EIEPLAPHISP-------------------IL---GTL------------------FGEMSM--------------------------------RGVRA-IAAFVATTA---TEAAQ---------------------------------------------------------------------------------------------------------------------------------------------------------------------------------------------------------------------------------------------------------------------------------------------------------------------------------------------------------------------------------------------------------------------------------------------------------------------------------------------------------------------------------------------------------------------------------------------
>OQR81346.1
------------------------------------------------------------------------------------------------------------------------------------------------------------------------------------------------------------------------------------------------------------------------------------------------------------------------------------------------------------------------------------------------------------------------------------------------------------------------------------------------------------------------------------------------------------------------------------------------------------------------------------------------------------------------------------------------------------------------------------------------------------------------------------------------------------------------------------------------------------------------------------------------------------------------------------------------------------------------------------------------------------------------------------------------------------------------------------------------------------------------------------------------------------------------------------------------------------------------ME---------------------------------------------------------------------------------------------------------------------------------------------------------------------------------------------------------------------------------------------------------------------------------------------------------------------WRRD-------------------------------------------------------------------------------------------------------------------------------------------------------------------------------------------------------------------------------------------------------------------------------------------------------------------------------------------------------------------------------------------------------------------------------------------------------------------------------------------------------------------------------------------LQPLS--------------------------------------------------------------------------------------------------------------------------------------------------------------------------------------------------------------------------------------------------------------------------------------------------------------------------------------------------------------------------------------------------------------------------------------------------------------------------------------------------------------------------------AVSGLRLNWRF-VRKALAMFSRRLVGR----------------------------------------------------FE-----------PP---------------------------------VEGW----------------------------------------------------------------SLGTTLVV-WYLTQV--------------------------------------------------------------------------------------------------NNN---------------------------------------------------------------------------------------------------------------------------------------------------------DR--------DAN-RK-----------------------------------------------------------------------------------ILAASARFVD----------------------------SMLKEPTFPV-AGDG-------------------------F-------------------RG---------------------------------------------------------------------------------------------------------------------------------------VWL-----------------------------------------------------------------------------------------RNPSP------------------------------------------------------------------------A----SHPITFTSTVRAAA----L-----------------QCTHACYP------------------------------GGGFT------TCTARSQ-LGAIADIRKVLAKE---------------------Y-D----LDA---------RIFSF---------DYTLAPEAR----------------------------------YPT--------------------------------QIHEALAAYS-FV-------------------------------------ATT-------------------------FPTHPIVLVGDSAGGNLVLALMLSLKA-QA---------------------------T--MR--------PPAAAVVISPWCNT-----------------------DVRT--------FSPSYA---QA---------------------------------------------------------------HHMDAY-L-------------------------PLDA----------------------SDAIFHD--------------PLVVPE------------------------------------------------------------LGDFTGC-CPV-LLHYGGKESF--------------A----------DDCARLAAVLRQ-Q---------------------------------------------------------------KV-PL-------------------------------------TV---------EVEPLAPHVSP-------------------IL---ASL------------------LGEMGL--------------------------------RGVRA-IAAFVASTA---ATTSPWQRLQ----------------------------------------------------------------------------------------------------------------------------------------------------------------------------------------------------------------------------------------------------------------------------------------------------------------------------------------------------------------------------------------------------------------------------------------------------------------------------------------------------------------------------------------------------------------------------------------
>OQR85060.1
------------------------------------------------------------------------------------------------------------------------------------------------------------------------------------------------------------------------------------------------------------------------------------------------------------------------------------------------------------------------------------------------------------------------------------------------------------------------------------------------------------------------------------------------------------------------------------------------------------------------------------------------------------------------------------------------------------------------------------------------------------------------------------------------------------------------------------------------------------------------------------------------------------------------------------------------------------------------------------------------------------------------------------------------------------------------------------------------------------------------------------------------------------------------------------------------------------------------MT----------------------------------------------------------------------------------------------------------------------------------------------------------------------------------------------------------------------------------------------------------------------------------------------------------------------------------------------------------------------------------------------------------------------------------------------------------------------------------------------------------------------------------------------------------------------------------------------------------------------LFTLYATVLS---------------------------------------WLTHRAQHRH--------------------------------------------------------------------------------------------------------------------------------------------------------------------------------------PRLQ---------------SMF---------------------------------------------------------------------------------------------------------------------------------------------------------------------------------------------------------------------------------------------------------------------------------------------------------------------------------------------------------------------------------------------------------------------------------------------------------------------------------------------------------AFFATMVAGELPHL-LLVGHAVAMYYR-------------------------------------------------------------------------------------------------------RASL------------------------------------------------------------------QAQRKL-GLLHGY----------------------------------------------------------------------------VLLRLVQLYRD--------------------------------------------------------------------------------------------N---------------------------VATKHV---FQEACI--------------------------------RK--------QLLSPSTAVKTIGHRSAWQM--------AMIWSPLPMKL-----------------------------ALRAMYPGIQFVGSKVY------AHVGSR-----------------------------------------VSTP-------------------------L-------------------------------------------------------------------------------------------------------FMD--------------------------------------------------FYK-----------------------------------------------------------------------------------------H-EN-------------------------------------------------------------------CG----P----KPPIF-------------------------------LFIH----------------------------------GGGWL------LGNRSYA----------------------------PQALLHQVC-S----KGW---------LFCSI---------DYRLAPFNC----------------------------------FPQ--------------------------------NLTDCKRAIA-YL-------------------------------------RTA------TD---------------LDLDQHTIVVGGESAGGHLAALVAVTADE-KR-------FQP-----------------G-------------------------------------------FEDVDTSVAAC-------VD-------TYGI----HDLLD-RYGHFGRRDLTGGF-------------------------------RK-YME----VA-L--------------------MQKKLMRKNEP-----------------------AFAA----------------ASALQYV---------L-------------------------------------------------DGAKV-PPF-LIVHGEYDSV---VP---------Y----------EDSKEFYDALQA-T-------------------------------------------RDRSH---------------RVPDIF-----------------------------------------------VKVPHAQHAFNIF-------------------------------------------TSPRAL--------------------------------AYGDT-VVAFLEAVR---AP----------------------P-------------------------------------------------------------------------------------------------------------------------------------------------------------------------------------------------------------------------------------------------------------------------------------------------------------------LIAK-------------------------------------------------------------------------------------------------------------------------------------------------------------------------------------------------------L------------------------------------------
>OQR86252.1
------------------------------------------------------------------------------------------------------------------------------------------------------------------------------------------------------------------------------------------------------------------------------------------------------------------------------------------------------------------------------------------------------------------------------------------------------------------------------------------------------------------------------------------------------------------------------------------------------------------------------------------------------------------------------------------------------------------------------------------------------------------------------------------------------------------------------------------------------------------------------------------------------------------------------------------------------------------------------------------------------------------------------------------------------------------------------------------------------------------------------------------------------------------------------------------------------------------------M---------------------------------------------------------------------------------------------------------------------------------------------------------------------------------------------------------------------------------------------------------------------------------------------------------------------------------------------------------------------------------------------------------------------------------------------------------------------------------------A--AMSKSLST------------------V--LLLGQ--------IAPGSDVGHRHE-------------------PVLGSPTS-KDRK-D-DVSL---------------------------------LIATSTAVL---------------------------------------STI------------------QVL-----RRIIRENAYGRVGREL-----------------QHL--------------------SLTVASF-------------------ERVLYS---------------------------------------FIKE--------------EVIC--------------DPR------------------MDYR----------------------------------------------------------------------------------------------------------------------------------------------------------------------------------------------------------------------------------------------------------------------------------------------------------------------------------------------------------------------------------------------------------------------------------------------------------------------------------------------------DKQALKDIIPLIPMEK-RHAILAGGVASLLRHVTVSME-D--------------------------------------------TKDVLQKLSQNYDPF--------------------------------WENRW----------------------------------------------------------------SATPFVIT-AALFYIS-------------RRR-FVLR-HSFRSILLAFLPSLR-NVEAGVLALVCYDYAWRLLYR-FSKLRQLKVHHSRVLMTLRLFLLCQH-VLDRTR-LNRSK-SQRLLIDAPIEA-----DINDHLKSASVLLIERVPLPSEIYDRSHEHVGLTAFKAGTSVLLASAATARWLVGD-------RLFPYLGPYLSAALVPYYGVRFKKACRYATRL---LMDNP---------------------------------DV--------DTI-RM-GWSLFGESYVAR-------------------------------------------------------------------------KLALLQA----------------------------PKIAVRHQIFVNAHGVA---AGRDRRDPSDIGVRVFSARSM-------------------EHV---------------------------------------------------------------------------------KQG--------------------------------------------------TWP--------------------------------------------------------------------------------------------G----------ECPATL---------------------------------------------------QQIGLPH----ARPVL-------------------------------IYIH----------------------------------GGGFFGR---F------------------IAKDLFNLSEW-------A------V-A----LGA---------VIVYI---------DYGLAPEMQ----------------------------------YPH--------------------------------SLNQCFTVYK-WV-------------------------------------VDG-------G---------------LGFVPSSVAFFGESAGGNLAAALTVKCIL-E----------------------------S--IR--------LPNGLMLVYPAL-------------------------NMNM--------SPSPSRFLHQSDP------ILP----------------------------------------------RA-ILELALNSY-N-------------------------PAH------------GD---------SAQ-YKF--NIHD--------PMVSPGL---------------------------------------------------------ADDGILSQF-PHT-TLMAGDLDPL--------------L----------DDSIDFHTRLTN----------------------------------------------------------------LHV-PG-------------------------------------AL---------KVLPDLTHGFL-------------------IY---GD-------------------LVPAAQ--------------------------------AAIDD-MRATIYAIF---KRSL-------------------------------------------------------------------------------------------------------------------------------------------------------------------------------------------------------------------------------------------------------------------------------------------------------------------------------------------V--------------------------------------------------------------------------------------------------------------------------------------------------------------------------------------------------------------------------------------------------
>OQR92911.1
------------------------------------------------------------------------------------------------------------------------------------------------------------------------------------------------------------------------------------------------------------------------------------------------------------------------------------------------------------------------------------------------------------------------------------------------------------------------------------------------------------------------------------------------------------------------------------------------------------------------------------------------------------------------------------------------------------------------------------------------------------------------------------------------------------------------------------------------------------------------------------------------------------------------------------------------------------------------------------------------------------------------------------------------------------------------------------------------------------------------------------------------------------------------------------------------------------------------MA----------------------------------------------------------------------------------------------------------------------------------------------------------------------------------------------------------------------------------------------------------------------------------------------------------------------------------------------------------------------------------------------------------------------------------------------------------------------------------------------------------------------------------------------------------------------------------------------------------------TKQQLTGLIVIAAAWLL------------------------------------------------------------------------------------------------------------------------------------------------------------------------------------------------------------------------------------------------------------------------------------------------------------------------------------------------------------------------------------------------------------------------------------------------------------------------------------------------------------------------------------------------------------------------------------------------------------------------------------------------------------------------------------------------------------------------------------------------------------------------------------------------------------------------------------------------------------------TTPIGQGFFVY------------------------LNFPAH-----------------------------------------------------------------LWIDFAD-------------------------------------------------------------------------------------------------------------------------------------------------------------------------------------------------------------------------------------------------------------------------------------------------------------------------------------------------------------------------------------------------P------------PLEYTTNVYVNSSDGVA-----------------------I-----------------------------------------------------------------------------------G------------------------------------------------------------------------LWHTH---------------------------------------------------------------------------------------LPRP------------------------------------------------------------------------------RGKVL-------------------------------LYLH----------------------------------GNGEH------RGAAVGI---------------------------VKHHLYTAMP------SVS---------DIVMV---------DYRGFGDSS--------------------------------RVWPT----------------EIG-------------VKDDALAAWN-WV-------------------------------------TAG-----------------------LGHAPRDVIVHGYSLGSAIATYLVHTVCA-K----------------------------NQ-----------CPAGLVLEAPFT-------------------------TIAGIAQDWVPLLS-------DAAA----SSLLA------------HQFRT-----------------------------KD-----------I------------------------LPQ---------------------------------------------------------------------------------------------------------------LNT-----TPI-LLVHGKRDRI---VA---------F----------HHGQQLFDEHPH-S------------------------------------------------------------------NI-------------------------------------RF---------CPVETAGHMNS-------------------------------------------------------------------------------FEFKEAQQC-LLTFWQLLSR----------------------------------------------------------------------------------------------------------------------------------------------------------------------------------------------------------------------------------------------------------------------------------------------------------------------------------------------------------------------------------------------------------------------------------------------------------------------------------------------------------------------------------------------------------------------------------------------------
>OQR94369.1
------------------------------------------------------------------------------------------------------------------------------------------------------------------------------------------------------------------------------------------------------------------------------------------------------------------------------------------------------------------------------------------------------------------------------------------------------------------------------------------------------------------------------------------------------------------------------------------------------------------------------------------------------------------------------------------------------------------------------------------------------------------------------------------------------------------------------------------------------------------------------------------------------------------------------------------------------------------------------------------------------------------------------------------------------------------------------------------------------------------------------------------------------------------------------------------------------------------------MT---------------------------------------------------------------------------------------------------------------------------------------------------------------------------------------------------------------------------------------------------------------------------------------------------------------------SPLDASEYNR-----------------------------VAVLND-------GLR------------------------------------------------------------------------------------------VSYADLGTGVPVVCLMG--MHGHRHYA---------------------YLFQA--------LAAKHGIRLLCVDRPGYG-------------QSDRLPESETPLPRAFASVLEALLDH--------------------LTIRRFGLMAQSAGAV---------------------------------------FALAIAATPALT-PR--IAGPVVLLAPWV------------GIER-----------------SPL--------------------SLKVASYC-----------------PAAVLRAGAACIGASMDVSMSYFGANYQVPVVGCDGDEHTPFVGNVCLGDLRATIAKEPNAAAGDVVLCL---GKDPRGFGFAPDEVSL--------PVHI---------------------------------------------------------------------------------------------------------------------------------------------------------------------------------------------------------------------------------------------------------------------------------------------------------------------------------------------------------------------------------------------------------------------------------------------------------------------------------------------------------IHGEEDAMVPVAAVVDF-VKALPQATLQLVPGASHGTLGLDADAMDSAFAFYAQVGDLQGLPVLCLLGMRGHRYYMYLYQALAAKYRLRLVGID---RPGYGL--------------------SD----PLPASPTPAPVAFAAVVAEVADHLGVETFGVIGGSAGAMF----ALAIACHP--------------------TLKSRVVA-PIVLVA----------------------------------PW-------------------------------LGVHAATCPWLLKVASFLPVPVISTGMHWMQTSM---------------------------NLSMTHL----------------------------------------------------------------------NGSHTVRV---LGDSNDASCDR----------------------LLMEELS--------SRISRE-PGDLDGDAQLGLCKDTRGYGFTLDNVRVPVHVVHGGH--------------------DALVPLQAAEEFVAELPLATL-----KVVPGATHS-------------HLPFD------DDAMDHVFSRSSAL-DADNYNGL---------------------L------------------------------------------------------------------------------------------------------TLAD----------------------------------------------GRHVSYAE---------------------------------------------------------------------------------------------------------------------------------------------------------------VG----DPL--GVPVV-----------------------------CLLGMR----------------------------------GHRHF------------------------------------------VYLFKELAYA----YGL---------RLVCVDRP------GYGLSDPLGDTG-------------------------------QPA------------------------------PIAFVAILGEVL------------------------------------------------------------------TALGIDRFGLIAQSAGAIYALAIACQKSY-A----------------------------SR-----------LIEPITLLSPWV-------------------------GISNRACPRLLKMASYCPTRLIAAG----IKLVNV-----------------------------------------SVDISLAYIDPNQAVRTL----------GHG-------L--LAPEDGAP--------EAT------------------------------AVESPRLRF---------GDFRARMD----TEPHNSYHDA-------------LLCLGKDRLGFGF--SLSDVLVRV-HVVHGAKDTL---VP---------R----------KAALEFVASVPN-A---------------------------------------------------------------------------------------------------------TL---------ELVPNATHSML-------------------IF---QEE--------------------------------------------------------VIADV-FCHYMPPLS--D--------------------------------------------------------------------------------------------------------------------------------------------------------------------------------------------------------------------------------------------------------------------------------------------------------------------------------------------------------------------------------------------------------------------------------------------------------------------------------------------------------------------------------------------------------------------------------------------------
>OQR94697.1
------------------------------------------------------------------------------------------------------------------------------------------------------------------------------------------------------------------------------------------------------------------------------------------------------------------------------------------------------------------------------------------------------------------------------------------------------------------------------------------------------------------------------------------------------------------------------------------------------------------------------------------------------------------------------------------------------------------------------------------------------------------------------------------------------------------------------------------------------------------------------------------------------------------------------------------------------------------------------------------------------------------------------------------------------------------------------------------------------------------------------------------------------------------------------------------------------------------------MV--------------------------------------------------------------------------------------------------------------------------------------------------------------------------------------------------------------------------------------------------------------------------------------------------------------------------------------------------------------------------------------------------------------------------------------------------------------------------------------------------------------------------------------------------------------------------------------------------------------------------AGAQLA-----------------------------------------RRPWR--ASAWK---------------------------------------------------------------------------------------------------------------------------------------------------------------------------------------------------------------------------------------------------------------------------------------------------------------------------------------------------------------------------------------------------------------------------------------------------------------------------------------------------------------------------------------------------------------------------------------------------------------------------------------------------------------------------------------------------------------------------------LLG-TIALYNIWNHLVL------------------------------------------------VGRTF-----------------------------GLLRR---------RFPAQ-------------------------SLVRT-FVA------------------------------ACIYTLTV-ELGELG------------------------------------------------------------------------NIVFGMGHPRL-----------------------------------------------------------------------------------------------------------------------------VRRTL-------------------------------------ASSFRLR------TNDF-KYG-----------------------------------------------------------------------------------------------------------PH----------------------ERHA-------------------------L---------------------------------------------------------------------------------------------------------D--------------------------------------------------LFGTT---------------------------------------------------------------------------------------R----------------------------------------------------------------------SG----S----RRPVV-------------------------------IFIH----------------------------------GGAWA------MTNKFH-----------------------------YAAVGQELS-K----HGV---------LTVVA---------NYRVFPHGD----------------------------------VED--------------------------------MLEDLEAIVQ-WT-------------------------------------VEN--APK------------------HGGDVSNITLSGHSSGAHVASLVLLKSAL-RI------------------------------------------AAK---SQK--------------------SFEVAPRIKAF-------VG-------LSGP----YDMDD--HYAFESQRRIAVFR------------------------------AH-AISPLHPSM-H---------------------------------------------------GRAQFPR----------------FSPSQLV---------LKNLP-------------------------------------------------LPRQI-CLFHGVDDVV---VP---------I----------SSTQRFASQLRE-H---------------------------------------------------------------GT-PV-------------------------------------EV---------VELP-CGHVEPLL----------------ALM---GE---------------------DAAL------------------------------QESFFAS-FLPLVQAPRWPPSGHA------------------------------------------------------------------------------------------------------------------GVLP---------------------------------------------------------------------------------------------------------------------------------------------------------------------------------------------------------------------------------------------------------------------------------------------------------------------------------------------------------------------------------------------------------------------------SKL------------------------------------------
>OQR98589.1
------------------------------------------------------------------------------------------------------------------------------------------------------------------------------------------------------------------------------------------------------------------------------------------------------------------------------------------------------------------------------------------------------------------------------------------------------------------------------------------------------------------------------------------------------------------------------------------------------------------------------------------------------------------------------------------------------------------------------------------------------------------------------------------------------------------------------------------------------------------------------------------------------------------------------------------------------------------------------------------------------------------------------------------------------------------------------------------------------------------------------------------------------------------------------------------------------------------------ML-----------------------------------------------------------------------------------------------------------------------------------------------------------------------------------------------------------------------------------------------------------------------------------------------------------------------------------------------------------------------------------------------------------------------------------------------------------------------------------------------------------------------------------------------------------------------------------------------------------------------------------------------------------------------------------------------------------------------------------------------------------------------------------------------------------------------------------------------------------------------------------------------------------------------------------------------------------------------------------------------------------------------------------------------------------------------------------------------------------------------------------------------------------------------------------------------------------------------------------------------------------------------------------------------------------------------------------------------------------------------------------------------------------------VST-TKMVLDCSVAPFVVM----------------------------------------------------FQ----------TR----------------------------------KANM----------------------------------------------------------------SYTLALVL-HVLRVL--------------------------------------------------------------------------------------------------SSY---------------------------------------------------------------------------------------------------------------------------------------------------------QL--------PFV-RR-----------------------------------------------------------------------------------IFYLYGQLQR-----------------------------LIYKPFHVV-ATPR-------------------------V-------------------KG---------------------------------------------------------------------------------------------------------------------------------------LWY-----------------------------------------------------------------------------------------GQPVMDN----------------------------------------------------------------HM----Q----SHATI-------------------------------MYIH----------------------------------GGGFA------AGSAETQ-SNDLIKPFVAALNR---------------------Q-H----VAA---------RVFSL---------EYDLAPERQ----------------------------------FPH--------------------------------QHNQTLEAYE-WL-------------------------------------LSQ--------------------------NYANIVVMGDSAGGNLALTLMQTIVR-K----------------------------G--LP--------QPAGGILLSPWV-------------------------DLTA--------SHASYD---RNGE----TDYLA----------------------------------------------KP-AVWTARAAY-V-------------------------ADED--------------------------IEK----------------ASPG------------------------------------------------------------LQPMDGL-APL-MVVYGGGELL--------------A----------DEIGALVESAKN-A---------------------------------------------------------------KV-DV-------------------------------------EE---------ICHPELCHVYP-------------------VV---LK-------------------NSEHAT--------------------------------EAFDG-MAKFVLGAT---TRGTVG-EL-----------SVGMPPQ-------------------------------------------------------------------------------------------------------------------------------------------------------------------------------------------------------------------------------------------------------------------------------------------------------------AFVQA--S--------------------------------------------------------------------------------------------------------------------------------------------------------------------------------------------------------------------------------------------------
>OQR98640.1
------------------------------------------------------------------------------------------------------------------------------------------------------------------------------------------------------------------------------------------------------------------------------------------------------------------------------------------------------------------------------------------------------------------------------------------------------------------------------------------------------------------------------------------------------------------------------------------------------------------------------------------------------------------------------------------------------------------------------------------------------------------------------------------------------------------------------------------------------------------------------------------------------------------------------------------------------------------------------------------------------------------------------------------------------------------------------------------------------------------------------------------------------------------------------------------------------------------------ML----------------------------------------------------------------------------------------------------------------------------------------------------------------------------------------------------------------------------------------------------------------------------------------------------------------------------------------------------------------------------------------------------------------------------------------------------------------------------------------------------------------------------------------------------------------------------------------------------------------------------------------------------------------------------------------------------------------------------------------------------------------------------------------------------------------------------------------------------------------------------------------------------------------------------------------------------------------------------------------------------------------------------------------------------------------------------------------------------------------------------------------------------------------------------------------------------------------------------------------------------------------------------------------------------------------------------------------------------------------------------------------------------------------VTDL-LKLMWRGLLAPVVVA----------------------------------------------------ID----------RG----------------------------------DKCL----------------------------------------------------------------SYKEALTY-YVTRLL--------------------------------------------------------------------------------------------------LGL---------------------------------------------------------------------------------------------------------------------------------------------------------PQ--------STI-NR---------------------------------------------------------------------------------------------------------------------------ILGANEVV-NTPQ-------------------------V-------------------RG---------------------------------------------------------------------------------------------------------------------------------------LWF-----------------------------------------------------------------------------------------GQTAAEAKA--S-----------------------------------------------------------GL----R----GHVTI-------------------------------LYMH----------------------------------GGGFV------MGEAISQ-VVDVIQPVLDALVA---------------------Q-E----LGA---------RVFSL---------QYDLAPVHR----------------------------------FPH--------------------------------QPQQAWAAYE-WL-------------------------------------LAQ--------------------------GATSVVLLGNSAGGTLAVSVMQEAAK-R----------------------------G--AP--------QPLGAILLSPWV-------------------------DLTH--------TSPSMT---RHAD----SDVID----------------------------------------------LP-TLLRTQRAY-V-------------------------DDDQ--------------------------IKA----------------ASPG------------------------------------------------------------LHSLEGL-PPL-MVVYAQRELM--------------A----------DDIEAFVAKTQA-A---------------------------------------------------------------QV-RC-------------------------------------NV---------LRHPVLCHDYT-------------------AL---IK-------------------CGSAVA--------------------------------EAHTT-IALWTSQLL---D----------------------------------------------------------------------------------------------------------------------------------------------------------------------------------------------------------------------------------------------------------------------------------------------------------------------------------------------A--------------------------------------------------------------------------------------------------------------------------------------------------------------------------------------------------------------------------------------------------
>OQR98971.1
------------------------------------------------------------------------------------------------------------------------------------------------------------------------------------------------------------------------------------------------------------------------------------------------------------------------------------------------------------------------------------------------------------------------------------------------------------------------------------------------------------------------------------------------------------------------------------------------------------------------------------------------------------------------------------------------------------------------------------------------------------------------------------------------------------------------------------------------------------------------------------------------------------------------------------------------------------------------------------------------------------------------------------------------------------------------------------------------------------------------------------------------------------------------------------------------------------------------ML---------------------------------------------------------------------------------------------------------------------------------------------------------------------------------------------------------------------------------------------------------------------------------------------------------------------TK-----------------------------------------------------------------------------------------------------------------------------------------------------------------------------------------------------------------------------------------------------------------------------------------------------------------------------------------------------------------------------------------------------------------------------------------------------------------------------------------------------------------------------------------------------------------------------------------------------------------------------------------------------------------------------------------------------------------------------------------------------------------------------------------------------------------------------------------------------------------------------------------------------------------------------------------------------------------------------------------------------------------------------------------------------------------------------------------VLSL-LSLVGYVPIAAVLVL----------------------------------------------------CG----------CR----------------------------------DRDQ----------------------------------------------------------------PFFDALVA-RVLRRQ--------------------------------------------------------------------------------------------------TSH---------------------------------------------------------------------------------------------------------------------------------------------------------HY--------ESV-RF-----------------------------------------------------------------------------------CFGVYGGLQR-----------------------------LVFRPVGAV-DTPA-------------------------V-------------------KG---------------------------------------------------------------------------------------------------------------------------------------LWYE----------------------------------------------------------------------------------------GNPALIQ----------------------------------------------------------------AP----H----PQVTV-------------------------------LYVH----------------------------------GGGFV------TGSATTQ-SYDIVQPLIGVLNK---------------------E-G----IGA---------RAFSL---------EYDLAPEHQ----------------------------------YPH--------------------------------QFHQTVAAYT-WL-------------------------------------QRQ--------------------------NPGSILVVGDSAGGNLIALLLQHIVR-E----------------------------G--LS--------PPVATILVSPWV-------------------------DVAA--------TAPSYT---RNCA----TDVFH----------------------------------------------ES-TIHNWRDLY-L------------------------ATQDD--------------------------AKR----------------ASPL------------------------------------------------------------FQLVEGF-PPT-MVVYGAKELM--------------A----------DDIDAFVAKLRD-A---------------------------------------------------------------KV-DV-------------------------------------TA---------LCHPLKLHNYP-------------------AM---LR-------------------HTASAA--------------------------------EAYVA-MGNFVANLM---GTLQ----------------------------------------------------------------------------------------------------------------------------------------------------------------------------------------------------------------------------------------------------------------------------------------------------------------------------------------------------------------------------------------------------------------------------------------------------------------------------------------------------------------------------------------------------------------------------------------------
>XP_008864165.1
------------------------------------------------------------------------------------------------------------------------------------------------------------------------------------------------------------------------------------------------------------------------------------------------------------------------------------------------------------------------------------------------------------------------------------------------------------------------------------------------------------------------------------------------------------------------------------------------------------------------------------------------------------------------------------------------------------------------------------------------------------------------------------------------------------------------------------------------------------------------------------------------------------------------------------------------------------------------------------------------------------------------------------------------------------------------------------------------------------------------------------------------------------------------------------------------------------------------MH----------------------------------------------------------------------------------------------------------------------------------------------------------------------------------------------------------------------------------------------------------------------------------------------------------------------------------------------------------------------------------------------------------------------------------------------------------------------------------------------------------------------RLLQL--------SM---------------------------------------------------------------------------TPTSKAIHVVYLLVML---------------------------------------RVVQKTQRRS--------------------------------------------------------------------------------------------------------------------------------------------------------------------------------------PVLE---------------GME---------------------------------------------------------------------------------------------------------------------------------------------------------------------------------------------------------------------------------------------------------------------------------------------------------------------------------------------------------------------------------------------------------------------------------------------------------------------------------------------------------GFILQMLTGEYAHL-LLAGNAAAVVTW---------------------------------------------------LRRLSK---------------------------------------------RQPSQ----------------------------------------------------------------ATWLDAGL-VSTHLL----------------------------------------------------------------------------LLGRLAHLAMT--------------------------------------------------------------------------------------------N---------------------------ANSADA---FRRAFI--------------------------------EH--------GLVSPVDADRRIGNRTWNEW--------WSVWNPLPFAF---------------------------------HFPG--HIQTVTY------GWVGER-----------------------------------------LPHA-------------------------L-------------------------------------------------------------------------------------------------------QMD--------------------------------------------------VYR-----------------------------------------------------------------------------------------H-HN-------------------------------------------------------------------CA----A----MPPVL-------------------------------LFIH----------------------------------GGGWM------LGSKSMI----------------------------PSSLLHAVA-Q----KGW---------LFCAM---------DYRKAPFVS----------------------------------FPD--------------------------------HLIDCKRAVA-YL-------------------------------------RSS--SRT------------------LRADTSKIVVCGESAGGHLASLLAITADD-KS-------FQP-----------------G-------------------------------------------FENADCSVMAC-------ID-------AYGT----HDLTD-RFGHYGRIDIPRKY-------------------------------RN-YVQ----AV-L--------------------MNSRLCTNRP------------------------AFEL----------------ASPYYHL---------LH----------------------------------------------HKPSVLV-PPF-LCVHGTYDSV---IP---------F----------EDSREFYHALQR-H-------------------------------------------REHTG------------RTNAVPDIF-----------------------------------------------VPVPQAEHAFNAI-------------------------------------------RSLRTL--------------------------------AYNDA-VCVFLDALV---TARPRPKT------------TGPSADSA----------------------------------------------------------------------------------------------------------------------------------------------------------------------------------------------------------------------------------------------------------------------------------------------------------------PTSR-------------------------------------------------------------------------------------------------------------------------------------------------------------------------------------------------------L------------------------------------------
>XP_008864166.1
------------------------------------------------------------------------------------------------------------------------------------------------------------------------------------------------------------------------------------------------------------------------------------------------------------------------------------------------------------------------------------------------------------------------------------------------------------------------------------------------------------------------------------------------------------------------------------------------------------------------------------------------------------------------------------------------------------------------------------------------------------------------------------------------------------------------------------------------------------------------------------------------------------------------------------------------------------------------------------------------------------------------------------------------------------------------------------------------------------------------------------------------------------------------------------------------------------------------MH----------------------------------------------------------------------------------------------------------------------------------------------------------------------------------------------------------------------------------------------------------------------------------------------------------------------------------------------------------------------------------------------------------------------------------------------------------------------------------------------------------------------RLLQL--------SM---------------------------------------------------------------------------TPTSKAIHVVYLLVML---------------------------------------RVVQKTQRRS--------------------------------------------------------------------------------------------------------------------------------------------------------------------------------------PVLE---------------GME---------------------------------------------------------------------------------------------------------------------------------------------------------------------------------------------------------------------------------------------------------------------------------------------------------------------------------------------------------------------------------------------------------------------------------------------------------------------------------------------------------GFILQMLTGEYAHL-LLAGNAAAVVTW---------------------------------------------------LRRLSK---------------------------------------------RQPSQ----------------------------------------------------------------ATWLDAGL-VSTHLL----------------------------------------------------------------------------LLGRLAHLAMT--------------------------------------------------------------------------------------------N---------------------------ANSADA---FRRAFI--------------------------------EH--------GLVSPVDADRRIGNRTWNEW--------WSVWNPLPFAF---------------------------------HFPG--HIQTVTY------GWVGER-----------------------------------------LPHA-------------------------L-------------------------------------------------------------------------------------------------------QMD--------------------------------------------------VYR-----------------------------------------------------------------------------------------H-HN-------------------------------------------------------------------CA----A----MPPVL-------------------------------LFIH----------------------------------GGGWM------LGSKSMI----------------------------PSSLLHAVA-Q----KGW---------LFCAM---------DYRKAPFVS----------------------------------FPD--------------------------------HLIDCKRAVA-YL-------------------------------------RSS--SRT------------------LRADTSKIVVCGESAGGHLASLLAITADD-KF-------VHR-----------------W-------------------------------------------TPQLLLTLATG-------RS-------SPGS----KTLIA-PSWHVSMHTARTIS-------------------------------RT-GLAITDVSI-S--------------------RGSTAITSKP------------------------S--------------------------------------------------------------------------------------------------------------------------------------------------------------------------------------------------------------------------------------------------------------------------------------------------------------------------------------------------------------------------------------------------------------------------------------------------------------------------------------------------------------------------------------------------------------------------------------------------------------------------------------------------------------------------------------------------------------------------------------------------------------------------------------------------------------------------------------------------------------------------------------------------------------------------------------------------------------------------------------
>XP_008864167.1
------------------------------------------------------------------------------------------------------------------------------------------------------------------------------------------------------------------------------------------------------------------------------------------------------------------------------------------------------------------------------------------------------------------------------------------------------------------------------------------------------------------------------------------------------------------------------------------------------------------------------------------------------------------------------------------------------------------------------------------------------------------------------------------------------------------------------------------------------------------------------------------------------------------------------------------------------------------------------------------------------------------------------------------------------------------------------------------------------------------------------------------------------------------------------------------------------------------------MH----------------------------------------------------------------------------------------------------------------------------------------------------------------------------------------------------------------------------------------------------------------------------------------------------------------------------------------------------------------------------------------------------------------------------------------------------------------------------------------------------------------------RLLQL--------SM---------------------------------------------------------------------------TPTSKAIHVVYLLVML---------------------------------------RVVQKTQRRS--------------------------------------------------------------------------------------------------------------------------------------------------------------------------------------PVLE---------------GME---------------------------------------------------------------------------------------------------------------------------------------------------------------------------------------------------------------------------------------------------------------------------------------------------------------------------------------------------------------------------------------------------------------------------------------------------------------------------------------------------------GFILQMLTGEYAHL-LLAGNAAAVVTW---------------------------------------------------LRRLSK---------------------------------------------RQPSQ----------------------------------------------------------------ATWLDAGL-VSTHLL----------------------------------------------------------------------------LLGRLAHLAMT--------------------------------------------------------------------------------------------N---------------------------ANSADA---FRRAFI--------------------------------EH--------GLVSPVDADRRIGNRTWNEW--------WSVWNPLPFAF---------------------------------HFPG--HIQTVTY------GWVGER-----------------------------------------LPHA-------------------------L-------------------------------------------------------------------------------------------------------QMD--------------------------------------------------VYR-----------------------------------------------------------------------------------------H-HN-------------------------------------------------------------------CA----A----MPPVL-------------------------------LFIH----------------------------------GGGWM------LGSKSMI----------------------------PSSLLHAVA-Q----KGW---------LFCAM---------DYRKAPFVS----------------------------------FPD--------------------------------HLIDCKRAVA-YL-------------------------------------RSS--SRT------------------LRADTSKIVVCGESAGGHLASLLAITADD-KS-------FQP-----------------G-------------------------------------------FENADCSVMAC-------ID-------AYGT----HDLTD-RFGHYGRIDIP---------------------------------------------------------------------------------------------------------------------------------------------------------------------------------------------------------------------------------------------------------------------------------------------------------------------------------------------------------------------------------------------------------------------------------------------------------------------------------------------------------------------------------------------------------------------------------------------------------------------------------------------------------------------------------------------------------------------------------------------------------------------------------------------------------------------------------------------------------------------------------------------------------------------------------------------------------------------------------------------------------------------------------------------------------------------------------------------
>XP_008865724.1
------------------------------------------------------------------------------------------------------------------------------------------------------------------------------------------------------------------------------------------------------------------------------------------------------------------------------------------------------------------------------------------------------------------------------------------------------------------------------------------------------------------------------------------------------------------------------------------------------------------------------------------------------------------------------------------------------------------------------------------------------------------------------------------------------------------------------------------------------------------------------------------------------------------------------------------------------------------------------------------------------------------------------------------------------------------------------------------------------------------------------------------------------------------------------------------------------------------------ML--------------------------------------------------------------------------------------------------------------------------------------------------------------------------------------------------------------------------------------------------------------------------------------------------------------------------------------------------------------------------------------------------------------------------------------------------------------------------------------------------------------------------------------------------------------------------------------------------------------------------------------------------------------------------------------------------------------------------------------------------------------------------------------------------------------------------------------------------------------------------------------------------------------------------------------------------------------------------------------------------------------------------------------------------------------------------------------------------------------------------------------------------------------------------------------------------------------------------------------------------------------------------------------------------------------------------------------------------------------------------------------------------------------------------------------------------------------------------------------------------------------------------------------------------------------------------------------------------------------------------------------------------------------------------------------------------------------------------------------------------------------------------------------------------------------------------------------------GRAL-------------------------------------QRRSIYI------WRDI-PYTDK---------------------------------------------------------------------------------------------------------AH----------------------PRQM-------------------------L---------------------------------------------------------------------------------------------------------D--------------------------------------------------VVVPT---------------------------------------------------------------------------------------APTF-------------------------------------------------------------------PR----A----KLPVT-------------------------------VFVH----------------------------------GGAWQ------RGDKNGP---------------------------FYAHVARTIA-QS---TST---------LAVTM---------NYRLSPEVM----------------------------------YPE--------------------------------HIRDVLHALQ-WV-------------------------------------HRE--IHK------------------FGGDNERIVLMGHSAGAHSVIKLALDDGI--------------------------------------------------------------------------DFPNCPQLTGV-------IG-------ISGV----YNIVRLSTASIFGSMALDPVF------------------------------GV-GVQARREAS-V--------------------------------------------------------------------------LQPFAGGSRRLGTKAH--------------------------------------------------------LPI-LLLYAQDDFHL-D----------------------DDALEVKAWLDS-V---------------------------------------------------------------GFTNV-------------------------------------TS---------QEIPRVNHFSIIG----------------NVTPDL--------------------------P------------------------------MSPSTEA-ISKFIRDTTTQPR--------------------------------------------------------------------------------------------------------------------------------------------------------------------------------------------------------------------------------------------------------------------------------------------------------------------------------------------------------------------------------------------------------------------------------------------------------------------------------------------------------------------------------------------------------CH---------------------------------------
>XP_008866466.1
------------------------------------------------------------------------------------------------------------------------------------------------------------------------------------------------------------------------------------------------------------------------------------------------------------------------------------------------------------------------------------------------------------------------------------------------------------------------------------------------------------------------------------------------------------------------------------------------------------------------------------------------------------------------------------------------------------------------------------------------------------------------------------------------------------------------------------------------------------------------------------------------------------------------------------------------------------------------------------------------------------------------------------------------------------------------------------------------------------------------------------------------------------------------------------------------------------------------M------------------------------------------------------------------------------------------------------------------------------------------------------------------------------------------------------------------------------------------------------------------------------------------------------------------------------------------------------------------------------------------------------------------------------------------------LVDPIVEDLQFFNVTRSV---------SGAM--PANGEPN--SMSKSKST------------------V--LLMGQ--------IVQTDTTLHN----------------------AAGSTSV-TGHG-D-DVEL---------------------------------LVQTSTAIL---------------------------------------STI------------------QIL-----RRIIKDHTYSRVGREL-----------------RHL--------------------SLTVGCF-------------------ERVLFS---------------------------------------FIKD--------------EIIR--------------DPQ------------------IDYR----------------------------------------------------------------------------------------------------------------------------------------------------------------------------------------------------------------------------------------------------------------------------------------------------------------------------------------------------------------------------------------------------------------------------------------------------------------------------------------------------NKQALKDIIPLIPTER-RHTILAGGVASLLRQVIVSMT-D--------------------------------------------TKQVLLSLSQNYDPF--------------------------------WENRW----------------------------------------------------------------SFTPFTLL-ALAVFVA-------------HKR-YAKH-LSIRAIFSLFRPSIK-QIQYSIFVLVCYDYLWRFSYR-FSKLRKIKVHHARVSLTLRLFLLCEH-VLDRTR-LARSA-SRRLLIDSPVEA-----DINENLKSATSLLVERVPLPAEYYDTSHEPVGMKLFKAGGHAMCASSATAHWLLGP-------SWFPTLGPYLLGLLLPYYIVRHHKASALATRV---CMDKP---------------------------------DI--------SVI-RM-AWNFFGESWLAI-------------------------------------------------------------------------RVAELQS----------------------------PSLPVRTEIFVDESGRS---AGSYRRQPTDIGVRIFSCRPI-------------------ASV---------------------------------------------------------------------------------KQG--------------------------------------------------SWA-----------------------------------------------------------------------------------------HASV----------RCSDKM---------------------------------------------------KGIGMPT----ATPVL-------------------------------IYIH----------------------------------GGGFFGR---F------------------WAKDIVNLSAW-------A------V-E----LGA---------VIVYV---------DYTRTPEAQ----------------------------------YPV--------------------------------PLNQCFTVYK-WL-------------------------------------LQG-------G---------------LGFHPSSIAMFGESAGD-----------V-H----------------------------R--IN--------L---------------------------------------L--------RPSQLHMAHRREPR---GSCVP----------------------------------------------KG-CPGKDCTAR-W-------------------------PGA------------G---------------PS--RAHL--------QLFAVAV---------------------------------------------------------SISPPKR----PR-AT-------------------------------------------------------------------------------------------------------------------------------------------------------------------------------------------------------------------------------------------------------------------------------------------------------------------------------------------------------------------------------------------------------------------------------------------------------------------------------------------------------------------------------------------------------------------------------------------------------------------------------------------------------------------------------------------------------------------------------------------------------------------------------------------------------------------------------------------------------------------------------------
>XP_008866539.1
------------------------------------------------------------------------------------------------------------------------------------------------------------------------------------------------------------------------------------------------------------------------------------------------------------------------------------------------------------------------------------------------------------------------------------------------------------------------------------------------------------------------------------------------------------------------------------------------------------------------------------------------------------------------------------------------------------------------------------------------------------------------------------------------------------------------------------------------------------------------------------------------------------------------------------------------------------------------------------------------------------------------------------------------------------------------------------------------------------------------------------------------------------------------------------------------------------------------MT---------------------------------------------------------------------------------------------------------------------------------------------------------------------------------------------------------------------------------------------------------------------------------------------------------------------LPL------------------------------------------------------------------------------------------------------------------------------------------------------------------------------------------------------------------------------------------------------------------------------------------------FVAAAAAL---------------------------------------------------------------------------------------------------------------------------------------------------------------------------------------------------------------------------------------------------------------------------------------------------------------------------------------------------------------------------------------------------------------------------------------------------------------------------------------------------------------------------------------------------------------------------------------------------------------------------------------------------------------------------------------------------------------------------------------------------------------------------------------LVTFVVIVHLFG------------------------------------------------------------------PGHED--------------------AP----ERALVPPLE--------------------G------------------------------------------EVTLRTTY-----------------------------------------------------------------------------------------------------------------------------------------------------------------------------------------------------------------------------------------------------------------------------------KY---E-SGRL---------------------------------------------------------------------------------------------------------------------------QAHPVR-----------------------V-------------------------------------------------------------------------------------------------------YTQ--------------------------------------------------YY------------------------------------------------------------------------------------------YPNQTV----------------------------------------------------------------------------PKGVV-------------------------------ICLH----------------------------------G----------IYAHSGG----------------------------LTPLFDDLL-Q----RGY---------VVGAL---------DFRGFGRTS-----------------------GRFGYIEK---FSH--------------------------------NVDDTLAFLE-TT-------------------------------------RAK------F-------------------PGQKVFVVGISMGGLILLHTLLRARQ------------------------------G------------LIDGSVLHAPPV-------------------------LLADGVRP---------------------AAIVE-------------AV-------------------------------FR-VLVKVFPKLPA------------------------IPTHGSS--------RAN------SKEVEEAVETSKQ-------------ADALFYK---------GCLRLGTG----LNMLEATLDIQT--------------------------QLHKIEGPF-CLIHGDSDRV---CA---------Y----------EGSQR-----------------------------------------------------------------------------------------------------------------------------------------------------------------------------------------------------------------------------------------------------------------------------------------------------------------------------------------------------------------------------------------------------------------------------------------------------------------------------------------------------------------------------------------------------------------------------------------------------------------------------------------------------------------------------------------------------------------------------------------------------------------------------------------------------------------------------------------------
>XP_008866540.1
------------------------------------------------------------------------------------------------------------------------------------------------------------------------------------------------------------------------------------------------------------------------------------------------------------------------------------------------------------------------------------------------------------------------------------------------------------------------------------------------------------------------------------------------------------------------------------------------------------------------------------------------------------------------------------------------------------------------------------------------------------------------------------------------------------------------------------------------------------------------------------------------------------------------------------------------------------------------------------------------------------------------------------------------------------------------------------------------------------------------------------------------------------------------------------------------------------------------MT---------------------------------------------------------------------------------------------------------------------------------------------------------------------------------------------------------------------------------------------------------------------------------------------------------------------LPL------------------------------------------------------------------------------------------------------------------------------------------------------------------------------------------------------------------------------------------------------------------------------------------------FVAAAAAL---------------------------------------------------------------------------------------------------------------------------------------------------------------------------------------------------------------------------------------------------------------------------------------------------------------------------------------------------------------------------------------------------------------------------------------------------------------------------------------------------------------------------------------------------------------------------------------------------------------------------------------------------------------------------------------------------------------------------------------------------------------------------------------LVTFVVIVHLFG------------------------------------------------------------------PGHED--------------------AP----ERALVPPLE--------------------G------------------------------------------EVTLRTTY-----------------------------------------------------------------------------------------------------------------------------------------------------------------------------------------------------------------------------------------------------------------------------------KY---E-SGRL---------------------------------------------------------------------------------------------------------------------------QAHPVR-----------------------V-------------------------------------------------------------------------------------------------------YTQ--------------------------------------------------YY------------------------------------------------------------------------------------------YPNQTV----------------------------------------------------------------------------PKGVV-------------------------------ICLH----------------------------------G----------IYAHSGG----------------------------LTPLFDDLL-Q----RGY---------VVGAL---------DFRGFGRTS-----------------------GRFGYIEK---FSH--------------------------------NVDDTLAFLE-TT-------------------------------------RAK------F-------------------PGQKVFVVGISMGGLILLHTLLRARQ------------------------------G------------LIDGSVLHAPPV-------------------------LLADGVRP---------------------AAIVE-------------AV-------------------------------FR-VLVKVFPKLPA------------------------IPTHGSS--------RAN------SKEVEEAVETSKQ-------------ADALFYK---------GCLRLGTG----LNMLEATLDIQT--------------------------QLHKIEGPF-CLIHGDSDRV---CA---------Y----------EGSQRIFDAAAS-T------------------------------------------------------------------DK-------------------------------------QL---------ITIKNGEHNLL---------------------------------------------KEPARF------------------------------QHEYLRH-IGTWIDSHAA--ASPLDHA-----------------------------------------------------------------------------------------------------------------LP------------------------------------------------------------------------------------------------------------------------------------------------------------------------------------------------------------------------------------------------------------------------------------------------------------------------------------------------------------------------------------------------------------------------------------------------------------------------
>XP_008871889.1
------------------------------------------------------------------------------------------------------------------------------------------------------------------------------------------------------------------------------------------------------------------------------------------------------------------------------------------------------------------------------------------------------------------------------------------------------------------------------------------------------------------------------------------------------------------------------------------------------------------------------------------------------------------------------------------------------------------------------------------------------------------------------------------------------------------------------------------------------------------------------------------------------------------------------------------------------------------------------------------------------------------------------------------------------------------------------------------------------------------------------------------------------------------------------------------------------------------------MA----------------------------------------------------------------------------------------------------------------------------------------------------------------------------------------------------------------------------------------------------------------------------------------------------------------------------------------------------------------------------------------------------------------------------------------------------------------------------------------MPREWKK-SR-------------------------------EKFLLSMHHN-------GHA-------------------------------------------------------------------ETTTVPVA----------------------------------------------------------------------------------------------------QADDDDD--------------------------------------------------------------------------------------------------------------------------------------------------------------------------------------------------------------------------------------------------------------------------------------------------------------------------------------------------------------------------------------------------------------------------------------------------------------------------------------------------------------------------------------------------------------------------------------------------------------------------------------------------------------------------DVSDEELSTEELRKRQQC----AIDLKD--------------------------------------------------------------------------------------------------------------------VSAEMWLIT------------------------------KLAMQLLW-AFRVSS------------------------------------------------------------------------KWIVMLFRLLIFVMC-----------------------------------------------------------------------------------------------------------LLP-------AFLRVFYFW-------------------------------------LCSPRV-------IKNI-RYG-----------------------------------------------------------------------------------------------------------PR----------------------GRNL-------------------------L---------------------------------------------------------------------------------------------------------D--------------------------------------------------IYLVP---------------------------------------------------------------------------------------HPH--------------------------------------------------------------------------K----RQPVV-------------------------------VFLS----------------------------------GGAWI------IGYKAW-----------------------------GALMGRVLS-A----YGI---------LVVMP---------DYRNFPQGI----------------------------------LPD--------------------------------MMQDANVAMQ-WV-------------------------------------FEN--VHT------------------FGGDPDNVTYIGQSAGAHIGACVLIEAVE-NPSF---------------------------------------------------------------------ATWQPSRLRNF-------IG-------ISGP----YNTNE----------SMEVFH------------------------------AH-GLDRQVFAA-I---------------------------------------------------MDQDVLK----------------YSPTDRV---------ARLPKA---------------------------------------------TATMFPAM-HLFHGTADRT---VP---------W----------SSSQSFADALVG-I---------------------------------------------------------------GV-DA-------------------------------------HI---------KFYARKTHTDPIIE--------------DPIQ---GD--------------------------------------------------------DPLLSD-ILTIIRKSS-----------------------PAESPQPRPDHLRF--------------------------------------------------------------------------------------RPP-GA-------------------------------------------------------------------------------------------------------------------------------------------------------------------------------------------------------MLPAFLVHAAR---------------------------------------------------------------------------------------------------------------------------------------------------------------------------------------------------RVNPF------------------------------------------
>XP_008871890.1
------------------------------------------------------------------------------------------------------------------------------------------------------------------------------------------------------------------------------------------------------------------------------------------------------------------------------------------------------------------------------------------------------------------------------------------------------------------------------------------------------------------------------------------------------------------------------------------------------------------------------------------------------------------------------------------------------------------------------------------------------------------------------------------------------------------------------------------------------------------------------------------------------------------------------------------------------------------------------------------------------------------------------------------------------------------------------------------------------------------------------------------------------------------------------------------------------------------------MA----------------------------------------------------------------------------------------------------------------------------------------------------------------------------------------------------------------------------------------------------------------------------------------------------------------------------------------------------------------------------------------------------------------------------------------------------------------------------------------MPREWKK-SR-------------------------------EKFLLSMHHN-------GHA-------------------------------------------------------------------ETTTVPVA----------------------------------------------------------------------------------------------------QADDDDD--------------------------------------------------------------------------------------------------------------------------------------------------------------------------------------------------------------------------------------------------------------------------------------------------------------------------------------------------------------------------------------------------------------------------------------------------------------------------------------------------------------------------------------------------------------------------------------------------------------------------------------------------------------------------DVSDEELSTEELRKRQQC----AIDLKD--------------------------------------------------------------------------------------------------------------------VSAEMWLIT------------------------------KLAMQLLW-AFRVSS------------------------------------------------------------------------KWIVMLFRLLIFVMC-----------------------------------------------------------------------------------------------------------LLP-------AFLRVFYFW-------------------------------------LCSPRV-------IKNI-RYG-----------------------------------------------------------------------------------------------------------PR----------------------GRNL-------------------------L---------------------------------------------------------------------------------------------------------D--------------------------------------------------IYLVP---------------------------------------------------------------------------------------HPH--------------------------------------------------------------------------K----RQPVV-------------------------------VFLS----------------------------------GGAWI------IGYKAW-----------------------------GALMGRVLS-A----YGI---------LVVMP---------DYRNFPQGI----------------------------------LPD--------------------------------MMQDANVAMQ-WV-------------------------------------FEN--VHT------------------FGGDPDNVTYIGQSAGAHIGACVLIEAVE-NPSF---------------------------------------------------------------------ATWQPSRLRNF-------IG-------ISGP----YNTNE----------SMEVFH------------------------------AH-GLDRQVFAA-I---------------------------------------------------MDQDVLK----------------YSPTDRV---------ARLPKA---------------------------------------------TATMFPAM-HLFHGTADRT---VP---------W----------SSSQSFADALVG-I---------------------------------------------------------------GV-DA-------------------------------------HI---------KFYARKTHTDPIIE---------------------------------------------------------------------------------VWSS-CL------------------------------------------------------------------------------------------------------------------------------------------------------------------------------------------------------------------------------------------------------------------------------------------------------------------------------------------------------------------------------------------------------------------------------------------------------------------------------------------------------------------------------------------------------------------------------------------------------------
>XP_008873630.1
------------------------------------------------------------------------------------------------------------------------------------------------------------------------------------------------------------------------------------------------------------------------------------------------------------------------------------------------------------------------------------------------------------------------------------------------------------------------------------------------------------------------------------------------------------------------------------------------------------------------------------------------------------------------------------------------------------------------------------------------------------------------------------------------------------------------------------------------------------------------------------------------------------------------------------------------------------------------------------------------------------------------------------------------------------------------------------------------------------------------------------------------------------------------------------------------------------------------MT---------------------------------------------------------------------------------------------------------------------------------------------------------------------------------------------------------------------------------------------------------------------------------------------------------------------VA-----------------------------------------------------------------------------------------------------------------------------------------------------------------------------------------------------------------------------------------------------------------------------------------------------------------------------------------------------------------------------------------------------------------------------------------------------------------------------------------------------------------------------------------------------------------------------------------------------------------------------------------------------------------------------------------------------------------------------------------------------------------------------------------------------------------------------------------------------------------------------------------------------------------------------------------------------------------------------------------------------------------------------------------------------------------------------------------FAKV-AVAVASCIVAPLVVL----------------------------------------------------FV----------RP----------------------------------HAEW----------------------------------------------------------------SYMDALCQ-RILSCM--------------------------------------------------------------------------------------------------TPL---------------------------------------------------------------------------------------------------------------------------------------------------------DI--------AVV-RF-----------------------------------------------------------------------------------GFAWFGRLQR-----------------------------LVYWPAAVV-DSPT-------------------------V-------------------KG---------------------------------------------------------------------------------------------------------------------------------------LWY-----------------------------------------------------------------------------------------GDATTPL----------------------------------------------------------------------C----DAVVI-------------------------------LFVH----------------------------------GGGFL------SGTADCM-STGLFQPLLGRLQN-----------------------S---LRAV---------RLFSV---------EYDLAPEHP----------------------------------YPR--------------------------------AINQALDAYL-WL-------------------------------------LDQ------------------------GVASTNILLMGDSAGGNAVLSLLQRGRQ-Q----------------------------N--VA--------MPACGVLISPWV-------------------------DLSV--------STPSY-----DVK----TDIFT----------------------------------------------KN-TIVAWRNLY-L-------------------------GNDLTK------------------------MIE----------------ASPG------------------------------------------------------------LQPLEGL-PPL-LVMYGQTELM--------------A----------NDISAFCAKAKH-T---------------------------------------------------------------HL-DL-------------------------------------TE---------YVHPHLYHDFV-------------------ML---P--------------------LGKPSH--------------------------------DAVAA-IARFAESKM---Q-------------------------------------------------------------------------------------------------------------------------------------------------------------------------------------------------------------------------------------------------------------------------------------------------------------------------------------------------------------------------------------------------------------------------------------------------------------------------------------------------------------------------------------------------------------------------------------------------
>XP_008873631.1
------------------------------------------------------------------------------------------------------------------------------------------------------------------------------------------------------------------------------------------------------------------------------------------------------------------------------------------------------------------------------------------------------------------------------------------------------------------------------------------------------------------------------------------------------------------------------------------------------------------------------------------------------------------------------------------------------------------------------------------------------------------------------------------------------------------------------------------------------------------------------------------------------------------------------------------------------------------------------------------------------------------------------------------------------------------------------------------------------------------------------------------------------------------------------------------------------------------------MT---------------------------------------------------------------------------------------------------------------------------------------------------------------------------------------------------------------------------------------------------------------------------------------------------------------------VA-----------------------------------------------------------------------------------------------------------------------------------------------------------------------------------------------------------------------------------------------------------------------------------------------------------------------------------------------------------------------------------------------------------------------------------------------------------------------------------------------------------------------------------------------------------------------------------------------------------------------------------------------------------------------------------------------------------------------------------------------------------------------------------------------------------------------------------------------------------------------------------------------------------------------------------------------------------------------------------------------------------------------------------------------------------------------------------------FAKV-AVAVASCIVAPLVVL----------------------------------------------------FV----------RP----------------------------------HAEW----------------------------------------------------------------SYMDALCQ-RILSCM--------------------------------------------------------------------------------------------------TPL---------------------------------------------------------------------------------------------------------------------------------------------------------DI--------AVV-RF-----------------------------------------------------------------------------------GFAWFGRLQR-----------------------------LVYWPAAVV-DSPT-------------------------V-------------------KG---------------------------------------------------------------------------------------------------------------------------------------LWY-----------------------------------------------------------------------------------------GDATTPL----------------------------------------------------------------------C----DAVVI-------------------------------LFVH----------------------------------GGGFL------SGTADCM-STGLFQPLLGRLQN-----------------------S---LRAV---------RLFSV---------EYDLAPEHP----------------------------------YPR--------------------------------AINQALDAYL-WL-------------------------------------LDQ------------------------GVASTNILLMGDSAGGNAVLSLLQRGRQ-Q----------------------------N--VA--------MPACGVLISPWV-------------------------DLSV--------STPSY-----DVK----TDIFT----------------------------------------------KY-VVYS----------------------------------------------------------------------------------------------------------------------------------------------------------------------------------------------------------------------------------------------------------------------------------------------------------------------------------------------------------------------------------------------------------------------------------------------------------------------------------------------------------------------------------------------------------------------------------------------------------------------------------------------------------------------------------------------------------------------------------------------------------------------------------------------------------------------------------------------------------------------------------------------------------------------------------------------------------------------------------------------------------------------------------------------------
>XP_008876004.1
------------------------------------------------------------------------------------------------------------------------------------------------------------------------------------------------------------------------------------------------------------------------------------------------------------------------------------------------------------------------------------------------------------------------------------------------------------------------------------------------------------------------------------------------------------------------------------------------------------------------------------------------------------------------------------------------------------------------------------------------------------------------------------------------------------------------------------------------------------------------------------------------------------------------------------------------------------------------------------------------------------------------------------------------------------------------------------------------------------------------------------------------------------------------------------------------------------------------MT---------------------------------------------------------------------------------------------------------------------------------------------------------------------------------------------------------------------------------------------------------------------------------------------------------------------TPVPTTITYE----------------------------------DV---------------------------------------------------------------------------------------------------ARLPTPGSN----------APTNLQFS-----PNG-------------RLLAF--------LHSSSNE-----------------------------------------------------------------------LSQELYGMDIESKQV---------------------------------------TLVARPPGSGNTENN--MSLEEKL-----------------RRER----------------QRQM--------------------GVGITSYLWC-----------PAQQSTRILYP----------------------------------LHGNLYLQEY-------PGA---ELVLLFDKASTGAKGGVIDPQYSPD--------GRHI----------------------------------------------------------------------------------------------------------------------------------------------------------------------------------------------------------------------------------------------------------------------------------------------------------------------------------------------------------------------------------------------------------------------------------------------------------------------------------------------------------AFVQENEIYVIAADPL-PGGATQQATQITFGAREAGKSHGLA------CF--------------------------VTQEELSRFRGF------WWSPDSSR----------------IAFEEI----DDTHIPEF----------------------------------------------------------------RIMHSGSA-ELGENAQEDHRYPFAGEANPRRR-LAVQN---VNLTQRETPV----------------------FVNFT---------EEDFYISRVHWFVDGTLGIETLNRLQTEVALLR-----------W-----------------------------SPATETLVEL------------------------------------------------------------IHETSA--------------------------IWH---NV--------HYLYRNLESRPDGTFTFIWASERTGF-----------------------------------------------------MHLYLY-----EFANGAATL-------------VRPLTHGEGNVE--------------SIDGIDLE------RD-----VLYFSGN-L--------------TSPIERHLFQTSLS---------IPNAPITQVTTTPGIHNVVLDS----------------------------------------SASIFVD--------------------------------------------------VFHN-----------LTTPPTA--VVYKLASPAP---------------------------------VAVHTLHVTSD---PRLTQLQDRIEAPSTFS------FTSRDGTTTLY---------GALYKPD--------------------------------PAKFGPG----PYPTM-------------------------------VNVY----------------------------------GGPHVMR------------VQNAWSVTVDMRSQLFR--------------------N----MGY---------AVLKV---------DNRGSFRRG--------------------------------LAFEG-AIKHA-----------MG-----------TIEISDQEDGVH-KL-------------------------------------IAD-----------------------GVTIADRVGMIGWSYGGYMSAISLVKAPK-------------------------------------------TFKLGVAGAPVTSWDG--------------------------------------------------------------------------------------------------------YDTCYTERY-M-----------------------STPQLNPE---GYA--RGNIM---N-------FVQ---------------HLQPH--------------------------------------------------------------------QKL-LLIHGLIDEN---VH---------F----------RHTARLINALIA-A----------------------------------------------------------------------------------------------------RKHY-DL---------ILFPKERHSPR--------------------------------------------------------------HLED---------------RIYMEQR-IAEYVVANL-----------------------------------------------------------------------------------------------------------------------------------------------------------------------------------------------------------------------------------------------------------------------------------------------------------------------------------------------------------------------------------------------------------------------------------------------------------------------------------------------------------------------------------------------------------------------------------------------------
>XP_008876233.1
------------------------------------------------------------------------------------------------------------------------------------------------------------------------------------------------------------------------------------------------------------------------------------------------------------------------------------------------------------------------------------------------------------------------------------------------------------------------------------------------------------------------------------------------------------------------------------------------------------------------------------------------------------------------------------------------------------------------------------------------------------------------------------------------------------------------------------------------------------------------------------------------------------------------------------------------------------------------------------------------------------------------------------------------------------------------------------------------------------------------------------------------------------------------------------------------------------------------MG----------------------------------------------------------------------------------------------------------------------------------------------------------------------------------------------------------------------------------------------------------------------------------------------------------------------------------------------------------------------------------------------------------------------------------------------------------------------------------------------------------------------------------------------------------------------------------------------------------------WLTGTLSIFVVCMSTLF-------------------------------------------------------------------------------------------------------------------------------------------------------------------------------------------------------------------------------------------------------------------------------------------------------------------------------------------------------------------------------------------------------------------------------------------------------------------------------------------------------------------------------------------------------------------------------------------------------------------------------------------------------------------------------------------------------------------------------------------------------------------------------------------------------------------------------------------------------------------TPQGQGIVVY------------------------LNFPAF-----------------------------------------------------------------LWFSFAT-----------------------------------------------------------------------------------------------------------------------------------------------------------------------------------------------------------------------------------------------------------------------------------PW----------------------------RPQPVG-------------------------------------------------------------------------FP------------GLPSTSNHYIPSTNNVT-----------------------L-----------------------------------------------------------------------------------G------------------------------------------------------------------------VWYTQT--------------------------------------------------------------------------------------QPK-------------------------------------------------------------------------------SHKLV-------------------------------LYLH----------------------------------GNGEH------RGMSVSV---------------------------GKHTMYPQRP------FGA---------NILSV---------DYRGFGDSS--------------------------------FVWPT----------------EQG-------------VYDDALAAFD-FA-------------------------------------TST-----------------------LGFQPHQILVHGYSLGSAVATRLVHNLCQ-R----------------------------ST-----------CPAGLLLEAPFL-------------------------SISDMVME---ILR-------VKVP----TSLLH------------HHFPT-----------------------------KA-----------I---------------------------------------------------------------------------------------------------------------------------------------------LGSIPVPI-LIVHGTHDSV---VP---------I----------RHGEMLATMFPG-C------------------------------------------------------------------TM-------------------------------------RY---------CPVAGASHMTS-------------------------------------------------------------------------------FGYRDAR-----------------------------------------------------------------------------------------------------------------------------------------------------------------------------------------------------------------------------------------------------------------------------------------------------------------------------------------------------------------------------------------------------------------------------------------------------------------------------------------------------------------------------------------------------------------------------------------------------------------
>XP_008878951.1
------------------------------------------------------------------------------------------------------------------------------------------------------------------------------------------------------------------------------------------------------------------------------------------------------------------------------------------------------------------------------------------------------------------------------------------------------------------------------------------------------------------------------------------------------------------------------------------------------------------------------------------------------------------------------------------------------------------------------------------------------------------------------------------------------------------------------------------------------------------------------------------------------------------------------------------------------------------------------------------------------------------------------------------------------------------------------------------------------------------------------------------------------------------------------------------------------------------------ML---------------------------------------------------------------------------------------------------------------------------------------------------------------------------------------------------------------------------------------------------------------------------------------------------------------------AQVAMGVF---------------------------------------------------------------------------------------------------------------------------------------------------------------------------------------------------------------------G------------------------------------------------------------------------------------------------------------------------------------------------------------------------------------------------------------------------------------------------------------------------------------------------------------------------------------------------------------------------------------------------------------------------------------------------------------------------------------------------------------------------------------------------------------------------------------------------------------------------------------------------------------------------------------------------------------------------------------------------------------------------------------------------------------------------------------------------------------------LAAVWAVALRIVFG------------------------------------------------------------------PGEEE--------------------AK----ERMDVRPL----------------------------------------------------------------SLELALLK---------------------------------------------------------------------------------------------------------------------------------------------------------------------------------------------------------------------------------------------------------------------QFH-------RDV-EY----V-------------------------------------------------------------------------------------------------------------------------------QRNGRR-----------------------L-------------------------------------------------------------------------------------------------------YTQ--------------------------------------------------WW------------------------------------------------------------------------------------------TPSTP------------------------------------------------------------------------T----PKGVV-------------------------------LLMH----------------------------------G----------MNGHSGR----------------------------LTPFFDTLL-R----DGW---------IPAAY---------DTHGFGRSS-----------------------GRHGHVTS---ISD--------------------------------LADDAIFVVR-HF-------------------------------------KER------F-------------------PNAPFFLVGGSMGGLTAVHVALKLQA-Q----------------------------GA-SN--------LLSGVIFHAPAL-------------------------HVAADVRP---------------------PAQVE-------------FV-------------------------------GR-LLVQLAPKLPL------------------------LPSVDAP-----------------PPANGPAQVIPEE-------------EDALFYD---------GRLRLGTG----LAVLAGIGQVAS--------------------------QLNKVALPL-LVQHGESDLV---VP---------H----------DASCHFVHVAAS-K------------------------------------------------------------------DK-------------------------------------TL---------KLYPGGGHLLW---------------------------------------------AESEAV------------------------------SGPFLRD-MLAWVNARV-----------------------------------------------------------------------------------------------------------------------------------------------------------------------------------------------------------------------------------------------------------------------------------------------------------------------------------------------------------------------------------------------------------------------------------------------------------------------------------------------------------------------------------------------------------------------------------------------------
>XP_008879309.1
------------------------------------------------------------------------------------------------------------------------------------------------------------------------------------------------------------------------------------------------------------------------------------------------------------------------------------------------------------------------------------------------------------------------------------------------------------------------------------------------------------------------------------------------------------------------------------------------------------------------------------------------------------------------------------------------------------------------------------------------------------------------------------------------------------------------------------------------------------------------------------------------------------------------------------------------------------------------------------------------------------------------------------------------------------------------------------------------------------------------------------------------------------------------------------------------------------------------MA---------------------------------------------------------------------------------------------------------------------------------------------------------------------------------------------------------------------------------------------------------------------------------------------------------------------GAAA----------------------------------------------------------------------------------------------------------------------------------------------------------------------------------------------------------------------------------------------------------------------------------------------------------------------------------------------------------------------------------------------------------------------------------------------------------------------------------------------------------------------------------------DELTVRRP---------------------------------------------------------------------------------------------------------------------------------------------------------------------------------------------------------------------------------------------------------------------------------------------------------------------------------------------------------------------------------------------------------------------------------------------------------------------------------------------------------------------------------LSFARCLAKL-LALAVTTPIRRLLG-----------------------------------------------------YK-----------PP---------------------------------VDGW----------------------------------------------------------------TIQHEIAV-AFLRYS--------------------------------------------------------------------------------------------------LVT---------------------------------------------------------------------------------------------------------------------------------------------------------DN--------ASA-RR-----------------------------------------------------------------------------------NESRLIYIAN----------------------------LQLKTQLVPM-EAPG-------------------------F-------------------RG---------------------------------------------------------------------------------------------------------------------------------------VWY-----------------------------------------------------------------------------------------GGPTN------------------------------------------------------------------------D----ADATI-------------------------------LYLH----------------------------------GGGYA------LCDSATY-ALANHAIQVTASTT---------------------S-G----KHV---------RVLGL---------EYSLAPEAK----------------------------------FPT--------------------------------QMNEALAAYS-YL-------------------------------------AND--------------------------SNKPIVLMGDSAGGHLVLQLLLALKT-P------------------EWS-------H--LR--------KPQASVAVSPWCQM-----------------------NLSP--------LPISYT---TNSA----TDYVQ----------------------------------------------LI-NIRHYNNDL-L-------------------------PD-------------------------NVSVTN--------------PSLNPL------------------------------------------------------------NGDFRGT-GPV-LVHYGGKEVF--------------A----------SEIEQLVEVLQR-Q---------------------------------------------------------------DV-DV-------------------------------------TV---------VKEPLAPHITP-------------------ML---PSF------------------FGAMAV--------------------------------KGQQT-IGKYIGQHV---NS------------------------------------------------------------------------------------------------------------------------------------------------------------------------------------------------------------------------------------------------------------------------------------------------------------------------------------------------------------------------------------------------------------------------------------------------------------------------------------------------------------------------------------------------------------------------------------------------
>XP_008879310.1
------------------------------------------------------------------------------------------------------------------------------------------------------------------------------------------------------------------------------------------------------------------------------------------------------------------------------------------------------------------------------------------------------------------------------------------------------------------------------------------------------------------------------------------------------------------------------------------------------------------------------------------------------------------------------------------------------------------------------------------------------------------------------------------------------------------------------------------------------------------------------------------------------------------------------------------------------------------------------------------------------------------------------------------------------------------------------------------------------------------------------------------------------------------------------------------------------------------------MA---------------------------------------------------------------------------------------------------------------------------------------------------------------------------------------------------------------------------------------------------------------------------------------------------------------------GAAA----------------------------------------------------------------------------------------------------------------------------------------------------------------------------------------------------------------------------------------------------------------------------------------------------------------------------------------------------------------------------------------------------------------------------------------------------------------------------------------------------------------------------------------DELTVRRP---------------------------------------------------------------------------------------------------------------------------------------------------------------------------------------------------------------------------------------------------------------------------------------------------------------------------------------------------------------------------------------------------------------------------------------------------------------------------------------------------------------------------------LSFARCLAKL-LALAVTTPIRRLLG-----------------------------------------------------YK-----------PP---------------------------------VDGW----------------------------------------------------------------TIQHEIAV-AFLRYS--------------------------------------------------------------------------------------------------LVT---------------------------------------------------------------------------------------------------------------------------------------------------------DN--------ASA-RR-----------------------------------------------------------------------------------NESRLIYIAN----------------------------LQLKTQLVPM-EAPG-------------------------F-------------------RG---------------------------------------------------------------------------------------------------------------------------------------VWY-----------------------------------------------------------------------------------------GGPTN------------------------------------------------------------------------D----ADATI-------------------------------LYLH----------------------------------GGGYA------LCDSATY-ALANHAIQVTASTT---------------------S-G----KHV---------RVLGL---------EYSLAPEAK----------------------------------FPT--------------------------------QMNEALAAYS-YL-------------------------------------AND--------------------------SNKPIVLMGDSAGGHLVLQLLLALKT-P------------------EWS-------H--LR--------KPQASVAVSPWCQM-----------------------NLSP--------LPISYT---TNSA----TDYVQ----------------------------------------------LI-NIRHYNNDL-L-------------------------PD-------------------------NVSVTN--------------PSLNPL------------------------------------------------------------NGDFRGT-GPV-LVHYGGKEVF--------------A----------SEIEQLVEVLQR-Q---------------------------------------------------------------DV-DV-------------------------------------TV---------VKEPLAPHITP-------------------ML---PSF------------------FGAMAV--------------------------------KGQQT-IGKYIGQHV---NS------------------------------------------------------------------------------------------------------------------------------------------------------------------------------------------------------------------------------------------------------------------------------------------------------------------------------------------------------------------------------------------------------------------------------------------------------------------------------------------------------------------------------------------------------------------------------------------------
>CCA24569
------------------------------------------------------------------------------------------------------------------------------------------------------------------------------------------------------------------------------------------------------------------------------------------------------------------------------------------------------------------------------------------------------------------------------------------------------------------------------------------------------------------------------------------------------------------------------------------------------------------------------------------------------------------------------------------------------------------------------------------------------------------------------------------------------------------------------------------------------------------------------------------------------------------------------------------------------------------------------------------------------------------------------------------------------------------------------------------------------------------------------------------------------------------------------------------------------------------------MR---------------------------------------------------------------------------------------------------------------------------------------------------------------------------------------------------------------------------------------------------------------------------------------------------------------------P-----------------------------------------------------------------------------------------------------------------------------------------------------------------------------------------------------------------------------------------------------------------------------------------------------------------------------------------------------------------------------------------------------------------------------------------------------------------------------------------------------------------------------------------------------------------------------------------------------------------------------------------------------------------------------------------------------------------------------------------------------------------------------------------------------------------------------------------------------------------------------------------------------------------------------------------------------------------------------------------------------------------------------------------------------------------------------------------------------------------------------------------------------------------------------------------------------------------------------------------------------------------------------------------------------------------------------------------------------------------------------------------------------------------------------------------------------------------------------------------------------------------------TKL-------------------------------------PFQHASR------WQDI-FYSSD---------------------------------------------------------------------------------------------------------RH----------------------RQKT-------------------------L---------------------------------------------------------------------------------------------------------D--------------------------------------------------IMAPT---------------------------------------------------------------------------------------VS---------------------------------------------------------------------AK----A----NNVTC-------------------------------IYIH----------------------------------GGSWQ------CGDKQSV---------------------------VSSGILRAMC-Q----RGY---------TSASL---------NYRLSPEVV----------------------------------HPM--------------------------------HALDIAQGIK-WV-------------------------------------HNN--ISH------------------YGGDPDKLVVMGHSAGAHLALYSVAEATV-FR------------------------------------------EMDL----------------------------QSSSIRAL-------IG-------ISGV----YNIARMANVTFYGSLVIPPAF------------------------------GN-RADTWRLAS-L---------------------------------------------------LSVLAKY----------------GD----------------------------------------------------------------ICPLVQIPT-LLINAKDDFHL-Q----------------------KDSEELLQWIRK-Y---------------------------------------------------------------GTSHC-------------------------------------RS---------EVIDQCNHFSILH----------------QQE--------------------------EKAI------------------------------SSAAIDK-VASFLDNF------------------------------------------------------------------------------------------------------------------------------------------------------------------------------------------------------------------------------------------------------------------------------------------------------------------------------------------------------------------------------------------------------------------------------------------------------------------------------------------------------------------------------------------------------------------------------------------------------
>CCA14642
------------------------------------------------------------------------------------------------------------------------------------------------------------------------------------------------------------------------------------------------------------------------------------------------------------------------------------------------------------------------------------------------------------------------------------------------------------------------------------------------------------------------------------------------------------------------------------------------------------------------------------------------------------------------------------------------------------------------------------------------------------------------------------------------------------------------------------------------------------------------------------------------------------------------------------------------------------------------------------------------------------------------------------------------------------------------------------------------------------------------------------------------------------------------------------------------------------------------MA------------------------------------------------------------------------------------------------------------------------------------------------------------------------------------------------------------------------------------------------------------------------------------------------------------------------------------------------------------------------------------------------------------------------------------------------------------------------------------------------------------------------------------------------------------------------------ETS-------------------------------ITRLKYAYLILTTIFH---------------------------------------AASRQLKASQPI---------------------------------------------------------------------------------------------------------------------------------------------------------------------------------MILQSHS---------------SSI---------------------------------------------------------------------------------------------------------------------------------------------------------------------------------------------------------------------------------------------------------------------------------------------------------------------------------------------------------------------------------------------------------------------------------------------------------------------------------------------------------LFRPNSRPS------------------------------------------------------------------------------------------------------------------------------------------------------------------------------------------------------------------------------------------------------------------------------------------------LLH--------------------------------------------------------------------------------------------N---------------------------LNSKYF---LREAL---------------------------------IA--------SDL-PPKATDTIGNLTWKEW--------CCIWLPFPQSI-----------------------------LVSWCYPDIVREENVTF------MHFGRY-----------------------------------------NLKH-------------------------L-------------------------------------------------------------------------------------------------------SMN--------------------------------------------------VYR-----------------------------------------------------------------------------------------R-SN-------------------------------------------------------------------V-----T----NAPIL-------------------------------VYIH----------------------------------GGGWM------TGSREHP----------------------------PYSFLYQIA-M----LGW---------VVCVL---------DYRLSPMVK----------------------------------FPT--------------------------------QLIDLKHRIA-FL-------------------------------------RRY--GAA--R---------------FQANPDYIVAPGESAGGHFAALVTLTSGN-TM-------YQP-----------------G-------------------------------------------FDDVDTSFKAC-------ID-------LFGV----HDFAD-RHGLYYKRIREHRF-------------------------------TE-GLE----TF-I--------------------M------------------------------------------------------------------------------------------------------------------------------------------------------------------------------------------------------------------------------------------------------------------------------------------------------------------------------------------------------------------------------------------------------------------------------------------------------------------------------------------------------------------------------------------------------------------------------------------------------------------------------------------------------------------------------------------------------------------------------------------------------------------------------------------------------------------------------------------------------------------------------------------------------------------------------------------------------------------------------------------------------------------------
>CCA17643
------------------------------------------------------------------------------------------------------------------------------------------------------------------------------------------------------------------------------------------------------------------------------------------------------------------------------------------------------------------------------------------------------------------------------------------------------------------------------------------------------------------------------------------------------------------------------------------------------------------------------------------------------------------------------------------------------------------------------------------------------------------------------------------------------------------------------------------------------------------------------------------------------------------------------------------------------------------------------------------------------------------------------------------------------------------------------------------------------------------------------------------------------------------------------------------------------------------------MQ---------------------------------------------------------------------------------------------------------------------------------------------------------------------------------------------------------------------------------------------------------------------------------------------------------------------PPEPSLPKRF---------------------------------------------------------------------------------------------------------------------------------------------------ATFT---SPNRSQSS------------------L--QLYGS--------IEHCHK------------------------------ASNSEENHCD-EDELRALGY--------------------------DTLMTTSTSVL---------------------------------------SCI------------------QIL-----RRIIQKYAYGRVGREL-----------------QHL--------------------SLTVASF-------------------ERVLYT---------------------------------------FIRD--------------EIIL-------ASETYCEQKSRQ------------HDHLLDLR----------------------------------------------------------------------------------------------------------------------------------------------------------------------------------------------------------------------------------------------------------------------------------------------------------------------------------------------------------------------------------------------------------------------------------------------------------------------------------------------------EKTALKDIIPLIPRDE-RFTILSGGVASLLRNATKSLE-E--------------------------------------------TKQVLETLQSSYDPN--------------------------------REARW----------------------------------------------------------------SFRSMLVV-VTVYFG--------------FKRLFSRRPTALKRILMRLFPSKRDLFKYIIGGILVLDYYNRFMYR-FSTLRRLKVHHGRVLMTLRLFLLCQY-VLQRTRSKSGSSSRCRLLIDSPMES-----DIDDDLKNATTLLVERVPLPAEYYDRSCEPIGLTAFKIGINTLLASSAFAHYLLRRGSKKNSKRLLRAFGPMIVWCMIPYYAIRAKKAARYASRV---VIDHA---------------------------------DV--------DVI-RL-GWNVYGESRLVQ-------------------------------------------------------------------------FLTSIIS----------------------------KKLAVSMERFLPYNDTLHTTSTDRRENESDFRVMIFSVRPL-------------------NSV---------------------------------------------------------------------------------AMG--------------------------------------------------TWD-----------------------------------------------------------------------------------------GATE----------VLTPEM---------------------------------------------------KATGLPQ----KRLVL-------------------------------LYIH----------------------------------GGGFFGR---F------------------LQSDLYNTSMW-------A------A-Q----VGA---------VIVYV---------DYGLTPETQ----------------------------------FPV--------------------------------PLQQCFQAYK-WL-------------------------------------VNG-------G---------------LGFSPDRVVLFGESAGGNLAAACCIKCIQ-E----------------------------N--LQ--------LPAGMTLMYPAL-------------------------SMHL--------SPSPSRFLHQSDP------VLP----------------------------------------------RG-IMELSLNSY-Y-------------------------PSH------------GH---------SSQ-YKH--NIHD--------PLVSPGL---------------------------------------------------------ADDEDLKHF-PPT-ALSVGDLDPL--------------L----------DDSVDLYTRLTI----------------------------------------------------------------LNV-PA-------------------------------------TL---------KIYQGLSHGYI-------------------IY---GN-------------------LVPQAQ--------------------------------RAIDE-TCERVQKLF---LVPDD-----------------------------------------------------------------------------------------------------------------------------------------------------------------------------------------------------------------------------------------------------------------------------------------------------------------------------------------AEN--------------------------------------------------------------------------------------------------------------------------------------------------------------------------------------------------DRHVL------------------------------------------
>Aste57867_745.1
------------------------------------------------------------------------------------------------------------------------------------------------------------------------------------------------------------------------------------------------------------------------------------------------------------------------------------------------------------------------------------------------------------------------------------------------------------------------------------------------------------------------------------------------------------------------------------------------------------------------------------------------------------------------------------------------------------------------------------------------------------------------------------------------------------------------------------------------------------------------------------------------------------------------------------------------------------------------------------------------------------------------------------------------------------------------------------------------------------------------------------------------------------------------------------------------------------------------ME---------------------------------------------------------------------------------------------------------------------------------------------------------------------------------------------------------------------------------------------------------------------------------------------------------------------TKQP------------------------------------------------------------------------------------------------------------------------------------------------------------------------------------------------------------------------------------------------------------------------------------------------------------------------------------------------------------------------------------------------------------------------------------------------------------------------------------------------------------------------------------------RPASLPPQ-----------------------------------------------------------------------------------------------------------------------------------------------------------------------------------------------------------------------------------------------------------------------------------------------------------------------------------------------------------------------------------------------------------------------------------------------------------------------------------------------------------------------------DTKSIAHVMVYL-IYLGVVIPIKRLLG-----------------------------------------------------YK-----------PP---------------------------------VPQW----------------------------------------------------------------SIQEEISV-CFLKYM--------------------------------------------------------------------------------------------------TTA---------------------------------------------------------------------------------------------------------------------------------------------------------TT--------ESV-RR-----------------------------------------------------------------------------------IEDFVLGIAN----------------------------AAVKVPRKPLDDAAG-------------------------F-------------------RG---------------------------------------------------------------------------------------------------------------------------------------LWY-----------------------------------------------------------------------------------------GDLTD-A----------------------------------------------------------------------T----ADATV-------------------------------LFIH----------------------------------GGGYS------ACSVHTH-ADAITTIQSMAKRH---------------------H-G----KSI---------RLLAL---------AYSLAPEAQ----------------------------------FPI--------------------------------QQNEALAAYT-YL-------------------------------------VRE--------------------------TTKPILLMGDSAGGNLVFSLLLALKK-P------------------ENQ-------H--LR--------APAAAVLASPWCTL-----------------------DTET--------LSESFT---THAT----TDYIT----------------------------------------------VP-KMYSCIHDF-V-------------------------G--------------------------SASTKD--------------PMVSPF------------------------------------------------------------YGDFTGS-CPI-LLHYGGKELF--------------A----------DDIELMAAKLKS-Q---------------------------------------------------------------AV-DV-------------------------------------TL---------VKEPLAPHDTA-------------------FL---KAF------------------FGTMST--------------------------------SASRV-IAAYIASFA---HSGAGAF-------------------------------------------------------------------------------------------------------------------------------------------------------------------------------------------------------------------------------------------------------------------------------------------------------------------------------------------------------------------------------------------------------------------------------------------------------------------------------------------------------------------------------------------------------------------------------------------
>Aste57867_2497.1
------------------------------------------------------------------------------------------------------------------------------------------------------------------------------------------------------------------------------------------------------------------------------------------------------------------------------------------------------------------------------------------------------------------------------------------------------------------------------------------------------------------------------------------------------------------------------------------------------------------------------------------------------------------------------------------------------------------------------------------------------------------------------------------------------------------------------------------------------------------------------------------------------------------------------------------------------------------------------------------------------------------------------------------------------------------------------------------------------------------------------------------------------------------------------------------------------------------------MH----------------------------------------------------------------------------------------------------------------------------------------------------------------------------------------------------------------------------------------------------------------------------------------------------------------------------------------------------------------------------------------------------------------------------------------------------------------------------------------------------------------------------------------------------------------------------------------------------------------ASRSTVVYLVYLLAML---------------------------------------RLAHKTQHRA--------------------------------------------------------------------------------------------------------------------------------------------------------------------------------------PNLQ---------------GLH---------------------------------------------------------------------------------------------------------------------------------------------------------------------------------------------------------------------------------------------------------------------------------------------------------------------------------------------------------------------------------------------------------------------------------------------------------------------------------------------------------GFFWMLFTGEYAHL-LLLGNVLGFARS---------------------------------------------------IQHTLK----------------------------------------------QGSS----------------------------------------------------------------VSWVRAGL-TSLHLL----------------------------------------------------------------------------VLGRLGQLVRA--------------------------------------------------------------------------------------------N---------------------------VASARD---FQEALV--------------------------------HH--------NLLSWEDAKHRIGKRSWGEW--------WSLWNPLPVTL---------------------------------HFPG--TVTTVPY------AWVGER-----------------------------------------HPHP-------------------------L-------------------------------------------------------------------------------------------------------YMD--------------------------------------------------IYR-----------------------------------------------------------------------------------------H-TS-------------------------------------------------------------------CG----P----KPPIL-------------------------------LFVH----------------------------------GGGWV------FGTKANL----------------------------PAMFLQTIA-R----HGW---------LVVSI---------DYRKAPFVG----------------------------------FPD--------------------------------NFIDCKRAIA-FW-------------------------------------RSSPNAAA------------------YDADTSKIVVCGESAGGHMVSLLALTHYD-KT-------FQP-----------------G-------------------------------------------FEDVDCSVMGC-------ID-------LYGA----HDLTD-RFGLFGRGDVTKGN-------------------------------RY-WVE----RF-L--------------------MNRRLCQNRA------------------------EFET----------------ASPLYHL---------L-----------------------------------------------HEKPDHV-PPF-FLLHGAHDSV---LP---------V----------EDSQEFYNALVA-Y-------------------------------------------RRHKK------------QWNATPDVF-----------------------------------------------IPLPGAEHAFNVL-------------------------------------------PSPRAW--------------------------------AYGDA-VAVYLDVLL---TR------------------TPADPG-----------------------------------------------------------------------------------------------------------------------------------------------------------------------------------------------------------------------------------------------------------------------------------------------------------------ARVAK-------------------------------------------------------------------------------------------------------------------------------------------------------------------------------------------------------L------------------------------------------
>Aste57867_4705.1
------------------------------------------------------------------------------------------------------------------------------------------------------------------------------------------------------------------------------------------------------------------------------------------------------------------------------------------------------------------------------------------------------------------------------------------------------------------------------------------------------------------------------------------------------------------------------------------------------------------------------------------------------------------------------------------------------------------------------------------------------------------------------------------------------------------------------------------------------------------------------------------------------------------------------------------------------------------------------------------------------------------------------------------------------------------------------------------------------------------------------------------------------------------------------------------------------------------------MA---------------------------------------------------------------------------------------------------------------------------------------------------------------------------------------------------------------------------------------------------------------------------------------------------------------------S-HFASID-------------------------------------------------------------------------------------------------------------------------------------------------------------------------------------------------------------------------------------------------------------------------------------MRDGKSFAETAAAM----------------------------------------------------------------------------------------------------------------------------------------------------------------------------------------------------------------------------------------------------------------------------------------------------------------------------------------------------------------------------------------------------------------------------------------------------------------------------------------------------------------------------------------------------------------------------------------------------------------------------------------------------------------------------------------------------------------------------------------------------------------------------------------------------------------------------------------------------NLSIFT-----------PTSGT---------------------------------------------------------------------------------------------------------------------------------------------------------------------------------------------------------------------------------------------------------------------------------------------------------------------------------------------------------------------------------------------------------------------------LPN-----------------------------------------------------------------------------P-----------------------AANNEP-----------------------M-----------------------------------------------------H------------------------------------------------------------------------------------------------------IWF----------------------------------------------------------------------------------------------------------------------------------------------------------------------T----RQPDW--------------------------------DVH-------------------------------------------------------------------------------------------------------------------------GCRGAEDLK---------------------------------------------------------------------HADESIDAIA-AL-------------------------------------VAN-----------------------LEASFDYIVLGGFSQGGCLSLHALRKDWS------------------------------P------------KVKGIFSMGSFL--------------------------VAASQV--------------VTGP--------------------------------------------------------------------L----------GSGA--------Q---------------------------------------------------------------------------------------------------------------------------LPV-VMMHGANDDL---VS---------A----------EFGRETAERLET-R---------------------------------------------------------------GI-AV-------------------------------------SF---------RSYEGLLHDIS----------------------------------------------------------------------------------ADELND-LLDWVRDLI--------------------------------------------------------------------------------------------------------------------------------------------------------------------------------------------------------------------------------------------------------------------------------------------------------------------------------------------------K--------------------------------------------------------------------------------------------------------------------------------------------------------------------------------------------------------------------------------------------------
>Aste57867_8313.1
------------------------------------------------------------------------------------------------------------------------------------------------------------------------------------------------------------------------------------------------------------------------------------------------------------------------------------------------------------------------------------------------------------------------------------------------------------------------------------------------------------------------------------------------------------------------------------------------------------------------------------------------------------------------------------------------------------------------------------------------------------------------------------------------------------------------------------------------------------------------------------------------------------------------------------------------------------------------------------------------------------------------------------------------------------------------------------------------------------------------------------------------------------------------------------------------------------------------MV---------------------------------------------------------------------------------------------------------------------------------------------------------------------------------------------------------------------------------------------------------------------------------------------------------------------LQVNP---------------------------------------------------------------------------------------------------------------------------------------------------------------------------------------------------------------------------------------------------------------------------------------------------------------------------------------------------------------------------------------------------------------------------------------------------------------------------------------------------------------------------------------HS-DVALPPR-----------------------------------------------------------------------------------------------------------------------------------------------------------------------------------------------------------------------------------------------------------------------------------------------------------------------------------------------------------------------------------------------------------------------------------------------------------------------------------------------------------------------------DSKSVVQVIAYL-IYLNVTMPMKRLVG-----------------------------------------------------YK-----------PP---------------------------------VDGW----------------------------------------------------------------TVKQEIAV-RFCKYM--------------------------------------------------------------------------------------------------TST---------------------------------------------------------------------------------------------------------------------------------------------------------TT--------ESS-RR-----------------------------------------------------------------------------------IEEFVLSFAN----------------------------ASVKVPRVPLNDAPG-------------------------F-------------------RG---------------------------------------------------------------------------------------------------------------------------------------LWY-----------------------------------------------------------------------------------------GDLTD-A----------------------------------------------------------------------T----ADATV-------------------------------LFIH----------------------------------GGGYS------LGSAHTH-ADAISAIQSTAKSH---------------------H-G----KNL---------RIIAL---------EYTLAPEAQ----------------------------------FPT--------------------------------QQNEALAAYS-YL-------------------------------------VGE--------------------------TTKPILLLGNSAGGNLVLSLLLALKL-P------------------QHS-------H--LP--------LPAAAVLASPWCTT-----------------------DTTN--------PPPSYT---ANAI----SDFIP----------------------------------------------IT-TMLYCIRDY-L-------------------------G--------------------------SASPKD--------------PMVSPI------------------------------------------------------------YGDFTAT-CPM-LVQYGGKEMF--------------A----------DDIEQLAANLKA-Q---------------------------------------------------------------AV-DV-------------------------------------TL---------VKEPLAPHDTA-------------------FL---PSF------------------FGDMAT--------------------------------SGIRA-IASYLASYA---I-------------------------------------------------------------------------------------------------------------------------------------------------------------------------------------------------------------------------------------------------------------------------------------------------------------------------------------------------------------------------------------------------------------------------------------------------------------------------------------------------------------------------------------------------------------------------------------------------
>Aste57867_8314.1
------------------------------------------------------------------------------------------------------------------------------------------------------------------------------------------------------------------------------------------------------------------------------------------------------------------------------------------------------------------------------------------------------------------------------------------------------------------------------------------------------------------------------------------------------------------------------------------------------------------------------------------------------------------------------------------------------------------------------------------------------------------------------------------------------------------------------------------------------------------------------------------------------------------------------------------------------------------------------------------------------------------------------------------------------------------------------------------------------------------------------------------------------------------------------------------------------------------------MS---------------------------------------------------------------------------------------------------------------------------------------------------------------------------------------------------------------------------------------------------------------------------------------------------------------------TDST---------------------------------------------------------------------------------------------------------------------------------------------------------------LSSLGY------------------------------------------------------------------------------------------------------------------------------------------------------------------------------------------------------------------------------------------------------------------------------------------------------------------------------------------------------------------------SLPRR-----------------------------------------------------------------------------------------------------------------------------------------------------------------------------------------------------------------------------------------------------------------------------------------------------------------------------------------------------------------------------------------------------------------------------------------------------------------------------------------------------------------------------DTKTLFHLAGYF-LYLVVTVALPRLVGW----------------------------------------------------RQ-----------PV---------------------------------VPGW----------------------------------------------------------------TIKQELVV-AFIRYI--------------------------------------------------------------------------------------------------SLT---------------------------------------------------------------------------------------------------------------------------------------------------------ET--------TMV-RK-----------------------------------------------------------------------------------MNIHRDRQ------------------------------LRSSVRHAPV-HGPG-------------------------F-------------------HG---------------------------------------------------------------------------------------------------------------------------------------VWV-----------------------------------------------------------------------------------------GSRED------------------------------------------------------------------------A----FDATV-------------------------------LYLH----------------------------------GGGYT------VGTAMDS-AQLLTAIQSKAKLQ---------------------Q-D----KSI---------RMFSL---------EYSLAPEAKAKC-------------------------------FPS-------------------------------------VAAFR-FL-------------------------------------AAE--------------------------SSKPIVLMGASAGGNLTLALMLALKS-T------------------ENQ-------D--VR--------APSAAVLFSPSCDL-----------------------DLRV--------VWDSYA---TNSD----SDYIG----------------------------------------------LE-GKRLCANDY-V-------------------------G--------------------------LASPDD--------------PLVSPL------------------------------------------------------------RGNFRGC-CPS-LIHYGGKEVL--------------C----------DQIEALILRLKD-Q---------------------------------------------------------------GV-DV-------------------------------------AV---------AKEPLAPHVVV-------------------AL---DTV------------------FPQMAQ--------------------------------ACIRI-ASDFTANAV---NP------------------------------------------------------------------------------------------------------------------------------------------------------------------------------------------------------------------------------------------------------------------------------------------------------------------------------------------------------------------------------------------------------------------------------------------------------------------------------------------------------------------------------------------------------------------------------------------------
>Aste57867_8316.1
------------------------------------------------------------------------------------------------------------------------------------------------------------------------------------------------------------------------------------------------------------------------------------------------------------------------------------------------------------------------------------------------------------------------------------------------------------------------------------------------------------------------------------------------------------------------------------------------------------------------------------------------------------------------------------------------------------------------------------------------------------------------------------------------------------------------------------------------------------------------------------------------------------------------------------------------------------------------------------------------------------------------------------------------------------------------------------------------------------------------------------------------------------------------------------------------------------------------ML---------------------------------------------------------------------------------------------------------------------------------------------------------------------------------------------------------------------------------------------------------------------------------------------------------------------TLPK---------------------------------------------------------------------------------------------------------------------------------------------------------------ANHAKTTMV---------------------------------------------------------------------------------------------------------------------------------------------------------------------------------------------------------------------------------------------------------------------------------------------------------------------------------------------------------------DDDLV------------------------------------------------------------------------------------------------------------------------------------------------------------------------------------------------------------------------------------------------------------------------------------------------------------------------------------------------------------------------------------------------------------------------------------------------------------------------------------------------------------------------------------PMPTWRILITF-FYLLGTTSVKRVLG-----------------------------------------------------FT-----------PP---------------------------------VVGW----------------------------------------------------------------TIMQEFAV-KFIRQT--------------------------------------------------------------------------------------------------FLT---------------------------------------------------------------------------------------------------------------------------------------------------------PT--------EDL-RR-----------------------------------------------------------------------------------NQTVMTSLVN----------------------------VMLPVSLVPV-VEKD-------------------------F-------------------CG---------------------------------------------------------------------------------------------------------------------------------------LWY-----------------------------------------------------------------------------------------GATAA-A----------------------------------------------------------------------D----ADATI-------------------------------LYLH----------------------------------GGGFS------TCTASTN-AEGVTSIQ-TALAK---------------------M-G----KSV---------RVLAL---------EFSLAPEAK----------------------------------FPT--------------------------------QVNQALAAYE-YL-------------------------------------VYE--------------------------SSKPVILLGDSAGGNLVLSLLLTLQP-KEGA-------P-------TKV-------S--LR--------SPTAVVLISPLVQL-----------------------NLEL--------IAASFT---TNRD----ADFIP----------------------------------------------LS-FVRANVRDY-I-------------------------GD------------------------TATSATD--------------PRVSPI------------------------------------------------------------YGNFRGCPAPV-YIHYGGKEVF--------------R----------DDIEAMVNTLTD-Q---------------------------------------------------------------GL-RV-------------------------------------TT---------MMEPLGVHISP-------------------LL---PTF------------------FGDMAT--------------------------------AGIQG-IASYLATVL---A-------------------------------------------------------------------------------------------------------------------------------------------------------------------------------------------------------------------------------------------------------------------------------------------------------------------------------------------------------------------------------------------------------------------------------------------------------------------------------------------------------------------------------------------------------------------------------------------------
>Aste57867_8317.1
------------------------------------------------------------------------------------------------------------------------------------------------------------------------------------------------------------------------------------------------------------------------------------------------------------------------------------------------------------------------------------------------------------------------------------------------------------------------------------------------------------------------------------------------------------------------------------------------------------------------------------------------------------------------------------------------------------------------------------------------------------------------------------------------------------------------------------------------------------------------------------------------------------------------------------------------------------------------------------------------------------------------------------------------------------------------------------------------------------------------------------------------------------------------------------------------------------------------MV---------------------------------------------------------------------------------------------------------------------------------------------------------------------------------------------------------------------------------------------------------------------------------------------------------------------ATAN---------------------------------------------------------------------------------------------------------------------------------------------------------------ADANGTTSN---------------------------------------------------------------------------------------------------------------------------------------------------------------------------------------------------------------------------------------------------------------------------------------------------------------------------------------------------------------DAALVKMKP---------------------------------------------------------------------------------------------------------------------------------------------------------------------------------------------------------------------------------------------------------------------------------------------------------------------------------------------------------------------------------------------------------------------------------------------------------------------------------------------------------------------------------MPTWLFLCTC-LYSAVATCVRRLFG-----------------------------------------------------FK-----------PP---------------------------------VEGW----------------------------------------------------------------TIMQEFGV-EYIGRT--------------------------------------------------------------------------------------------------VMT---------------------------------------------------------------------------------------------------------------------------------------------------------PY--------EDL-RR-----------------------------------------------------------------------------------NVGFFMAIAN---------------------------YLLLPVPLVPI-EEKG-------------------------F-------------------RG---------------------------------------------------------------------------------------------------------------------------------------LWY-----------------------------------------------------------------------------------------GATAA-A----------------------------------------------------------------------D----ADATV-------------------------------LYIH----------------------------------GGGFV------SCTATTY-AMGIVDIQ-KALKQ---------------------A-G----KTV---------RVLAL---------EYSLAPEAK----------------------------------FPT--------------------------------QGNQAFAAYE-YL-------------------------------------VQE--------------------------SSKPVILLGDSAGGNLVLSLLLTLKA-QA-----------------EAK-------N--LR--------SPLAAVLVSPWVQL-----------------------DLQA--------PAASFT---AYCN----SDIVK----------------------------------------------LP-ALYNNVHDY-I-------------------------DG------------------------TTATVTN--------------PLVNPI------------------------------------------------------------LGDFRGCSIPV-FIHYGGKEVL--------------R----------DDIEAMAKVLTD-Q---------------------------------------------------------------GV-HV-------------------------------------AT---------MMEPLAPHISP-------------------LL---PTF------------------FGDMAT--------------------------------SGTQA-IATYLAMVI---G-------------------------------------------------------------------------------------------------------------------------------------------------------------------------------------------------------------------------------------------------------------------------------------------------------------------------------------------------------------------------------------------------------------------------------------------------------------------------------------------------------------------------------------------------------------------------------------------------
>Aste57867_11333.1
------------------------------------------------------------------------------------------------------------------------------------------------------------------------------------------------------------------------------------------------------------------------------------------------------------------------------------------------------------------------------------------------------------------------------------------------------------------------------------------------------------------------------------------------------------------------------------------------------------------------------------------------------------------------------------------------------------------------------------------------------------------------------------------------------------------------------------------------------------------------------------------------------------------------------------------------------------------------------------------------------------------------------------------------------------------------------------------------------------------------------------------------------------------------------------------------------------------------MG--------------------------------------------------------------------------------------------------------------------------------------------------------------------------------------------------------------------------------------------------------------------------------------------------------------------------------------------------------------------------------------------------------------------------------------------------------------------------------------------------------------------------------------------------------------------------------------------------------------------------------------------------------------------------------------------------------------------------------------------------------------------------------------------------------------------------------------------------------------------FFDVPFHP--------------------------------------------------------------------------------------------------------------------------------------------------------------------------------------------------------------------------------------------------------------------------------------------------------------------------------------------------------------------------------------------------------------------------------------------------------------------------------------------------------------------------------------HP-AILALHFFVAPLLAV----------------------------------------------------FI----------RP----------------------------------DPRW----------------------------------------------------------------SYVDALVC-RYLLVF--------------------------------------------------------------------------------------------------TQL---------------------------------------------------------------------------------------------------------------------------------------------------------PT--------PLV-RA-----------------------------------------------------------------------------------AFAAAAFAQR-----------------------------LVYRPYQIV-DTPT-------------------------V-------------------KG---------------------------------------------------------------------------------------------------------------------------------------LWY-----------------------------------------------------------------------------------------GDKSIPL----------------------------------------------------------------------S----ASVVV-------------------------------LFLH----------------------------------GGGFV------SGSADCM-ALTAIAPIIEALER---------------------Q-G----VAA---------KVFSV---------DYGLSPEHV----------------------------------FPR--------------------------------AIDQMMEAYR-WL-------------------------------------LDQ------------------------GISPDKIVLAGDSAGGNAVVSILQRSLI-E----------------------------K--LP--------MPVCAVLSSPWL-------------------------NLSP--------EAASY-----STT----LDIGN----------------------------------------------KQ-TLVEWGEMY-L-------------------------GGKMEL------------------------LAA----------------ASPA------------------------------------------------------------LHRVDGL-PPL-LIVYGLNEGL--------------L----------DDMTLFITKAKR-A---------------------------------------------------------------NV-HV-------------------------------------SE---------HVHPYMYHNFA-------------------FM---PL---------------------EAAA--------------------------------EAHAA-MAKFISQHV---VSKTLPA------------------------------------------------------------------------------------------------------------------P--------------------------------------------------------------------------------------------------------------------------------------------------------------------------------------------------------------TTGIALSF--------------------------------------------------------------------------------------------------------------------------------------------------------------------------------------------------------------------------------------------------
>Aste57867_11951.1
------------------------------------------------------------------------------------------------------------------------------------------------------------------------------------------------------------------------------------------------------------------------------------------------------------------------------------------------------------------------------------------------------------------------------------------------------------------------------------------------------------------------------------------------------------------------------------------------------------------------------------------------------------------------------------------------------------------------------------------------------------------------------------------------------------------------------------------------------------------------------------------------------------------------------------------------------------------------------------------------------------------------------------------------------------------------------------------------------------------------------------------------------------------------------------------------------------------------ML---------------------------------------------------------------------------------------------------------------------------------------------------------------------------------------------------------------------------------------------------------------------------------------------------------------------DH-----------------------------------------------------------------------------------------------------------------------------------------------------------------------------------------------------------------------------------------------------------------------------------------------------------------------------------------------------------------------------------------------------------------------------------------------------------------------------------------------------------------------------------------------------------------------------------------------------------------------------------------------------------------------------------------------------------------------------------------------------------------------------------------------------------------------------------------------------------------------------------------------------------------------------------------------------------------------------------------------------------------------------------------------------------------------------------------MKTL-AVVVAQAVVAPFLVL----------------------------------------------------FH----------RP----------------------------------DPRW----------------------------------------------------------------SYVEALLQ-RLLNLV--------------------------------------------------------------------------------------------------TPT---------------------------------------------------------------------------------------------------------------------------------------------------------DV--------GFL-RL-----------------------------------------------------------------------------------TYAIYGRFQR----------------------------HLFFPPLETV-DVPA-------------------------V-------------------KG---------------------------------------------------------------------------------------------------------------------------------------MWY-----------------------------------------------------------------------------------------GDASTPPA---------------------------------------------------------------------D----CAVVV-------------------------------LFVH----------------------------------GGGFV------CGTADAM-SFDAIRPLLASLRR---------------------Q-G---VSAV---------RVFSV---------SYDLAPQAC----------------------------------YPR--------------------------------QIQQTYDAYR-WL-------------------------------------LDL------------------------GVSPTKIVVMGDSAGGNCALSLLQQGLK-D----------------------------H--MP--------MPACAVLVSPWV-------------------------DLHM--------TKPSY-----DAA----TDSFT----------------------------------------------KA-TVFKWRDVY-L-------------------------NGDSTH----------------------ATVTA----------------ASPG------------------------------------------------------------LQSLRGL-PSL-MVTFGKNELM--------------A----------DDLELFVAKAKA-S---------------------------------------------------------------HV-NV-------------------------------------VA---------YSHPYLFHDFP-------------------TL---P--------------------LGQPSR--------------------------------DGMDA-IGRFIISRA---TTT-----------------------------------------------------------------------------------------------------------------------------------------------------------------------------------------------------------------------------------------------------------------------------------------------------------------------------------------------------------------------------------------------------------------------------------------------------------------------------------------------------------------------------------------------------------------------------------------------
>Aste57867_13373.1
------------------------------------------------------------------------------------------------------------------------------------------------------------------------------------------------------------------------------------------------------------------------------------------------------------------------------------------------------------------------------------------------------------------------------------------------------------------------------------------------------------------------------------------------------------------------------------------------------------------------------------------------------------------------------------------------------------------------------------------------------------------------------------------------------------------------------------------------------------------------------------------------------------------------------------------------------------------------------------------------------------------------------------------------------------------------------------------------------------------------------------------------------------------------------------------------------------------------MA------------------------------------------------------------------------------------------------------------------------------------------------------------------------------------------------------------------------------------------------------------------------------------------------------------------------------------------------------------------------------------------------------------------------------------------------------------------------------------------------------------------------------------------------------------------------------------------------------------------------------------------------------------------------------------------------------------------------------------------------------------------------------------------------------------------------------------------------------------------------------------------------------------------------------------------------------------------------------------------------------------------------------------------------------------------------------------------------------------------------------------------------------------------------------------------------------------------------------------------------------------------------------------------------------------------------------------------------------------------------------------------------------------------------------------------------------------------------------------------------------------------------------------------------------------------------------------------------------------AVTFSTGT--------------------------------------------------------------------FT---------------------------------------------------------------------------------------------------------------------------------------------------------------------------------------------------------------------------------------------------------------------------------------------------------------------------------------------------NPRTQS-----------------------L-------------------------------------------------------------------------------------------------------YFQ--------------------------------------KH------------------------------------------------------------------------------------------------------VPTCG------------------------------------------------------------------------A----VRGLV-------------------------------VFLH----------------------------------G----------LGEYSAR----------------------------YNELLEHVA-S----HQW---------AVYSF---------DYIGHGRSD-----------------------GETLYFDR---FED--------------------------------LIVDTEAFIA-FA-------------------------------------KDD---------------------VKSQVSSDKCVLIGNSIGGLLTNFVIVRKNQ-------------------------------------------RVDAAILVAPGL-------------------------DVPRTWA----------------------LSIQS-------------AF-------------------------------AA-ILSALVPKWRI------------------------VPSRDRN-----------------DLTPDASILAAMD-------------DDPYLNK---------LLMPCRVG----QEILDAFTAFGP--------------------------RKADVEIPM-LVLFGSDEKM---VC---------T----------ASIRRYVDEIAS-K------------------------------------------------------------------KK-------------------------------------EL---------REFSGMGHLML---------------------------------------------LESNRS--------------------------------EIFEV-VTAWLKSC------------------------------------------------------------------------------------------------------------------------------------------------------------------------------------------------------------------------------------------------------------------------------------------------------------------------------------------------------------------------------------------------------------------------------------------------------------------------------------------------------------------------------------------------------------------------------------------------------
>Aste57867_19043.1
------------------------------------------------------------------------------------------------------------------------------------------------------------------------------------------------------------------------------------------------------------------------------------------------------------------------------------------------------------------------------------------------------------------------------------------------------------------------------------------------------------------------------------------------------------------------------------------------------------------------------------------------------------------------------------------------------------------------------------------------------------------------------------------------------------------------------------------------------------------------------------------------------------------------------------------------------------------------------------------------------------------------------------------------------------------------------------------------------------------------------------------------------------------------------------------------------------------------MK---------------------------------------------------------------------------------------------------------------------------------------------------------------------------------------------------------------------------------------------------------------------------------------------------------------------LQRSIES------------------------------------------------------------------------------------------------------------------------------------------------------------------------------------------WLLGI--------AVAQ-------------------------------------------SICLHVFPDF---------------------HVLHVMLVNFEAVAL--------------------------------------------------------------------------------------------------------------------------------------------------------------------------------------------------------------------------------------------------------------------------------------------------------------------------------------------------------------------------------------------------------------------------------------------------------------------------------------------------------------------------------------------------------------------------------------------------------------------------------------------------------------------------------------------------------------------------------------------------------------------------------------------------------------------CF------------------------------HLWRYE---------LAPIYAL-----------------VLLNA----SYVGIPSV---------------------------VSSAW--------------------------------TTQAILSVVGVLVAA-----------------------------ILQPLPS-------------------------FPP--------------------------------------------------------------------------------------------------------------------------------------------------------LSSTHP-----------------------DV-------GC--------QAV-RL-------------------N-GLDCRIFYPATR---------------------------------------------------------------------------------------------------SSHPFTPY---------------------L-----------------FYGHQLGIGLS--------------------------------------------------------------------------VFVPQLR-----------------------------------------------PWFF-------------------------------------------------------------SSLRNGTLHA--------------RADAPLKPHP----------------------------------------------------------------DG----TP---GWPVV-------------------------------LYSH----------------------------------GLGNTLE----IGSSTCQ----------------------------------YLA-S----KGN---------VVVALTH-TDGSAAVYRSPDATW-----------------HYYQ-------------HPPPSAAKNW-DGEG-----YGIRNNQ-----LHTRVSNVQKVLD-AVDG-----------------------------------MNQ-DRASVF---------------YQSMDLLRVAAMGHSFGGATVLATAKQDARIKAVVALDAWMQPL------DKALVRD---G--LA--------VPTCSLVSQQWI------E------------WKDHHETMQQFMHK-------------CQHP---HTAFLA-----------------------------------------------------------I------------------------------------------------QRTKHNNFIE------L-------PLFSPLLNR---------------------------------------------------------VAGMAGPADPT-YVLHMTGQLA---AG----YLCRVL----------QGDMAFQSMFQQ-------------------FP--------------------------------------------------------------------------------------EL---------LVLNAKTKTTA--------------------------------------------------------------NDE--------------------------------------------------------------------------------------------------------------------------------------------------------------------------------------------------------------------------------------------------------------------------------------------------------------------------------------------------------------------------------------------------------------------------------------------------------------------------------------------------------------------------------------------------------------------------------------------------------------------------------------
>Aste57867_22453.1
------------------------------------------------------------------------------------------------------------------------------------------------------------------------------------------------------------------------------------------------------------------------------------------------------------------------------------------------------------------------------------------------------------------------------------------------------------------------------------------------------------------------------------------------------------------------------------------------------------------------------------------------------------------------------------------------------------------------------------------------------------------------------------------------------------------------------------------------------------------------------------------------------------------------------------------------------------------------------------------------------------------------------------------------------------------------------------------------------------------------------------------------------------------------------------------------------------------------MD---------------------------------------------------------------------------------------------------------------------------------------------------------------------------------------------------------------------------------------------------------------------------------------------------------------------TSYDK--A------------------------------------------------TSEPSLNVDEGDLIISANWRKREAA-----K-LQ-------LQSYFAECMANKDTLKGKTWQDTFVVREDFVEEPSPPDDEESIALSENDMPATTTT--PCEDVAS--TMSKSKST------------------V--LLMGH--------MVPVNPGNTS----------------------PANLGQG-NDLC-D-DVAL---------------------------------LVETSTTIL---------------------------------------STI------------------QVL-----RRIIKDHTCSQVGREL-----------------RHL--------------------SLTVACF-------------------ERVLFS---------------------------------------FIKD--------------EIIC--------------DPQ------------------IDYR----------------------------------------------------------------------------------------------------------------------------------------------------------------------------------------------------------------------------------------------------------------------------------------------------------------------------------------------------------------------------------------------------------------------------------------------------------------------------------------------------NKQALKDIIPLIPTEK-RHTILAGGVASLLRQVIVSVT-D--------------------------------------------TKQVLLSLSENYDPY--------------------------------WENRW----------------------------------------------------------------SFTPFTLL-ALAIWVT-------------RRR-FVDK-LSFRSIFNLLRPSFK-QVQYGVFVLVCYDYVWRFYYR-FSTLRKIKVHHSRVSLTLRLFLLCEH-VLDRTR-LSRSA-STRLLIDAPVEA-----DINDNLKSATSLLVERVPLPGEYYDRSHEPLGMKLFKTGSYVMCASSYTTKWFLG--------SWYPAIGPYLVNFLLPYYAIRHRKAAALATRV---CMDSP---------------------------------EI--------EVI-RM-AWNIFGESWLAV-------------------------------------------------------------------------RVAELQS----------------------------PTLAVRTEIFVKEDGQA---AGPYRRKDSDIGVRIFSCRPI-------------------ASV---------------------------------------------------------------------------------KQG--------------------------------------------------SWE-----------------------------------------------------------------------------------------QATV----------RCSAKM---------------------------------------------------QTLGLPT----STPVL-------------------------------FYIH----------------------------------GGGFFGR---F------------------WAKDIVNLSAW-------A------V-E----LGA---------VIVYV---------DYSLSPEAK----------------------------------YPV--------------------------------PLNQCFTVYK-WV-------------------------------------LQG-------G---------------LGFVPSSVAMFGESAGGNLAAALCLKCIQ-D----------------------------R--VV--------LPKGLVLVHPAL-------------------------TCNF--------SPSPSRFLHQSDP------VLP----------------------------------------------RG-ILELALNSY-Y-------------------------PHN------------D-----------DQ-YKNP-KMSD--------PLVAVGL---------------------------------------------------------ADDSLLKRF-PPT-TLLVGDTDPL--------------L----------DDSVDFYTRLNN----------------------------------------------------------------LNV-EA-------------------------------------KL---------KVLPGLTHGFL-------------------IY---PD-------------------LVPAAQ--------------------------------RAVDD-IANHIYGIF---RQE--------------------------------------------------------------------------------------------------------------------------------------------------------------------------------------------------------------------------------------------------------------------------------------------------------------------------------------------N--------------------------------------------------------------------------------------------------------------------------------------------------------------------------------------------------------------------------------------------------
>Aste57867_22490.1
------------------------------------------------------------------------------------------------------------------------------------------------------------------------------------------------------------------------------------------------------------------------------------------------------------------------------------------------------------------------------------------------------------------------------------------------------------------------------------------------------------------------------------------------------------------------------------------------------------------------------------------------------------------------------------------------------------------------------------------------------------------------------------------------------------------------------------------------------------------------------------------------------------------------------------------------------------------------------------------------------------------------------------------------------------------------------------------------------------------------------------------------------------------------------------------------------------------------MG---------------------------------------------------------------------------------------------------------------------------------------------------------------------------------------------------------------------------------------------------------------------------------------------------------------------MILATVTK-------------------------------------------------------------------------------------------------------------------------------------------------------------------------------------------------------------------------------------------------------------------------------------------------------------------------------------------------------------------------------------------------------------------------------------------------------------------------------------------------------------------------------------------------------------------------------------------------------------------------------------------------------------------------------------------------------------------------------------------------------------------------------------------------------------------------------------------------------------------------------------------------------------------------------------------------------------------------------------------------------------------------------------------------------------------------------TFAGLYQF-VKAILRLLLLPCNAA----------------------------------------------------WN----------KP----------------------------------DPRY----------------------------------------------------------------SFDESMTL-KLTSWI--------------------------------------------------------------------------------------------------LDT---------------F-----------------------------------------------------------------------------------------------------------------------------------------PT--------ATL-RW------------------------------------------------------------------FVDSQSEHSTFQY---ARVFLMLLISS-----------------------------CWYRPVDHV-NLES-----G-------------------V-------------------QG---------------------------------------------------------------------------------------------------------------------------------------RWYRR---------------------------------------------------------------------------------------GGQIQEL----------------------------------------------------------------ST----D----DGVVV-------------------------------LYIH----------------------------------GGGFV------CGTSAGE-SATFFNPLLGALST---------------------R-G----IAT---------RIFSI---------DYALAPDNT----------------------------------YPT--------------------------------PVCEVLSAYT-WL-------------------------------------TEK-------------------------VQPKRLVVMGDSAGANLVLTLLLGLPD-D----------------------------K------------TPACAVMISPWV-------------------------DLHCHDLP-------------SATP----YDYMT----------------------------------------------KD-LFVTWRNMY-V-------------------------GHDLTK------------------------VEE----------------ASPG------------------------------------------------------------LHRLEGL-PPL-MVVYGECELL--------------A----------NAIRTFVRKARD-----------------------------------------------------------------NV-DV-------------------------------------EE---------VTHPFLFHGYP-------------------VV---LED------------------------------------------------------GGGSIDI-IADYVVRRV---GVPEQ---------------------------------------------------------------------------------------------------------------------------------------------------------------------------------------------------------------------------------------------------------------------------------------------------------------------------------------------------------------------------------------------------------------------------------------------------------------------------------------------------------------------------------------------------------------------------------------------
>Aste57867_25051.1
------------------------------------------------------------------------------------------------------------------------------------------------------------------------------------------------------------------------------------------------------------------------------------------------------------------------------------------------------------------------------------------------------------------------------------------------------------------------------------------------------------------------------------------------------------------------------------------------------------------------------------------------------------------------------------------------------------------------------------------------------------------------------------------------------------------------------------------------------------------------------------------------------------------------------------------------------------------------------------------------------------------------------------------------------------------------------------------------------------------------------------------------------------------------------------------------------------------------MI--------------------------------------------------------------------------------------------------------------------------------------------------------------------------------------------------------------------------------------------------------------------------------------------------------------------------------------------------------------------------------------------------------------------------------------------------------------------------------------------------------------------------------------------------------------------------------------------------------------------------------------------------------------------------------------------------------------------------------------------------------------------------------------------------------------------------------------------------------------------------------------------------------------------------------------------------------------------------------------------------------------------------------------------------------------------------------------------------------------------------------------------------------------------------------------------------------------------------------------------------------------------------------------------------------------------------------------------------------------------------------------------------------------------------------------------------------------------------------------------------------------------------------------------------------------------------------------------------------------------------------------------------------------------------------------------------------------------------------------------------------------------------------------------------------------------------------------------RRGVPSVVRKAVA--------------------------GWQRRPYYI------WRDI-PYADL---------------------------------------------------------------------------------------------------------NN----------------------PKQI-------------------------L---------------------------------------------------------------------------------------------------------D--------------------------------------------------VVVPK---------------------------------------------------------------------------------------NPPF-------------------------------------------------------------------PR----E----ALPVA-------------------------------VFVH----------------------------------GGAWQ------RGDKEGA---------------------------HYVHVAPTLA-RH---AGI---------VVVTI---------NYRLSPEVQ----------------------------------YPE--------------------------------HVEDTLRAVQ-WV-------------------------------------AQE--IHK--------------------------------------------------------------------------------------------------------------------------------INGL-------VG-------ISGV----YNILRLSHATIFGSMVLDPVF------------------------------GS-TVQRWREAS-V--------------------------------------------------------------------------MQPDCPARH-----TD--------------------------------------------------------TSI-LLLHAEDDFHL-D----------------------EDATELQAWLEA-H---------------------------------------------------------------EYTRV-------------------------------------RR---------QVIPACNHLSIVG----------------NVRDES--------------------------V------------------------------LSPTTQA-IVDWIHETTSETRG-------------------------------------------------------------------------------------------------------------------------------------------------------------------------------------------------------------------------------------------------------------------------------------------------------------------------------------------------------------------------------------------------------------------------------------------------------------------------------------------------------------------------------------------------------AC---------------------------------------
>TDH65484.1
------------------------------------------------------------------------------------------------------------------------------------------------------------------------------------------------------------------------------------------------------------------------------------------------------------------------------------------------------------------------------------------------------------------------------------------------------------------------------------------------------------------------------------------------------------------------------------------------------------------------------------------------------------------------------------------------------------------------------------------------------------------------------------------------------------------------------------------------------------------------------------------------------------------------------------------------------------------------------------------------------------------------------------------------------------------------------------------------------------------------------------------------------------------------------------------------------------------------MI-----------------------------------------------------------------------------------------------------------------------------------------------------------------------------------------------------------------------------------------------------------------------------------------------------------------------------------------------------------------------------------------------------------------------------------------------------------------------------------------------------------------------------------------------------------------------------------------------------------------------------------------------------------------------------------------------------------------------------------------------------------------------------------------------------------------------------------------------------------------------------------------------------------------------------------------------------------------------------------------------------------------------------------------------------------------------------------------------------------------------------------------------------------------------------------------------------------------------------------------------------------------------------------------------------------------------------------------------------------------------------------------------------------------------------------------------------------------------------------------------------------------------------------------------------------------------------------------------------------------------------------------------------------------------------------------------------------------------------------------------------------------------------------------------------------------------------------------------------------------------------------------AHR------WKEL-AYVAKF--------------------------------------------------------------------------------------------------------SH----------------------ALQA-------------------------L---------------------------------------------------------------------------------------------------------D--------------------------------------------------ISIPR---------------------------------------------------------------------------------------KA--------------------------------------------------------------------SLG----E----KLPTC-------------------------------VFVH----------------------------------GGSWQ------RGDKCGG---------------------------LNQGLDEAFV-R----AGF---------IGVSV---------NYRLSPEVQ----------------------------------HPE--------------------------------HAKDVAAAVK-WL-------------------------------------YCN--VTK------------------FGGDPNTLVLVGHSAGAHLVMQILADPQY-LA------------------------------------------AVGL-------------------------EQPVHTFVKGC-------VG-------ISGA----YNIVRLANTSFYGKFITNPPF------------------------------GE-RVEQWRDAS-I---------------------------------------------------GPTLLKI----------------GE----------------------------------------------------------------SSPLTRMPL-LLLTAQEDYHF-Q----------------------EDAQEIERWLTA-V---------------------------------------------------------------GNTSI-------------------------------------KR---------HVIPHCNHFSIVQ----------------HLA---KND------------------F----D------------------------------SNLTMQL-IRAFVAENTAQN--------------------------------------------------------------------------------------------------------------------------------------------------------------------------------------------------------------------------------------------------------------------------------------------------------------------------------------------------------------------------------------------------------------------------------------------------------------------------------------------------------------------------------------------------------------------------------------------------
>TDH69495.1
------------------------------------------------------------------------------------------------------------------------------------------------------------------------------------------------------------------------------------------------------------------------------------------------------------------------------------------------------------------------------------------------------------------------------------------------------------------------------------------------------------------------------------------------------------------------------------------------------------------------------------------------------------------------------------------------------------------------------------------------------------------------------------------------------------------------------------------------------------------------------------------------------------------------------------------------------------------------------------------------------------------------------------------------------------------------------------------------------------------------------------------------------------------------------------------------------------------------MN---------------------------------------------------------------------------------------------------------------------------------------------------------------------------------------------------------------------------------------------------------------------------------------------------------------------SS-----------------------------------------------------------------------------------------------------------------------------------------------------------GPFR---DSVRSQSS------------------V--QLMGF--------IDHCIR------------------------------VNV-QETT-E-EGELRIRGY--------------------------ETLLGTSTAVL---------------------------------------SCI------------------QVL-----RRIIREYAYGRVGREL-----------------QHL--------------------SLTVASF-------------------ERVLYT---------------------------------------FIKE--------------EIVV-------ASKTYASRPP------------------VDFR----------------------------------------------------------------------------------------------------------------------------------------------------------------------------------------------------------------------------------------------------------------------------------------------------------------------------------------------------------------------------------------------------------------------------------------------------------------------------------------------------TKTALKDIIPLIPTDE-RYTILSGGVASLLRHATKSLE-E--------------------------------------------TKHVLEELQSGYNPE--------------------------------RENRW----------------------------------------------------------------SRTSIVLS-LVFVFL--------------CKK-FRIR-SSFKQFVLQVMPTQQ-MIKWGLVVLVATDYYKRAMYR-FSTLRRIKVHHARVLMALRLFLLCQH-VLQRARPISNAS-DHRLLIDNPTEA-----DIDDDLKNATTLLVERVPLPAEYYDWSSEPWGFTAFKIGTNVLTASSAFAHSIIGQ----QNKQLLRILGPPLLLLSIPYYAIRNAKAARYTTRT---LIDHP---------------------------------DV--------DVI-RM-GWQVFGESRLVR-------------------------------------------------------------------------LMTNFQC----------------------------PKLPVFEKQYVATDGSS---SHTKRDNASDIGIYLFSARPV-------------------NSV---------------------------------------------------------------------------------KAG--------------------------------------------------TWT-----------------------------------------------------------------------------------------DAST----------PLTSRM---------------------------------------------------VACGLPS----TRPVI-------------------------------LYIH----------------------------------GGGFFGR---F------------------IAKDIKNLKNW-------A------C-V----LGA---------VIVYV---------DYGLAPETH----------------------------------YPH--------------------------------SMNQCFTIYK-WL-------------------------------------LND-------G---------------LGFSPSKIALFGESAGANMGAAVCIRCIQ-D----------------------------G--ID--------LPSGNVFMFPAL-------------------------NLHL--------SPSPSRFLHQNDP------VLP----------------------------------------------RG-ILELALTLY-Y-------------------------PSH------------GH---------SNQ-YKH--NIHD--------PCVSPGL---------------------------------------------------------AEDSLLEKF-PPT-SLVVGDLDPL--------------L----------DDSVDFYTRLSF----------------------------------------------------------------LKV-PS-------------------------------------TL---------KIYPGLSHGFL-------------------IY---GD-------------------LVPEAQ--------------------------------TAIDE-TCERLQNYI---RLR-----------------------------------------------------------------------------------------------------------------------------------------------------------------------------------------------------------------------------------------------------------------------------------------------------------------------------------------------------------------------------------------------------------------------------------------------------------------------------------------------------------------------------------------------------------------------------------------------
>TDH73063.1
------------------------------------------------------------------------------------------------------------------------------------------------------------------------------------------------------------------------------------------------------------------------------------------------------------------------------------------------------------------------------------------------------------------------------------------------------------------------------------------------------------------------------------------------------------------------------------------------------------------------------------------------------------------------------------------------------------------------------------------------------------------------------------------------------------------------------------------------------------------------------------------------------------------------------------------------------------------------------------------------------------------------------------------------------------------------------------------------------------------------------------------------------------------------------------------------------------------------MG---------------------------------------------------------------------------------------------------------------------------------------------------------------------------------------------------------------------------------------------------------------------------------------------------------------------NAVSSLV------------------------------------------------------------------------------------------------------------------------------------------------------------------------------------------------------------------------------------------------------------------------------------------------------------------------------------------------------------------------------------------------------------------------------------------------------------------------------------------------------------------------------------------------------------------------------------------------------------------------------------------------------------------------------------------------------------------------------------------------------------------------------------------------------------------------------------------------------------------------------------------------------------------------------------------------------------------------------------------------------------------------------------------------------------------------------------------------------------------------------------------------------------FQ-----------PP-----------------------------------------------------------------------------------------------------PATYGYTR-----------------------------------------------------------------------------------------------------------------------------------------------------------------------------------------------------------------------------------------------------------------------------------RY--------------------------------------FFL-------------------------------------------------------------------------------------------VTDMHNK----------------------I----------------------------------------------------------------------------------------------------------------------------------------------------------PAFY------------------------------------------------------------------------------------------IPCV-------------------------------------------------------------------------K----AEYTV-------------------------------LFSH----------------------------------GNAED------LGMIYDW--------------------------------FREVSRR----LQV---------NIMSY---------DYTGYGISE-----------------------GETS-------EEA--------------------------------CLADCEAAFA-YL-------------------------------------VNV-----------------------KKIPPSKIILYGRSLGSGPTTHLAVKQSN-K----------------------------EQ-----------PVAGVILQSPVL-------------------------SMFRVVFNF-------------------RYTFPG------------DLF----------------------------CN-ID-----------I---------------------------------------------------------------------------------------------------------------------------------------------IDKVRSPV-TIIHGTRDEV---VP---------F----------WHGEGLFEMCSQ-E-------------------------------------------------------------------------------------------------------W-RCK---P----LWVTDAGHNNI----------E-------AYL---STI-----------------------------------------------------G-DDFFQH-LKEFVNVCHV--TATIRA--------------AEAKAGNT-----------------------------------------------------------------------------------------------------------------------------------------------------------------------------------------------------------------------G----------------------------------------------------------------------------------------------------------------------------------------------------------------------------------------------------------------------------------------------------------------------------------------------------------------------------------------------
>TDH73769.1
------------------------------------------------------------------------------------------------------------------------------------------------------------------------------------------------------------------------------------------------------------------------------------------------------------------------------------------------------------------------------------------------------------------------------------------------------------------------------------------------------------------------------------------------------------------------------------------------------------------------------------------------------------------------------------------------------------------------------------------------------------------------------------------------------------------------------------------------------------------------------------------------------------------------------------------------------------------------------------------------------------------------------------------------------------------------------------------------------------------------------------------------------------------------------------------------------------------------MA---------------------------------------------------------------------------------------------------------------------------------------------------------------------------------------------------------------------------------------------------------------------------------------------------------------------NKAIVPSV------------------------------------------------------------------------------------------------------------------------------------------------------------TQLHPTVR---------------------SLLAA--------L-----------------------------------FRLFRDRACR-RQVWRW------------------------------VFGSGGGIFA---------------------------------------LLFLFKATGG-----------------------------------------------------------------------------------------------------------------------------------------------------------------------------------FCRTPFE---------------------------------------------------------------------------------------------------------------------------------------------------------------------------------------------------------------------------------------------------------------------------------------------------------------------------------------------------------------------------------------------------------------------------------------------------------------------------------------------------------------------------------TAQLVAGV-SWTLVRIVIQYIMRG----------------------------------------------------FQ-----------PK---------------------------------FPKW----------------------------------------------------------------TLRYELLH-GLMRSA--------------------------------------------------------------------------------------------------AD-----------------------------------------------------------------------------------------------------------MFGERI---V-EVQ---------------------------------HA--------RVI-RY-HSALFGT------------------------------------------------------------------------------LLGCFAR----------------------------WQHSLKLESV-HFNG-------------------------L-------------------EH---------------------------------------------------------------------------------------------------------------------------------------LWL-----------------------------------------------------------------------------------------RSST-----------CMNSQ---------------------------------------------------RE----R----KRLVV-------------------------------LFFH----------------------------------GGG---------------------SLVGAIKQQLAS------------------E-D----VDV---------DIFLA---------NYRKLPEYP----------------------------------FPV--------------------------------PAEDAVAMYQ-YL-------------------------------------LQQ-----------------------EKVKPSQIIVAGDSAGGGLVLSTLLRLRD-S-------------------TE-------K--IP--------LPLAAIVMCPLA-------------------------DLTW--------GENDK-----ASE----HCLVP----------------------------------------------LC-MAAAIVLTY-H-------------------------PTR------------DD----------PSTWAD----------------ASPV------------------------------------------------------------HCDLRGL-PPI-FLQSATLDTL--------------Y----------QHSVRLEAKAVA-D---------------------------------------------------------------GV-NN-----------------------------------W-EV---------DVHEGVPHVFM-------------------VI---PGY------------------VLPYAR--------------------------------VGIQR-IATFAANQF---TRASNK--------------------------------------------------------------------------------------------------------------------------------------------------------------------------------------------------------------------------------------------------------------------------------------------------------------------------------------------------------------------------------------------------------------------------------------------------------------------------------------------------------------------------------------------------------------------------------------------
>TDH73779.1
[truncated: 1,351,928 more chars]
