# Supplementary material for: A Global Survey of Carbohydrate Esterase Families 1 and 10 in Oomycetes
Source: Front Genet. 2020 Aug 7;11:756. doi: 10.3389/fgene.2020.00756 (PMC7427535; doi:10.3389/fgene.2020.00756)
Supplement: Supplementary file 8 [file Data_Sheet_3.FASTA]

>XP_009821499.1
-------------------------------------------------------------------------------------------------------------------------------------------------------------------------------------------------------------------IPLSA--DEEAVAKLALHSHE--------------HVLAIKQRPG--------------------------RSV----------------------------------------------------QLFSQTWIP-KR------------------------------GVTSA-------------------------NA-------------------------------------------------------------------VVI------------------------------------------------LVHG--------LNEHSS-----------SMLQ------LVHT-----------L----------------------LEE---------------N-Y----------------IV-------------YAF----------------------D------------------------------HE----------G-----------FGRS-S----GLHALIHS-----------------------------------------------HESLVDDIHQHI-K------------------------------AVHANF-----------------------------------------------------------------------------------------PTKKR-FVLGG----------------SLGGALTLHR-------LLR--------D-------S-----------SD----IDGAII-------------------------------------QCPALEIHAT------------------------------------------------RQPPAIVQAIGHAVAYVAPFF--------------------------------------------------------------AVMPSNGGK------------------------------------------------------------GSSECVRATVQKAKLQ-------DPLYYTGKLRVGTAFQVKQCVETL---------QHQLVTQRA----L----P--------------V-PLLLQH---------------------------G-TADVICSI-----E------GSQEWFDRIQEC------------------------------------------------------------PD-----KTFNKYD-------------Q-
>XP_009823929.1
--------------------------------------------------------------------------------------------------------------------------------------------------------------------------------------------------------------------QSSV--SSVRL------------------------ANG----------------------------------H----------------------------------------------------AVQYFQSQP---------------------------------AQPSA-------------------------AP-------------------------------------------------------------------TLV------------------------------------------------LFHG--------LASSHH-----------CFKH------MWPH-----------L----------------------EAK-----------------Y----------------PI-------------MAF----------------------D------------------------------LP----------G-----------TAGS-D----VAAAGP---------------------TYT-------------------------ADSVHQALVEAI-T-------------------------------------------------------------------------------------------------------------------------SAIPTNHPV-VFVGH----------------SLGGHSALRL-------ASDFLKA----R------RP-----------------VHGLVL-------------------------------------LASAGLEPYV---------------------VMRGLD----------------------LLPVSLVAKYPRAVMRFF----------------------------------------------------------------HLM------------------------------G-FAD----THPAE-E--------------------YSYGALRAITTPYAQL----------------------------------------RVAASAISK----A----N--------------V-PTLCVS---------------------------A-QDDPFLTD-----A------VWTDMFVTLR---------------------------------------------------------------------ANVVRYP-------------N-
>XP_009823930.1
--------------------------------------------------------------------------------------------------------------------------------------------------------------------------------------------------------------------QSSV--SSVRL------------------------ANG----------------------------------H----------------------------------------------------AVQYFQSQP---------------------------------AQPSA-------------------------AP-------------------------------------------------------------------TLV------------------------------------------------LFHG--------LASSHH-----------CFKH------MWPH-----------L----------------------EAK-----------------Y----------------PI-------------MAF----------------------D------------------------------LP----------G-----------TAGS-D----VAAAGP---------------------TYT-------------------------ADSVHQALVEAI-T-------------------------------------------------------------------------------------------------------------------------SAIPTNHPV-VFVGH----------------SLGGHSALRL-------ASDFLKA----R------RP-----------------VHGLVL-------------------------------------LASAGLEPYV---------------------VMRGLD----------------------LLPVSLVAKYPRAVMRFF----------------------------------------------------------------HLM------------------------------G-FAD----THPAE-E--------------------YSYGALRAITTPYAQL----------------------------------------RVAASAISK----A----N--------------V-PTLCVS---------------------------A-QDDPFLTD-----A------VWTDMFVTLR---------------------------------------------------------------------ANVTR---------------G-
>XP_009827062.1
----------------------------------------------------------------------------------------------------------------------------------------------------------------------------------------------------------------------------------------------------QLRSTGTF---------------------------TGPRGH----------------------------------------------------ILHYNHVLP--------------------------------PATVAR-------------------------CG-------------------------------------------------------------------LVV------------------------------------------------FLHG--------LGEYSS-----------RYTN------LFDE-----------L----------------------ARH---------------G-W----------------VV-------------YAH----------------------D------------------------------YV----------G-----------HGLS-E----GDRMYFDR-----------------------------------------------FDDVVVDAESFI-G------------------------------FAKSDSQ----------------------------------------------------------------------------------------STKPC-VLLGN----------------SLGGLVANFV-------VLR--------Q-------T-----------QL----VDAVIL-------------------------------------VAPGLDVPRT-------------------------------------------------WLLHVQSAVVSVLSAVFPKW--------------------------------------------------------------RIVPSGDR-------------------------------------------------------------NNLTSDRAILDAIDS--------DPLLNKLPMSCRVGAELLGAFTAF------------SQRKHL----I----Q--------------L-PVLVIL---------------------------G-SEEKMVST-----A------SIHSYVQDIAS-------------------------------------------------------------QD-----KELQEFD-------------G-
>XP_009829149.1
-----------------------------------------------------------------------------------------------------------------THEARIR----------------------------------------------------------------------------------------------NK--GVALLSG-LDL------------------QLG-----------------------------GSLSEV----------------------------------------------------QVTYEQWGD-------------------------------QTLDDDR----------------------------------------------------------------------------------------------TIV---------IFPS-----------------------------------FSHSS--H----AASNRDDPRPG------WWENM---IGPGKA-----------I-----------------------------------NT---SAF----------------RV-------------ICP----------------------S------------------------------VL----------G---------SPYGST-S----PLTIDPTT-----------------GKPYR---GTFPQIT---------------PADMAKVHAKLL-D------------------------------YLEV---------------------------------------------------------------------------------------------GRVHAVVGG----------------SMGGMQAVQF-------ASL--------F-------P-----------DR----LDRLIA-------------------------------------ISCTAQTTPG----------TVAF-------RRVQRLAILSDPAYNDGNYVP-------GVPLPGMRVARELGMTCYR-------------------------------------------SRE-----------------EFDSRFDW------------------------NPSGST----H------------------------F-KDVTFDVENYMEYQAAKFA----RVFDPNCYLVLSKAMDLTNVGHG---------YSNLAAGVGQ----I----K--------------S-DTLVIG---------------------------V-NQDLLVPP-----T------EQATIANILESFD-----------------------------------------------------------VP-----VTLNLLN-------------SK
>XP_009829150.1
-----------------------------------------------------------------------------------------------------------------THEARIR----------------------------------------------------------------------------------------------NK--GVALLSG-LDL------------------QLG-----------------------------GSLSEV----------------------------------------------------QVTYEQWGD-------------------------------QTLDDDR----------------------------------------------------------------------------------------------TIV---------IFPS-----------------------------------FSHSS--H----AASNRDDPRPG------WWENM---IGPGKA-----------I-----------------------------------NT---SAF----------------RV-------------ICP----------------------S------------------------------VL----------G---------SPYGST-S----PLTIDPTT-----------------GKPYR---GTFPQIT---------------PADMAKVHAKLL-D------------------------------YLEV---------------------------------------------------------------------------------------------GRVHAVVGG----------------SMGGMQAVQF-------ASL--------F-------P-----------DR----LDRLIA-------------------------------------ISCTAQTTPG----------TVAF-------RRVQRLAILSDPAYNDGNYVP-------GVPLPGMRVARELGMTCYR-------------------------------------------SRE-----------------EFDSRFDW------------------------NPSGST----H------------------------F-KDVTFDVENYMEYQ---------------------------------------------------------------------------------------------------------------------VPS-----T----------------------------------------------------------------------------------------------------------T
>XP_009830831.1
---------------------------------------------------------------------------------------------------TI--------------------------------------------------------------------------------------------------------------------------------------------------VAG-------------------------------LGTV----------------------------------------------------HVPYAGPS------------------------------------KAP-------------------------PS-------------------------------------------------------------------NVV------------------------------------------------LIHG--------FAGGNA-----------LWAA------SLAH-----------L----------------------AQ----------------H-F----------------NV-------------YAV----------------------E------------------------------WL----------G-----------VGRS-H----RPRTSFKT-----------------------------------------------YEEADAFFVQSL-ELWRSA--------------------------MQF---------------------------------------------------------------------------------------------DSM-VLCGH----------------SMGGMFVTHY-------ALL--------F-------P-----------QR----VEQLVL-------------------------------------ISPCGLPDVEHDPH------------------------WLIDWLWKLQLTPM-------DLVRSAGPLGPRLMRFILT---------------------------------------------------------------ARLSR--------------------------------------------------------------Q-PDSNAIKRGVLDMDLMV------AYNYHNWAGSRSGEVAMYTHLLP--RAYAKR-PLKHMLVPSK----L----Q--------------M-PISFIY---------------------------GEDGNDWMNS-----S------HAAKVIPGLT--------------------------------------------------------------QH-----TVLHKVA-------------S-
>XP_009830832.1
---------------------------------------------------------------------------------------------------TI--------------------------------------------------------------------------------------------------------------------------------------------------VAG-------------------------------LGTV----------------------------------------------------HVPYAGPS------------------------------------KAP-------------------------PS-------------------------------------------------------------------NVV------------------------------------------------LIHG--------FAGGNA-----------LWAA------SLAH-----------L----------------------AQ----------------H-F----------------NV-------------YAV----------------------E------------------------------WL----------G-----------VGRS-H----RPRTSFKT-----------------------------------------------YEEADAFFVQSL-ELWRSA--------------------------MQF---------------------------------------------------------------------------------------------DSM-VLCGH----------------SMGGMFVTHY-------ALL--------F-------P-----------QR----VEQLVL-------------------------------------ISPCGLPDVEHDPH------------------------WLIDWLWKLQLTPM-------DLVRSAGPLGPRLMRFILT---------------------------------------------------------------ARLSR--------------------------------------------------------------Q-PDSNAIKRGVLDMDLMV------AYNYHNWAGSRSGEVAMYTHLLP--RAYAKR-PLKHMLVPSK----L----Q--------------M-PISFIY---------------------------GEDGNDWMNS-----S------HAAKVYKLSL--------------------------------------------------------------QE-----RYIYIYM-------------A-
>XP_009830833.1
---------------------------------------------------------------------------------------------------TI--------------------------------------------------------------------------------------------------------------------------------------------------VAG-------------------------------LGTV----------------------------------------------------HVPYAGPS------------------------------------KAP-------------------------PS-------------------------------------------------------------------NVV------------------------------------------------LIHG--------FAGGNA-----------LWAA------SLAH-----------L----------------------AQ----------------H-F----------------NV-------------YAV----------------------E------------------------------WL----------G-----------VGRS-H----RPRTSFKT-----------------------------------------------YEEADAFFVQSL-ELWRSA--------------------------MQF---------------------------------------------------------------------------------------------DSM-VLCGH----------------SMGGMFVTHY-------ALL--------F-------P-----------QR----VEQLVL-------------------------------------ISPCGLPDVEHDPH------------------------WLIDWLWKLQLTPM-------DLVRSAGPLGPRLMRFILT---------------------------------------------------------------ARLSR--------------------------------------------------------------Q-PDSNAIKRGVLDMDLMV------AYNYHNWAGSRSGEVAMYTHLLP-------------------------------------------------VW---------------------------GHD----------------------------------------------------------------------------------------------------CVIIT-------------T-
>XP_009833257.1
RC-----------------------------------------------------------------------------------------------------------------------------------------------------------------------------------------------------------------------------------------------------FGGVVK-----------------------QFSHESATT----------------------------------RS----------------TMQFCVFLP------------------------------PNASETQK-------------------------VP-------------------------------------------------------------------VVY------------------------------------------------FLAG--------LTCNDE------L----MQIKA-----GAQR-----------I---------------------AAAR---------------G-I----------------AI-------------VTP----------------------D------------------------------TS--------PRGVDIEGADDAWDFGSA-A--GFYVDATEPK-----W-----------SAHYNM------------------------YSYVTKELPSIV-N-----------------------------ANLPI-------------------------------------------------------------------------------------------LSDKA-SIMGH----------------SMGGHGALTL-------ALR--------N-------P-----------EL----YKAVSA-------------------------------------FAPIAHPTQC-----------------------------------------------------------------------------------------PWGI--------------------------------------KAFTGYLGTD-----------------------------------------------------------------QATWKNYDATLLVLE-------------------------------------------KGA--V----P-------------GL-HIWVDQ---------------------------G-TDDQWLQ-------------EKQLLPEAFEAACQK-------------------------------------------------------VGQP-----LTLRMLD-------------G-
>XP_009833258.1
RC-----------------------------------------------------------------------------------------------------------------------------------------------------------------------------------------------------------------------------------------------------FGGVVK-----------------------QFSHESATT----------------------------------RS----------------TMQFCVFLP------------------------------PNASETQK-------------------------VP-------------------------------------------------------------------VVY------------------------------------------------FLAG--------LTCNDE------L----MQIKA-----GAQR-----------I---------------------AAAR---------------G-I----------------AI-------------VTP----------------------D------------------------------TS--------PRGVDIEGADDAWDFGSA-A--GFYVDATEPK-----W-----------SAHYNM------------------------YSYVTKELPSIV-N-----------------------------ANLPI-------------------------------------------------------------------------------------------LSDKA-SIMGH----------------SMGGHGALTL-------ALR--------N-------P-----------EL----YKAVSA-------------------------------------FAPIAHPTQC-----------------------------------------------------------------------------------------PWGI--------------------------------------KAFTGYLGTD-----------------------------------------------------------------QATWKNYDATLLVLE-------------------------------------------KGA--V----P-------------GL-HIWVDQ---------------------------G-TDDQWLQ-------------EKQLLPEAFEVAS---------------------------------------------------------------------RRCD-------------GI
>XP_009833259.1
RC-----------------------------------------------------------------------------------------------------------------------------------------------------------------------------------------------------------------------------------------------------FGGVVK-----------------------QFSHESATT----------------------------------RS----------------TMQFCVFLP------------------------------PNASETQK-------------------------VP-------------------------------------------------------------------VVY------------------------------------------------FLAG--------LTCNDE------L----MQIKA-----GAQR-----------I---------------------AAAR---------------G-I----------------AI-------------VTP----------------------D------------------------------TS--------PRGVDIEGADDAWDFGSA-A--GFYVDATEPK-----W-----------SAHYNM------------------------YSYVTKELPSIV-N-----------------------------ANLPI-------------------------------------------------------------------------------------------LSDKA-SIMGH----------------SMGGHGALTL-------ALR--------N-------P-----------EL----YKAVSA-------------------------------------FAPIAHPTQC-----------------------------------------------------------------------------------------PWGI--------------------------------------KAFTGYLGTD-----------------------------------------------------------------QATWKVRFQYLF----------------------------------------------------------------------DL-RIYI------------------------------------------------------LLPQC---------------------------------------------------------------------------------------------
>XP_009833454.1
-----------------------------------------------------------------------------------------------------------------------------------------------------------------------------------------------------------------------S--RRFLY------------------------AGW----------------------------------Y----------------------------------------------------KWAYLDSKARPNT---------------------------STESELH-------------------------QP-------------------------------------------------------------------TVV------------------------------------------------LVHG--------FSSDKD-----------AWLP------IAKY-----------L----------------------IHQ---------------G-Y----------------RV-------------VMP----------------------D------------------------------LP----------G-----------HGAT-T----PVCSSH---------------------NYG-------------------------ADAQVANLLSFL-S------------------------------ALQAATRPPL--------------------------------------------------------------------------------RSNRATPTPI-HLVGY----------------SMGGLIAGLF-------AAT--------F-------P-----------RL----VRTLTL-------------------------------------LCPAGISMPT----------------------PSPVVALFDDTG---------LR---LMEASTVKHMDDLLRYAQGP------------------------------------------TTTK----------LKRQNS-RVVVHM----------------------------YAKI----QAARR-D--------------------VVSKIFDDLEPERSTL----------------------------------------EDQLHRIEA--------------------------DTLVLW---------------------------G-AQDQILDV-----S------CAHQVRS-----------------------------------------------------------------KG-----FRTIVVE-------------G-
>XP_009833457.1
-----------------------------------------------------------------------------------------------------------------------------------------------------------------------------------------------------------------------A--VGSVR------------------------AGG----------------------------------Y----------------------------------------------------TWSYLDNSSSS-------------------------------------------------------------RV-------------------------------------------------------------------TVV------------------------------------------------FIHG--------FSSEKD-----------TWLN------IMGY-----------L----------------------AQ----------------P-A----------------RL-------------LAP----------------------D------------------------------LP----------G-----------HGAT-T----PSSPFH---------------------NYS-------------------------VGAQVRNLLTFL-D-------------------------------------------------------------------------------------------------------------------------KTVGPDIPV-HLVGH----------------SMGGLIAGVF-------AAT--------F-------P-----------HL----VSSVTL-------------------------------------LCPAGISMPT----------------------RSPVLAMLEDTG---------VN---LMQATTVDAMQTLLWYAEAKP---GHPISS----RRNTTSSSFHHNH-----------LATPTSHK-----------LRTRSNRFLSRF----------------------------YAKH----QADRK-Q--------------------VVDKILSDMLPERTTL----------------------------------------EDRLADIEA--------------------------PTLVLW---------------------------G-SDDQILDV-----S------CVDNIHRH----------------------------------------------------------------EC-----INTVVVA-------------G-
>XP_009833458.1
-----------------------------------------------------------------------------------------------------------------------------------------------------------------------------------------------------------------------V--NSVVA------------------------AGG----------------------------------Y----------------------------------------------------QWSYLEKHARSEHDDGE----------------------RGVVDAST-------------------------QP-------------------------------------------------------------------VVV------------------------------------------------FVHG--------FSSEKD-----------SWMS------VAKH-----------V----------------------PS----------------S-A----------------RV-------------LIP----------------------D------------------------------LP----------G-----------HGMT-S----PMLPSG---------------------DYR-------------------------AMAQVRNLKSFL-D-------------------------------------------------------------------------------------------------------------------------ATVGPDTPV-HLVGC----------------SMGGLISGVF-------AAT--------Y-------P-----------HR----LHSLTL-------------------------------------ICPAGVSMPR----------------------KSPVLKLYEDDG---------VN---AMRGGTVDELTDMFQYIAYRP--------------------------------------PGTAMEK-----------PTGMR-RMLLSV----------------------------FANY----RAERM-P--------------------VMDKVLADMMADQTAL----------------------------------------ESQLHKIQA--------------------------KTVVLW---------------------------G-QNDQILDV-----S------CLERMDA-----------------------------------------------------------------LN-----AEKVVIP-------------L-
>XP_009833459.1
-----------------------------------------------------------------------------------------------------------------------------------------------------------------------------------------------------------------------V--NSVVA------------------------AGG----------------------------------Y----------------------------------------------------QWSYLEKHARSEHDDGE----------------------RGVVDAST-------------------------QP-------------------------------------------------------------------VVV------------------------------------------------FVHG--------FSSEKD-----------SWMS------VAKH-----------V----------------------PS----------------S-A----------------RV-------------LIP----------------------D------------------------------LP----------G-----------HGMT-S----PMLPSG---------------------DYR-------------------------AMAQVRNLKSFL-D-------------------------------------------------------------------------------------------------------------------------ATVGPDTPV-HLVGC----------------SMGGLISGVF-------AAT--------Y-------P-----------HR----LHSLTL-------------------------------------ICPAGVSMPR----------------------KSPVLKLYEDDG---------VN---AMRGGTVDELTDMFQYIAYRP--------------------------------------PGTAMEK-----------PTGMR-RMLLSV----------------------------FANY----RV------------------------------------------------------------------------------------------------------------------------------------------------------------------------------------------------------------------------------------------------------------KTLLA-------------I-
>XP_009839037.1
-------------------------------------------------------------------------------------------------------------------------------------------------------------------------------------------------------------------------------------------------HAVGVDDAS------------------------------------------------------------------------------------------TITFTP----------------------------------KAPH-------------------------TA-------------------------------------------------------------------SLI------------------------------------------------FMHG--------LGDTAY-----------GWAD------SIQH-----------I----------------------AQR-----------------L---------------PHLKCVL--PTAPTQPVTL--------NMGASMPSW----YD------------------------------IR----------S-----------LTDR-A----GDPCTG-------------------------------------------------IDSSRERIEKII-Q-----------------------------GEIDGGI-----------------------------------------------------------------------------------------PPSRI-VLGGF----------------SQGGAMSLYT-------GYQ--------L-------D-----------KA----LAGILV-------------------------------------LSGYLPNQEG--------------------------------------------------------------------------------------------------------------------------------------------------------------------------------------------------------FHANEVT--------------------------------------------------------------K----D--------------V-PLLMCH---------------------------G-EDDTVVRL-----D------WAKRSLDVLKASH---------------------------------------------------------AVTT-----ADFKVYP-------------D-
>XP_009839161.1
-----------------------------------------------------------------------------------------------------------------ATSTTRW---------AFLH----------------------------------------------------------------------------------------ELAPVS----------------------------------------------------------------------------------------------------------------ASTSWAP-TSFPSML------------------QHWQVHSCPTSN-------------------------EN-------------------------------------------------------------------LLL------------------------------------------------FLHG--------LGDTHE-----------SLFT------LGQA-----------M-QLPQTAFASFRAP----HALPFDL---------------G-Y-------------------------------HWF----------------------D------------------------------HALDAQGDVLPHH-----------VPDP-R----RLQ--------------------------S-------------------------LDQVVAAWLDAL-H------------------------------TLQTDY----------NW-----------------------------------------------------------------------------PLHRV-FLMGF----------------GHGGTVALHV-------VAA--------C-------S-----------HR----LGGVVS-------------------------------------VSGALLSTAT----------------------------------------------------------------------------------------------------------------------------------------------------------------------------------------------------------------------------------------------------------------------VSP----S----S--------------T-PGLVLH---------------------------S-SNDPLIRT-----D------MFTATTSVM---------------------------------------------------------------SG-----VKAKSVP-------------Y-
>XP_009845903.1
--------------------------------------------------------------------------------------------------------------------------------------------------------------------------------------------------------------------------DDVDI----------------------------------------------------------DGDVF---------------------------------------------------RVYY---------------------------------------AGSQ-------------------------GP-------------------------------------------------------------------WIL------------------------------------------------LLHG--------GGHTAL-----------TWCL------TASI-----------L----------------------KQH-----------------C----------------RV-------------LAF----------------------D------------------------------FR----------G-----------HGST-R----CVNDTDLS-----------------------------------------------AATLVSDTINLL-Q-----------------------------RCLPDD------------------------------------------------------------------------------------------SSSPM-VLVGH----------------SMGGAIAIRV-------AAK--------N-------E--------L--PS----LGGMVV----------------------------------IDVVEGTALAALS------------------------------------------------------------HMQGILNSR---PSQFDS------PDDAIKW----------------------------------------SLQTGAVRNP--------------------------------ESARV-S--------------------IPSQLCLTSGGGYTWRTDLHAS------------------------------AQYWTGWFTGISSLFLNV----S--------------I-PKVLLL---------------------------A-GTDRLDTE-LTRGQ----------------------------------------------------------------------------MQGK-----FQLLLLY-------------G-
>CCI39315
GI---------------------------------------------------------------------------------------------------------------QWISVKAF---------------------------------------------------------------------------------------------PN--LKVKL------------------------QEGSFRTTL------------------------EDDSVL---------------------------------------------P-ECSQTAYFELVTP-------------------------------LEMKKEKNF-----------------------DT-------------------------------------------------------------------LVI------------------------------------------------SLPG--------TGE-------------HGYGHR--RNTLAIP-----------L----------------------ALH---------------G-V----------------ST-------------LIL----------------------E------------------------------------------G---------PFYGKR-K----PPNQIGSKLRR-----------------VS----DLPLL----------------GQTTITEAKSLL-Y------------------------------HFKEHH-----------------------------------------------------------------------------------------SYTRF-VVAGS----------------SMGGLHAAMT-------AST--------Y-------P-----------FD----VGVVAW-------------------------------------LAPLSGASAF-----------A-------------------------------------------------------------EGVLS--------NSCNW----------------------------------------SALYNENI-----------------------------------DLQD-A-----------ISNRK----DAIPFSAPSTEHM-----------------IKVHGDKESAKQRLVQL-------LSFTDITNFAPPK--R----P--------------E-ATVFVY---------------------------G-TEDTYVGS-----SE----AQRRKLQEKW---------------------------------------------------------------QP-----MQIRCMK-------------R-
>CCI49660
----------------------------------------------------------------------------------------------------------------ATRYPPQR----------------------------------------------------------------------------------------------NK--HKSQLHAPLVL------------------QDG-----------------------------NRLEKI----------------------------------------------------VIEWEQ-------------------------------------------------------------------------------------------------------------------------------------------------------------------------------------------------------------------------------------------------------------------------------------------------------------------------------------------------------------------------------------------------------------------------------------------------------------------------------WAVCHARLL-D------------------------------ELEI---------------------------------------------------------------------------------------------EQVHAVIGG----------------SMGGMQALEF-------AAQ--------F-------P-----------HR----LNRLVA-------------------------------------ISCTPQTTPG----------TVAL-------RHIQRHAILADAAYNNGEYKA-------GSVLAGMKIARELGMACYR-------------------------------------------SRE-----------------EFDARFQW------------------------QPTGPT----H------------------------F-TAQTFDVESYMDYQATKFA----RYYDPNCYLLLSKAMDLMNLGHG---------YSYLAQGVSR----I----E--------------C-DSLIIG---------------------------V-KQDQLIPC-----K------EQATIVDILQSHG-----------------------------------------------------------RK-----SEFVTVG-------------SI
>CCI49661
--------------------------------------------------------------------------------------------------------------------------------------------------------------------------------------------------------------------------------------------------------------------------------------------------------------------------------------------------------------------------------------------------------------------------------------------------------------------------------------------------------------------------------------------------------------------------------------------------------------------------------------------------------------------------------------------------------------------------------------------------------------------------------------------------------------------------------------VAVCHARLL-D------------------------------ELEI---------------------------------------------------------------------------------------------EQVHAVIGG----------------SMGGMQALEF-------AAQ--------F-------P-----------HR----LNRLVA-------------------------------------ISCTPQTTPG----------TVAL-------RHIQRHAILADAAYNNGEYKA-------GSVLAGMKIARELGMACYR-------------------------------------------SRE-----------------EFDARFQW------------------------QPTGPT----H------------------------F-TAQTFDVESYMDYQATKFA----RYYDPNCYLLLSKAMDLMNLGHG---------YSYLAQGVSR----I----E--------------C-DSLIIG---------------------------V-KQDQLIPC-----K------EQATIVDILQSHG-----------------------------------------------------------RK-----SEFVTVG-------------SI
>CCI43249
---------------------------------------------------------------------------------------------------KT--------------------------------------------------------------------------------------------------------------------------------------------------VAG-------------------------------LGTV----------------------------------------------------HVPYCGDD------------------------------------NSN-------------------------PS-------------------------------------------------------------------CLV------------------------------------------------LLHG--------YLAGNA-----------FWAA------SLQE-----------L----------------------AK----------------S-Y----------------DL-------------YAV----------------------E------------------------------WK----------G-----------VGRS-V----RARYRPKN-----------------------------------------------HDEADNFFVESL-EEWRKT--------------------------LEM---------------------------------------------------------------------------------------------DRF-ILCGH----------------SMGGIYATHY-------AAK--------Y-------G-----------RH----IEQLLL-------------------------------------VSPAGVNPSTY--------------------VGNKKFPLLYRVAKMLHLTPM-------WIIRFVGPFGQRLTRAAMR---------------------------------------------------------------RRISL--------------------------------------------------------------T-ATTNVIRCGDMNFDDIT------SYSYHNWALKASTDIAIYTHLHP--DMNAHHGPICDSFGHKK----I----K--------------I-PVIFIY---------------------------G-GGDDWMNP-----S------FGEQLVQRLEKT------------------------------------------------------------QY-----AKFHLVP-------------Y-
>CCI42760
KA-----------------------------------------------------------------------------------------------------------------------------------------------------------------------------------------------------------------------------------------------------HDGYIK-----------------------RYCHESETT----------------------------------KC----------------KMTFSVFLP------------------------------SVASDAHK-------------------------VP-------------------------------------------------------------------VVF------------------------------------------------YLAG--------LTCNDE------L----FFTKAS----NALK-----------A---------------------ASIR---------------G-I----------------AI-------------VCP----------------------D------------------------------TS--------PRGITIEGQNDDWDFGTA-A--GFYVDATEAN-----W-----------KEHYQM------------------------YSYLIKELPSLL-S-----------------------------RNFPI-------------------------------------------------------------------------------------------LEEKK-SIMGH----------------SMGGHGALIL-------ALR--------N-------A-----------SS----YASVSA-------------------------------------FAPISHPMEC-----------------------------------------------------------------------------------------PWGI--------------------------------------KAFTGYLGCD-----------------------------------------------------------------QDTWKEYDATYLMLQ-------------------------------------------KGP--I----P--------------Q-EILIDQ---------------------------G-TDDSFYL-------------EKQLLPEAFEAACKS-------------------------------------------------------VDQK-----VTIRFHD-------------G-
>Ae201684_2139.1
-----------------------------------------------------------------------------------------------------------------------------------------------------------------------------------------------------------------AFHPRPH-AMNSALVPNA--------------------IDGTF----------------------------TSSTI----------------------------------------------------SLGYRFYRP-------------------------------SSQPDSY-------------------------ES-------------------------------------------------------------------VIL------------------------------------------------LFHG--------NAEIAP-----------DYDS------ASKE-----------L----------------------SAM-------------KSP-A----------------AL-------------LVV----------------------D------------------------------YR----------G-----------YGWS-S----GEPSLTSLLSD------------------------------------------------AELVASQL-GS---------------------------VPKLNPSV--------------------------------------------------------------------------------------------PV-VLFGR----------------SLGSQCAIHL-------ANK--------F-------P-----------DR----FSGLVL-------------------------------------ESSFHAILQL--------------------------------------------------------PSVKTLAMMLPG----GAGML------------------------------------------------------NMLPEIFHS-----------------------------------------------------------------------------------------------------------------------LDKIKH----L----Q-------------SM-PVMVIH---------------------------G-TDDEIAPL-----E------QAKELFQACSS-------------------------------------------------------------TN-----KKFQQLP-------------N-
>Ae201684_2583.1
-------------------------------------------------------------------------------------------------------------------------------------------------------------------------------------------------------------------IPMNK--EEDDVARFCTHSQG--------------HDIVVKQKPY--------------------------RKV----------------------------------------------------QLFAQTWIP-KG------------------------------NHDDV-------------------------KG-------------------------------------------------------------------VVI------------------------------------------------LIHG--------MNEHSS-----------NMMA------LVQT-----------L----------------------IEE---------------K-Y----------------TV-------------YAF----------------------D------------------------------LE----------G-----------FGRS-S----GLHAYVYS-----------------------------------------------YESLVDDIHQHV-K------------------------------TVQTKW-----------------------------------------------------------------------------------------PTKKR-FLLGG----------------SLGGALLLHR-------LLR--------D-------T-----------SD----IDGAII-------------------------------------QCPALEIHAS------------------------------------------------RQPSAIVQAIGYAIVTIAPHL--------------------------------------------------------------ALMSSNGGK------------------------------------------------------------GSSESVREQVQKMKNE-------DPMYYTGKLRLGTAFQVKSCVESL---------QKKLATHRS----I----P--------------I-PILLQH---------------------------G-TADVICSI-----E------GSKCWFDGLEDC------------------------------------------------------------PD-----KTFKAYD-------------G-
>Ae201684_3104.1
----------------------------------------------------------------------------------------------------------------------------------------------------------------------------------------------------------------------TE--KTYRL------------------------ANG----------------------------------H----------------------------------------------------DVHYFVYGS-----------------------------------TEP-------------------------TT-------------------------------------------------------------------TLV------------------------------------------------FIHG--------AAGSHN-----------VFKY------MIPL-----------L----------------------LRP---------------R-V----------------RV-------------VAF----------------------D------------------------------VP----------G-----------NGRT-S----AAAAGGL--------------------ALT-------------------------EQTIAEALKEAL-E------------------------------GMDET------------------------------------------------------------------------------------------AKRGY-FLVGQ----------------SAGGSTAMQI-------AAQ----------------T-----------NG----LQGLAI-------------------------------------LNSVGLRPHR---------------------HARPFF-----------LFVFFSW--LLSVSKWTRPLALRFIRWFTV---------------------------------------------------------------TLT------------------------------AIYPK----TTTND-T--------------------ILYSQLRVASVNFARL----------------------------------------KTSVEQVRA----K----G--------------V-PTFVAN---------------------------T-TNDPVMEK-----E------ISRELAQAFGQ--------------------------------------------------------------A-----VVHKEFS-------------S-
>Ae201684_6021.1
---------------------------------------------------------------------------------------------------------------------ATK----------------------------------------------------------------------------------------------VM--DKVTL------------------------SNG----------------------------------Y----------------------------------------------------DLFFALYGA-----------------------------------ADA-------------------------LN-------------------------------------------------------------------TFI------------------------------------------------LVHG--------GAGSHE-----------DFKH------LSPL-----------L----------------------VRE---------------N-F----------------NV-------------IAV----------------------D------------------------------LP----------G-----------SGRT-S----PDAAGGD--------------------KLS-------------------------EDRLVEATSEFV-R------------------------------ILTARD-----------------------------------------------------------------------------------------GRRRF-IFVGH----------------SLGGGTLMHV-------AAR----------------GK-------F--DS----LLGLAL-------------------------------------INTSGFRPHN---------------------VARPFW-----------FYAVVYN--FLVFSSITRCFTVYIVHWMAI---------------------------------------------------------------YMM------------------------------G-LSP----KLTKN-D--------------------AVFLFHRGATMDFKGV----------------------------------------KTCAQYIHD----S----K--------------L-PVFHAT---------------------------A-RNDVIVEK-----A------ISDEVSAVLKP--------------------------------------------------------------------GVKIEYD-------------R-
>Ae201684_8621.1
-----------------------------------------------------------------------------------------------------------------EVIKSSPL-------------------------------------------------------------------------------------------KLQK--KPTVT------------------------ISGRFKSTL-----------------------RDGDVLL---------------------------------------------P-PESQQAYFELIVPESM-----------------------LDRSFMSIDGRG-------------------------KS-------------------------------------------------------------------LVV------------------------------------------------ILPG--------TGE-------------HGCIHR--RRTIAEP-----------L----------------------ARS---------------G-V----------------AS-------------LVL----------------------E------------------------------------------G---------AFYGKR-K----PKTQKGSKLRR-----------------VS----DLPIL----------------GIATIEETKSLL-T------------------------------WFKEHY-----------------------------------------------------------------------------------------GFDHV-VVAGS----------------SMGGLHAAMT-------AAL--------C-------P-----------FD----VGVASW-------------------------------------IAPPSAVPAF-----------T-------------------------------------------------------------QGLLS--------RSCNW----------------------------------------QSLHE--------------------------------------REDL-A-----------VIDHL----LSNQVDYYTT--------------------NAEDEIAAQVKKRLAAF-------LSITNIENFPTPR--R----P--------------D-AVVFSQ---------------------------A-TEDQYIGD-----NA----MQWENLRRRW---------------------------------------------------------------PG-----AQFRRVK-------------A-
>Ae201684_10173.1
-----------------------------------------------------------------------------------------------------------------------------------------------------------------------------------------------------------------------K--REEAT------------------------VGD----------------------------------M----------------------------------------------------TWSYLDN-----------------------------------HLETD-------------------------KP-------------------------------------------------------------------VVV------------------------------------------------VLHG--------FSSVKE-----------SMLR------AARP-----------L----------------------LH----------------K-Y----------------RV-------------IMP----------------------D------------------------------LP----------G-----------HGDT-S------CTLG---------------------SYR-------------------------AEEQADRLHAFL-V-------------------------------------------------------------------------------------------------------------------------HLLGPTAKV-HIMGC----------------SMGGMVSGVF-------AAR--------H-------S-----------DM----LVSVTL-------------------------------------ICPAGVTMPT----------------------KSPMFQIYEDTG---------AN---YMRIEKPEDFDRLQMYMSFK---------------------------------------------------------ERKLP-RFVSNF----------------------------VAQE----ADRRR-Q--------------------VLEELMRDILLDFTVL----------------------------------------DSCLENIDK--------------------------PCLVMW---------------------------G-DHDKILDP-----S------CLDIVRKKMPT-------------------------------------------------------------AQ-----LTVHVIE-------------N-
>Ae201684_11269.1
-----------------------------------------------------------------------------------------------------------------THDG--R----------------------------------------------------------------------------------------------NK--GMVTLPG-LDL------------------QLG-----------------------------GSLSEV----------------------------------------------------QVTYEQWGD-------------------------------QTLDDDR----------------------------------------------------------------------------------------------TIV---------IFPS-----------------------------------FSHSS--H----AASNRDDPRPG------WWENM---IGPGKA-----------I-----------------------------------NT---SVF----------------RV-------------ICP----------------------S------------------------------VL----------G---------SPYGST-S----PLSIDPST-----------------GKPFR---ASFPQIT---------------PADMAAVHSKLL-D------------------------------HLGV---------------------------------------------------------------------------------------------SRVHAVIGG----------------SMGGMQAVQF-------ASM--------F-------P-----------DR----LDRLVA-------------------------------------ISCTAQTTPG----------TVAF-------RRVQRLAILSDPAYNDGNYEP-------GQPLAGMRVARELGMTCYR-------------------------------------------SRE-----------------EFDSRFDW------------------------RPSGPP----H------------------------F-KSVTFDVENYMEYQAAKFA----RVFDPNCYLVLSKAMDLTNVGYG---------YSNLAEGVGR----I----K--------------S-DTLIVG---------------------------V-NQDLLVPP-----N------EQATIANILDSFD-----------------------------------------------------------VP-----VTLKLLN-------------SK
>Ae201684_11963.1
-------------------------------------------------------------------------------------------------------------------------------------------------------------------------------------------------------------------------------------------------HAISVDDSR------------------------------------------------------------------------------------------NITLKP----------------------------------KGSH-------------------------TA-------------------------------------------------------------------SLI------------------------------------------------FIHG--------LGDTAY-----------GWVD------SVAH-----------I----------------------SQT-----------------L---------------PHLKCIL--PTAKTQPVSL--------NMGMPMPSW----YD------------------------------IQ----------S-----------LSDR-E----GDPCSG-------------------------------------------------IEESQSRVQKII-Q-----------------------------DEVDAGI-----------------------------------------------------------------------------------------PLSRI-VLGGF----------------SQGGAMSLYT-------GYQ--------M-------T-----------QP----LGGILV-------------------------------------LSGYLPNQAG--------------------------------------------------------------------------------------------------------------------------------------------------------------------------------------------------------FHAEEAS--------------------------------------------------------------K----N--------------V-PLLMCH---------------------------G-EDDNVVRL-----E------WAKKSLEVLKAS----------------------------------------------------------GVSD-----TELKLYP-------------D-
>Ae201684_12004.1
-------------------------------------------------------------------------------------------------------------------------------------------------------------------------------------------------------------------------------------------------------------------------------------------------------------------------------------------------------------------------------------------------------------------------------------------------------------------------------------------------------------------------------------------------------------------------------------------------------M-QLPQTAFASFRAP----HSLPFDL---------------G-Y-------------------------------TWI----------------------E------------------------------PALNEHGDVISHS-----------TDNS-K----RLE--------------------------S-------------------------LSDIVDQWMEAL-R------------------------------VLQEMY----------NW-----------------------------------------------------------------------------PPQRI-FLMGF----------------GHGGSVALHV-------ATQ--------C-------P-----------SR----LGGIVS-------------------------------------ISGALFDTST---------------------------------------------------------------------------------------------------------------------------------------------------------------------------------------------------------------------------------------------------------------------TVDT----Q----K--------------T-PVLILH---------------------------S-VNDPLIPQ-----A------MFAKTKRTLG--------------------------------------------------------------EN-----VTTKSMP-------------Y-
>Ae201684_13115.1
-----------------------------------------------------------------------------------------------------------------TRDAHFN----------------------------------------------------------------------------------------------DI--RHVIL------------------------PNG----------------------------------L----------------------------------------------------RMEYAMHGE-----------------------------------VDA-------------------------PE-------------------------------------------------------------------KVV------------------------------------------------MIMG--------MQGEKE-----------SWLP------LVST-----------F----------------------LHPENG---------TTSK-F----------------QL-------------VTF----------------------D------------------------------NR----------G-----------VGGS-D----K--PWG---------------------WYS-------------------------TTKMARDALMLM-D------------------------------HLRW---------------------------------------------------------------------------------------------PRA-HIVGA----------------SMGGMIAQEL-------AYA--------A-------P-----------ER----VASLAL-------------------------------------MVTSPGFRQG----------------------GWPGKAQMSSYLA-------MVR---NMFIPTRHRIASTMIYCLFP-----EDFL----------------------------------QETIETPSKTPSEDTED-A-TAIQTTHS-------------------------VLYKH----HMRRL-G--------------------QVKMSISGMLGHYTAVL------FHN----------------------------MQRDRLQVVAD----A----D--------------F-PIMITG---------------------------A-KQDRMLHP-----K------NTDFLLRTLKS-------------------------------------------------------------KQ-----TQAIIFE-------------N-
>Ae201684_13308.1
---------------------------------------------------------------------------------------------------LV--------------------------------------------------------------------------------------------------------------------------------------------------VAG-------------------------------MGTV----------------------------------------------------HVPYAGKDT-----------------------------------SKK-------------------------PL-------------------------------------------------------------------TVV------------------------------------------------LIHG--------YAAGNG-----------FWAL------TLNH-----------L----------------------AE----------------H-F----------------NV---------------------------------------------------------------------WL----------G-----------IGRS-D----RPSVAFKS-----------------------------------------------YDEADAFFVESL-ERWRQE--------------------------LKL---------------------------------------------------------------------------------------------DSM-VLCGH----------------SMGGMFATHY-------SLK--------Y-------P-----------KH----VQQLVL-------------------------------------VSPCGLPEVESPVH------------------------WLFDLIWSLEITPM-------DLVRLAGPFGRRFVRFILS---------------------------------------------------------------STVAS--------------------------------------------------------------T----------RVKCDQNG--------------------PPPHGCDGP--RAYAKR-PLKHMLVPDE----V----K--------------M-PISFIY---------------------------GEDGNDWMNS-----A------HAAKIIPGLP--------------------------------------------------------------QH-----TVLHKIP-------------S-
>Ae201684_14497.1
---------------------------------------------------------------------------------------------------------------AEQRGAYGS----------------------------------------------------------------------------------------------VK--DHVTL------------------------ANG----------------------------------H----------------------------------------------------AVHYVSHGP-----------------------------------AAA-------------------------PN-------------------------------------------------------------------TLL------------------------------------------------LLHG--------APGSHR-----------DFKY------LAPL-----------L----------------------VSD---------------S-I----------------NL-------------IAL----------------------D------------------------------LP----------G-----------NGLT-S----ADTAGGW--------------------NLD-------------------------NTTFVAAVVEAL-A------------------------------LLVRKR-----------------------------------------------------------------------------------------PQARN-FLLGH----------------STGGHTAIQA-------AAL----------------A-----------AA--GVVHGVIL-------------------------------------LNSAGFRAHN---------------------TQRPYE-----------RLQSVAK--MIAESPTGRQEVIGQLRPVLKE----------------------------------------------------------------------------------------------TG-FPP----SILDD-E--------------------IAFSVLRTGTLDHRVI----------------------------------------RDCVNELLD----R----K--------------V-PFFVAS---------------------------A-ADDLIVEK-----D------ICNELVAVISP--------------------------------------------------------------------QVHLFFD-------------T-
>Ae201684_14501.1
-----------------------------------------------------------------------------------------------------------------DAAAYGS----------------------------------------------------------------------------------------------VK--DHVTL------------------------SNG----------------------------------H----------------------------------------------------AVHYVSHGP-----------------------------------PTA-------------------------PN-------------------------------------------------------------------TLL------------------------------------------------LLHG--------APGSHR-----------DFKH------FAPL-----------L----------------------VSD---------------T-I----------------SV-------------IAL----------------------D------------------------------LP----------G-----------NGLT-S----ADTAGGW--------------------GLD-------------------------NTSFVAAVAEAF-A------------------------------LLVHKL-----------------------------------------------------------------------------------------PGRRF-FIVGH----------------STGGHTAIQT-------AAL----------------A-----------AQ--GVVHGVAL-------------------------------------LNSAGFRPSQ---------------------SQRPYE-----------RVQGLAK--KSAESPAGRKEVLKLLRPFLLK----------------------------------------------------------------------------------------------AG-FPP----SIPDD-E--------------------MAYSIQRTATLDHRVI----------------------------------------HDNVMLLVQ----R----K--------------V-PFFIAN---------------------------A-ADDPIVEK-----A------ICNELIQAISP--------------------------------------------------------------------QIHLQFD-------------T-
>Ae201684_14502.1
------------------------------------------------------------------------------------------------------------------PASAAK----------------------------------------------------------------------------------------------TV--DKITL------------------------QNG----------------------------------H----------------------------------------------------DVWYVAYGQ-----------------------------------SNA-------------------------LD-------------------------------------------------------------------TFV------------------------------------------------LIHG--------APGSHK-----------DFGK------LAPL-----------L---------------------TARN---------------N-T----------------NV-------------VAV----------------------D------------------------------VP----------G-----------NGRT-S----AAAAGDD--------------------GLS-------------------------ETRIVDAMIETA-A------------------------------IVASQE-----------------------------------------------------------------------------------------PQRRI-FLVGH----------------SFGGATAMQV-------AAR----------------CK-------L--DA----LAGLAL-------------------------------------VNSTGFRPHV---------------------MARPFW-----------LVRFLYK--LLVWSPFTRFFMSWFVHAFLQ---------------------------------------------------------------NVG------------------------------G-F------KLTKN-E--------------------AIYTYHRIGTMDFAAI----------------------------------------QASANVIAG----A----K--------------L-PVFCAT---------------------------A-LKDRFVEK-----E------IGEEVRAVLKP--------------------------------------------------------------------VITNEID-------------S-
>Ae201684_15657.1
--------------------------------------------------------------------------------------------------------------------------------------------------------------------------------------------------------------------------EDVQV----------------------------------------------------------SEDIF---------------------------------------------------RVYY---------------------------------------AGNE-------------------------GP-------------------------------------------------------------------WVV------------------------------------------------LLHG--------GGHTAL-----------TWCL------TASI-----------L----------------------KKH-----------------C----------------RI-------------LAF----------------------D------------------------------FR----------G-----------HGQS-I----TQDEGDLS-----------------------------------------------EATLVQDTINIL-Q-----------------------------RCLPDES------------------------------------------------------------------------------------NPISGAPTPS-IIVGH----------------SMGGAIAIRV-------AAR--------N-------E--------L--KT----LAGMII----------------------------------IDVVEGTALAALS------------------------------------------------------------HMQAVLANR---PSHFTS------EEEAIQW----------------------------------------SLRSGAVRNA--------------------------------ESARV-S--------------------IPSQIRLDSDGIFAWRTNLFSS------------------------------AQYWNGWFTGISEMFLNV----S--------------I-PKLLLL---------------------------A-GTDRLDTA-LTRGQ----------------------------------------------------------------------------MQGK-----FQLRLMY-------------G-
>Ae201684_15951.1
-----------------------------------------------------------------------------------------------------------------RRFSSTS----------------------------------------------------------------------------------------------SH--RSFDL------------------------ANG----------------------------------V----------------------------------------------------PLHYTQYGP-----------------------------------QDA-------------------------PS-------------------------------------------------------------------SVV------------------------------------------------LVHG--------APGSHN-----------DFKY------LAPL-----------L----------------------VNE---------------S-L----------------NV-------------IAF----------------------D------------------------------LP----------G-----------NGRT-S----ADAAGGTY-------------------GLT-------------------------ERAMANAVVEAL-D------------------------------GLQIQ---------------------------------------------------------------------------------------------SS-IILGH----------------SFGGHTAMRI-------AST----------------A-----------PS----ARGLAL-------------------------------------LTSVGLRPHN---------------------ALRRSP------------LQFLGQ--YLQQPSAMRSLIVLLNKWLYL---------------------------------------------------------------YSF------------------------------K-FPK----KTPTD-D--------------------FTFALQRIGSTNFQDI----------------------------------------QSVVAQVAA----K----N--------------L-PTFLAL---------------------------A-EDDAFIEP-----A------IIHELGQALPP--------------------------------------------------------------------GVRIEYP-------------T-
>Ae201684_16057.1
-----------------------------------------------------------------------------------------------------------------------------------------------------------------------------------------------------------------------V--NSAVS------------------------AGG----------------------------------Y----------------------------------------------------NWSFLEKSS----------------------------------NDDT-------------------------KP-------------------------------------------------------------------VVV------------------------------------------------FVHG--------FSSEKD-----------SWLN------VAAH-----------V-----------------------T----------------S-A----------------RV-------------LIP----------------------D------------------------------LP----------G-----------HGLT-S----PMSPSD---------------------NFG-------------------------AMQQVRNLKSFL-D-------------------------------------------------------------------------------------------------------------------------ATVGPDTPV-HLVGC----------------SMGGLISGVF-------AAT--------Y-------P-----------EK----LHSLTL-------------------------------------VCPAGISMPR----------------------KSPVLRLYEDEG---------VN---IMRGGTVDELVDMIKYTSHQP--------------------------------------AGAVIEA-----------PTGMR-RIFFSL----------------------------MASY----RAERM-P--------------------VIEKILTDMMRDQTAL----------------------------------------EENLHRIRA--------------------------KTVLLW---------------------------G-ENDKILDV-----S------CLERVQGKLK---------------------------------------------------------------------ADTIVVP-------------Q-
>Ae201684_16478.1
---------------------------------------------------------------------------------------------------------------------------------------------------------------------------------------------------------------------------------------------------------------------------------------------------------------------------------------------------------------------------------------------------------------------------------------------------------------------------------------------------------------------------------------------------------------------------------------------------------------------------------------------------------------------------------------------------------------------------------------------------------------------------------------------------------------------------------------MDAIMDKI-E-----------------------------ANLCV-------------------------------------------------------------------------------------------DTTQR-YTTGF----------------SYGAGMSYTL-------ACA--------R-------A-----------DK----FRGVAL-------------------------------------YAGAQLSGCD-------------------------------------------------------------------------------------------------------------------------------------------------------------------------------------------------------------------------------------------------------------------------------GGSK-------------PV-AFWSTH---------------------------G-IFDNVLPI-----S------MGRALRDHFLQVN-------------G-----------------------------CQAKNAPEPT-S--G-QD-----ARCRSY----------------
>Ae201684_16495.1
--------------------------------------------------------------------------------------------------------------SPPSSGGSKSP--------------------------------------------------------------------------------------------GCG--KAAGI------------------------SSGTFSITVNGK------------------------------------------------------------------------------NRQYIVRVP-QNY-----------------------------NPSNG-------------------------YK-------------------------------------------------------------------LIF------------------------------------------------ALHW--------LGGNMQAAQSIE-----------GGYYGLQA-----------L----------------------AKE---------------L------------------AIF------------VAP----------------------D-----------------------------------------------------------------------------------------------------------------------DILLMDAILGKI-N-----------------------------NNLCV-------------------------------------------------------------------------------------------DTTQV-FATGF----------------SYGAGMSYAI-------ACA--------R-------P-----------DK----FRAVALYAGVGIPTARLKNRSAWFHIFEIGFEPNRAEPSRGDPYAGAQLSGCA-------------------------------------------------------------------------------------------------------------------------------------------------------------------------------------------------------------------------------------------------------------------------------GGTK-------------PI-AFWSTH---------------------------G-IYDSVLPI-----A------NGRALRDHFLQVN-------------G-----------------------------CQAKNAPEHT-S--G-QP-----HTKTVYT---------------
>Ae201684_16500.1
------------------------------------------------------------------------------------------------------------SSAPPSNGGSKSP--------------------------------------------------------------------------------------------GCG--KAAGI------------------------TSGTFSIQVNGK------------------------------------------------------------------------------NRQYIVRVP-QNY-----------------------------NPNTG-------------------------YK-------------------------------------------------------------------LVF------------------------------------------------ALHW--------YGGSMNDAAAIE-----------GGYYGLQA-----------L----------------------AKE---------------S------------------TIF------------VSP----------------------N------------------------------------------GLN---------QGWA-N-------------------------------------------------------AGGEDVKLVPFWTRST-R-------------------------------------------------------------------------------------------------------------------------------------------------------------------------ASA-----------------------W----TR----LKCLRL-------------------------------------VSATELLSAP-----------------------------------------------------------------------------------------RWRV--------------------------------------NVLTSSAL----------------------------------------------------------------------------------------------------------------------------------L----H----------------CTLVVV---------------------------A--------------AA----TPSRLLSGRLTALA-----------------------------------------------TAL----------------SPSRQAE-------------L-
>Ae201684_16502.1
-------------------------------------------------------------------------------------------------------------PSPPSSGGQKSA--------------------------------------------------------------------------------------------GCG--KAAGI------------------------SSGTYSIQVNGK------------------------------------------------------------------------------NRQYIVRVP-QNY-----------------------------NPNNG-------------------------YK-------------------------------------------------------------------LIF------------------------------------------------ALHW--------YGGSMNDAAAIE-----------GGYYGLQA-----------Q----------------------AKE---------------S------------------AIF------------VSP----------------------N------------------------------------------GLN---------QGWG-N-------------------------------------------------------TGGEDVKLIDAILEKM-E-----------------------------NSLCV-------------------------------------------------------------------------------------------DTTQV-FSTGF----------------SYGAAFSYTL-------ACS--------R-------P-----------DK----FRGVAL-------------------------------------YAGGQLGPCD-------------------------------------------------------------------------------------------------------------------------------------------------------------------------------------------------------------------------------------------------------------------------------GTPK-------------PV-AFWATH---------------------------G-VYDSVVDI-----A------KGRALRDHFIQVN-------------G-----------------------------CQAKNAPEPA-S--G-QP-----HTKTVYS---------------
>Ae201684_16503.1
------------------------------------------------------------------------------------------------------------SSAPPSNGGSKSP--------------------------------------------------------------------------------------------GCG--KAAGI------------------------TSGTFSIQVNGK------------------------------------------------------------------------------NRQYIVRVP-QNY-----------------------------NPNTG-------------------------YK-------------------------------------------------------------------LVF------------------------------------------------ALHW--------YGGSMNDAAAIE-----------GGYYGLQA-----------L----------------------AKE---------------S------------------TIF------------VSP----------------------N------------------------------------------GLN---------QGWA-N-------------------------------------------------------AGGEDVKLVPFWTRST-R-------------------------------------------------------------------------------------------------------------------------------------------------------------------------ASA-----------------------W----TR----LKCLRL-------------------------------------VSATELLSAP-----------------------------------------------------------------------------------------RWRV--------------------------------------NVLTSSAL----------------------------------------------------------------------------------------------------------------------------------L----H----------------CTLVVV---------------------------A--------------AA----TPSRLLSGRLTALA-----------------------------------------------TAL----------------SPSRQAE-------------L-
>Ae201684_17697.1
---RAAKPAQTKDFNVFHDGVQLTFDGTADTRYENVVISPNGAYVACFKVIEPSE-TRQLTLIEHCPSD-SIHPRVQKKDYAKPGDAMAQILPILIHIASKRQIPVAM-ELCATPYSMTQLTW-----HVSSNYFSFVYNPRGHKCLHLLAVDAATGCVRVVVEETSPTFVFHPNCFIHHLPDSNELIWTSDRSGFRHLYLYLLPSRLDALQDEPL--VAVEL------------------------TAGDFVVRKVVD--------------------YDRRRLLVAVAGDQ-------------------------------------VDAEDPYHLHYMFVHLDKNAPTRL----------------------TFAAACHDPPAF---------------------SP-DKSVYLDRFSRV----------DLA--------------PTTQLRRAI----DGSLICVLDQADVSALVAT-----GWSFPQ---------RLAFPGRDHRT---------------LIYGVVV-----FPLHYDHTT---------------PLHVVEH-----------IYAGPHDAFVPKRFGLHLEMLKLAEL---------------G-F----------------CV-------------VQI----------------------D------------------------------------------G-----------MGTA-H-----------------------------------------------------------RSKAFHDVCH---R-----------------------------NLIDSGLPDRK--LWIQSLAH-------------------------------------------------------------------I-FP--LDISRGV-GIYGG----------------SAGGQSAVAA-------LLT--------H-------G-----------DL----YTVAVA-------------------------------------DCGCHDNRVD---------------------------------------------------------------------------KLW--------WNELWM---------------GVPDDDD-----------------------------------------------------------KDDDQ--------------------------------------------------------------------------VYKANANATHAAK----L----M-------------PH-QRLLLVV--------------------------G-MLDDNVDP-----A------CTFQLVQAFID-----------------------------------------------------------ADKD-----VDLVCFP-------------K-
>OQR81254.1
--------------------------------------------------------------------------------------------------------------------------------------------------------------------------------------------------------------------EHPT--QSVAL------------------------ANG----------------------------------H----------------------------------------------------RVHFQLSTP--------------------------------PPGVAP-------------------------RP-------------------------------------------------------------------TLV------------------------------------------------FFHG--------LGASHQ-----------SFKY------IGGC-----------L----------------------GHE-----------------Y----------------PL-------------IAF----------------------D------------------------------MP----------G-----------TGDS-P----AEVAGA---------------------DYN-------------------------AHSVDDALVEAI-D------------------------------RLLG-------------------------------------------------------------------------------------------PAAPR-VYVGH----------------SLGGHAALRI-------TARHLAH----Y------NR-----------GT----VRGLVL-------------------------------------LATAALQPYH---------------------VMQPFV----------------------SLPPAATSWVPTPIVGKVF---------------------------------------------------------------HAI------------------------------G-FSS----HHPDS-D--------------------YKNGLLRLVTTDWGVL----------------------------------------RASAASIAR----H----K--------------L-PCLCIS---------------------------A-KDDQFLLF-----K------HWDALCAAVGTS------------------------------------------------------------KE-----VRILSYD-------------S-
>OQR82589.1
-------------------------------------------------------------------------------------------------------------------------------------------------------------------------------------------------------------------------------------------------DLPVPDDNE---------------------------------------------------------------------------------------WDRRLILHP----------------------------------QESH-------------------------VA-------------------------------------------------------------------TVI------------------------------------------------WLHG--------LGDTGN-----------SWQR------HVTE-----------L-----------------------GP-----------------L---------------SGVKYIF--PTAPTRRVTL--------NGGMLMPAW----YD------------------------------IF----------G-----------LAPQ-D----REDEEG-------------------------------------------------IQHAANVLAKII-Q-----------------------------SEIAAGI-----------------------------------------------------------------------------------------PPTKI-AVVGF----------------SQGAAIAMHT-------VYR--------LL------T-----------FP----IACGVF-------------------------------------LSGYLPMASS--------------------------------------------------------------------------------------------------------------------------------------------------------------------------------------------------------FHAR------------------------------------------------------------S----P----T--------------T-PGLQCH---------------------------G-EKDPLIPV-----V------FGQKSNDILAAN----------------------------------------------------------AIS------VKFATFP-------------K-
>OQR84986.1
-----------------------------------------------------------------------------------------------------------------NDP----------------SY--------------------------------------------------------------------------------NH--LYVNL------------------------EEG----------------------------------L----------------------------------------------------RLHYVDVG-----------------------------------PCDG-------------------------IP--------------------------------------------------------------------LL------------------------------------------------LLHG--------WPDLWW-----------GWRH------QIQY-----------L----------------------RQ----------------T-Y----------------RV-------------IVP----------------------D------------------------------QP----------G-----------FGAT-T----SPTSPA---------------------FYR-------------------------RKNLAAIYAKFL-D------------------------------YLKI---------------------------------------------------------------------------------------------DKA-IVIGH----------------DWGGNMAWAM-------ALF--------Q-------P-----------DR----VLAVGA-------------------------------------VCTPYFPLAP----------------------QKLTLETMVKLQPTLTYQLYLVQ---DETPSHFEAAIEKFFKLIFQ----------------------------------------FPATVR--PSDA------KDLK-SMMERFAE-----------------------------F----EYDPA-TSR---------------RG-FTDSDLAFLIDEY--ER------QGFATGLNWYKTVELDYD-----------DKVGKDLT--LHH--------------------------EALFIG---------------------------A-TRDMALPP-----S------MSTGMEKIV---------------------------------------------------------------PN-----LSRGLVD-------------N-
>OQR87249.1
-----------------------------------------------------------------------------------------------------------------ADP----------------TH--------------------------------------------------------------------------------RH--AFAQL-------------------------NG----------------------------------V----------------------------------------------------RLHYVDVG-----------------------------------PRDG-------------------------TP--------------------------------------------------------------------VV------------------------------------------------LLHG--------WPDLWW-----------GWRH------QISA-----------L----------------------RD----------------T-Y----------------RV-------------IVP----------------------D------------------------------QR----------G-----------FGAT-S----SPDSYE---------------------QYR-------------------------KKIVAQDYVCLLGN------------------------------HLKI---------------------------------------------------------------------------------------------GKA-VFLGH----------------DWGGAVAWAM-------ATF--------H-------P-----------DR----VLAVGA-------------------------------------VCTPYFPPPR----------------------AYVPLEMIATLKPSFSYQLLLAD---EATGPVFDTHVAKVLQLIYG----------------------------------------ATPQNA--HS--------TDLR-SLLESIDT-----------------------------L----EIAGN-A------------------L-LSDDDLQFYVNEY--AR------QGFQKGLHWYRTTELDWV-----------DAQGASRV--IPH--------------------------DALFIS---------------------------A-GKDPVLLP-----E------FSRGMEKWV---------------------------------------------------------------PR-----LTRGHIP-------------D-
>OQR87630.1
-----------------------------------------------------------------------------------------------------------------ATAATFS----------------------------------------------------------------------------------------------DI--RHATL------------------------ANG----------------------------------L----------------------------------------------------RVEYAVHGS-------------------------------------G-------------------------PE-------------------------------------------------------------------KVL------------------------------------------------LIMG--------LMAEKE-----------AWLP------TVAT-----------L----------------------LDPAAA---------SATK-Y----------------QF-------------VTF----------------------D------------------------------NR----------G-----------VGGT-D----H--PSE---------------------FYT-------------------------TSQLAQDALQLL-D------------------------------HLQW---------------------------------------------------------------------------------------------PQA-HVVGM----------------SMGGMISQEL-------AHT--------A-------P-----------HR----VKSLAL-------------------------------------IVTSPGFLQG----------------------ATPRPAQLSGYWQ-------LAK---NFVAPSRHQIATKMVYVLYT-----DAYL----------------------------------ERV------------VD-G-VALGTH----------------------------VYNY----HWDRL-T--------------------HARQSATGMYGQYSAVL------RHH----------------------------MNATRLDEIRK----A----G--------------F-PILVIG---------------------------A-RQDRLLHP-----N------NSDILYECLKS-------------------------------------------------------------SK-----TRRIMFE-------------D-
>OQR90377.1
-------------------------------------------------------------------------------------------------------------------------------------------------------------------------------------------------------------------------------------------------------TESSF---------------------------TSARNL----------------------------------------------------NIYTREYIP----------------------------------HGDF-------------------------ST-------------------------------------------------------------------VFL------------------------------------------------FLHG--------VGEHCS-----------RFHE------FFSF-----------M----------------------ATQ---------------P-M----------------AV-------------FAM----------------------D------------------------------HQ----------G-----------HGKS-G----GERFDVDR-----------------------------------------------FESFLEDINQFA-G------------------------------LIRDRFQD---------------------------------------------------------------------------------------KPVKF-IVGGI----------------SFGGLLAANV-------ASM--------N-------V-----------HT----WDGVLL-------------------------------------LAPAMGVEMH-------------------------------------------------GVLKVQKSVAPLINLLVPKW--------------------------------------------------------------KLVPAVIL-------------------------------------------------------------EDLSRNPEFLKDYDS--------DELNSHGNLRVRLAFEISRGMELA------------KERESA----M----T--------------A-PLFILH---------------------------G-DKDVVTSP-----R------LSKEYFDRVPS-------------------------------------------------------------AK-----KSYESLT-------------G-
>OQR91239.1
-----------------------------------------------------------------------------------------------------------------CTSRTRW---------HFLS----------------------------------------------------------------------------------------DVAPVE----------------------------------------------------------------------------------------------------------------RSCAIAP-DSLPQPL------------------RVFGIAPSPTSN-------------------------EN-------------------------------------------------------------------MLI------------------------------------------------FLHG--------LGDTHD-----------ALFA------LGST-----------M-ALPQTAVMSVRAP----LALPFDL---------------G-Y-------------------------------AWY-----------------------------------------------------HALDNDGNVLLPR-----------AASA-A----RSQ--------------------------S-------------------------LAEVVTHWHQLL-H------------------------------VLHVDY----------GW-----------------------------------------------------------------------------PYARM-FLFGF----------------AQGATTALHV-------AAS--------T-------T-----------QR----LGGVVS-------------------------------------VSGAFLSAPN-----------------------------------------------------------------------------------------------------------------------------------------------------------------------------------------------------------------------------------------------------------------------GQ----R----A--------------T-PALLLQ---------------------------A-RDDSLVPT-----A------DAAQTATWAAQAL-----------------------------------------------------------GK-----VSARTFD-------------G-
>OQR91453.1
--------------------------------------------------------------------------------------------------------------------------------------------------------------------------------------------------------------------------EDVDV----------------------------------------------------------DGDIF---------------------------------------------------RVYL---------------------------------------AGTE-------------------------GP-------------------------------------------------------------------VVV------------------------------------------------LLHG--------GGHTGL-----------TWAL------TTKL-----------L----------------------KQH-----------------C----------------RV-------------VAP----------------------D------------------------------FR----------G-----------HGES-H----TRNDSDLS-----------------------------------------------EATLVADTIHVL-Q-----------------------------RLLPSEH------------------------------------------------------------------------------------PDATERGSPL-VLVGH----------------SMGGAIAIRV-------ASS--------A-------Q--------L--KT----LVGMVV----------------------------------IDVVEGTALAALS------------------------------------------------------------HMQAVLANR---PESFAS------HDEAIQW----------------------------------------SLQTGAVRNA--------------------------------ESARV-S--------------------IPSQVVGAGD-RFVWRTDLRAS------------------------------APYWKGWFTGISELFLGT----T--------------L-PKVLLL---------------------------A-GTDRLDTA-LTRGQ----------------------------------------------------------------------------MQGK-----FQLLLMY-------------G-
>OQR94259.1
-----------------------------------------------------------------------------------------------------------------------------------------------------------------------------------------------------------------AFHPRRH-TQGVGLPPQA--------------------IDGSF----------------------------TERDV----------------------------------------------------SLGYRFFRP--------------------------------PTPDAY-------------------------EA-------------------------------------------------------------------VVL------------------------------------------------LFHG--------NAEIAA-----------DYAS------AASV-----------L----------------------AAM-------------RVP-T----------------AL-------------IAV----------------------D------------------------------FR----------G-----------YGWS-S----GEPAVTRLLED------------------------------------------------AEMVERQL-SY---------------------------VAALKPGV--------------------------------------------------------------------------------------------PV-ILFGR----------------SIGSICAMHL-------AAA--------R-------P-----------DR----FRGLIV-------------------------------------ESGFHSILQL--------------------------------------------------------PMVQQMAMFMPG----GAGML------------------------------------------------------SMLPEIFNI-----------------------------------------------------------------------------------------------------------------------RDKLAS----V----R--------------I-PFLVIH---------------------------G-QEDEIAPL-----Q------QGRDLYEACAS-------------------------------------------------------------SS-----KKLQVFP-------------N-
>OQR96370.1
---------------------------------------------------------------------------------------------------FP---------EPPESAFLKNV---------------------------------------------------------------------------------------------TF--VSPSL------------------------------------------------------SAYHGRDI----------------------------------------------------EMYAAVVLP-PNY-----------------------------DKAQA-------------------------YP-------------------------------------------------------------------TIY------------------------------------------------YIEG--------FGGTET-------------------------------------Y---------------------MQR---------------A-S----------------SF-------------LES----------------------D------------------AGARWKAGVCPSTPM----------IRI-VLGSRMTYGHT-S---FADSATN---GP--W-----------G------------------------------TALVSELIPHI-E-----------------------------ETF---------------------------------------------------------------------------------------------LSNGR-YLMGH----------------SSGGWSSLWL-------QIQ--------H-------P-----------NI----FGGTWS-------------------------------------TSPDPVDFTS-------------F----------------------------------------------QLADIYTT------------------SNIYW-----------DPFGRQYPMSRE-LSFL---TVRFANLV-ERVYG-RG----------------NGGQWDAFPAIFSP----RLP-N-GTP-------APLYDKTTGI-IDCSVAEHW-KQYDICLLLKA-----------------------------------QPDLLT-TT----L----HGRETMLHHKFIGIIG-KIRVFC---------------------------G-HEDTYYL------D------AACRKLQSIV--------------------------------------------------HAPAS-----AASG-----NYVEMIA-------------G-
>OQR98972.1
---------------------------------------------------------------------------------------------------LK--------------------------------------------------------------------------------------------------------------------------------------------------IGG-------------------------------LGTV----------------------------------------------------HVPYCG-VT--------------------------------DESRLP-------------------------PL-------------------------------------------------------------------NLV------------------------------------------------LVHG--------YAAGNA-----------FWAT------NLQT-----------L----------------------AK----------------Q-Y----------------NV-------------YAV----------------------E------------------------------WQ----------G-----------IGRS-D----RPDPNFKT-----------------------------------------------YEEADAFFVDAI-ERWRKE--------------------------VQL---------------------------------------------------------------------------------------------EQF-VLAGH----------------SMGGIFVTHY-------AVK--------Y-------P-----------QR----VEQLIL-------------------------------------ISPAGVGYPPKEAH-----------------APKSLFFRVVHLGWKSEITPM-------ALVRFFGPFGPKLVSWILQ---------------------------------------------------------------RRMNW--------------------------------------------------------------L-PETSVLKSGILDNALIA------EYMYHNWALKKSGDVAMNTHLLP--GAYGKR-ALRDKLLPGQ----V----K--------------M-PVTFIY---------------------------G-GGSDWMDF-----N------HGQDVVDRLKAT------------------------------------------------------------QY-----ASLRKVP-------------L-
>OQR99873.1
-----------------------------------------------------------------------------------------------------------------------------------------------------------------------------------------------------------------------T--KQQVR------------------------AGG----------------------------------Y----------------------------------------------------TWSFLERGN----------------------------------AAAP-------------------------EP-------------------------------------------------------------------VVL------------------------------------------------FVHG--------FSSEKD-----------SWLS------VASR-----------T----------------------LP----------------S-S----------------RV-------------LIP----------------------D------------------------------LP----------G-----------HGMT-S----PQSHAD---------------------DYG-------------------------AMAQVERLKAFV-D-------------------------------------------------------------------------------------------------------------------------ATVAKDVPI-HLVGC----------------SMGGLISGLY-------AAT--------Y-------P-----------DQ----LQSLTL-------------------------------------ICPAGISMPR----------------------RSPVLAKYEDEG---------IN---IMRAGTVDEFQDLMQYIAYRP--------------------------------------PGYVMEK-----------PKGMR-KMMLSL----------------------------MTNY----RAERM-P--------------------IFDKVLQDMMANQRIL----------------------------------------EENLHKIRV--------------------------PTVVLW---------------------------G-QEDQILDV-----S------CVEQLEGKL---------------------------------------------------------------EN-----AHVVVVP-------------K-
>OQS00661.1
KS-----------------------------------------------------------------------------------------------------------------------------------------------------------------------------------------------------------------------------------------------------FGGVVQ-----------------------HFAHDSAAT----------------------------------KS----------------RMQFSVFLP------------------------------PRATLSSK-------------------------VP-------------------------------------------------------------------ALY------------------------------------------------FLAG--------AARDEH-----------TVLAYG----GAQR-----------F---------------------AAAR---------------G-L----------------AL-------------ITP----------------------D------------------------------TS--------PR---VKKGSSHWCYGPG-A--GWYVDATEPR-----W-----------AEHYKM------------------------HKYITQELPAVV-K-----------------------------AELPI-------------------------------------------------------------------------------------------DEARQ-SILGH----------------SMGGHGALML-------ALR--------N-------P-----------DL----YASVSA-------------------------------------FAPACSATRG-----------------------------------------------------------------------------------------SYGS--------------------------------------KALETYLGPD-----------------------------------------------------------------REAWRDWDATQLVLT-------------------------------------------KGP--V----P-------------KF-NILIDF---------------------------G-TEDEFWKE------------DEQLFPEAFE-------------------------------------------------------------------------VRK-------------L-
>OQS00672.1
KC-----------------------------------------------------------------------------------------------------------------------------------------------------------------------------------------------------------------------------------------------------FGGTVK-----------------------YFAHESTAT----------------------------------RT----------------TMQFCVFLP------------------------------PQATESNK-------------------------VP-------------------------------------------------------------------AIY------------------------------------------------YLAG--------LTCNEE------L----MQIKA-----GAQR-----------V---------------------AAQR---------------G-V----------------AL-------------ITP----------------------D------------------------------TS--------PRGVSIEGDSDSWDFGTA-A--GFYVDATEPK-----W-----------ANHYNM------------------------YTYVTKELPALV-E-----------------------------AHLPL-------------------------------------------------------------------------------------------LNGKQ-SIMGH----------------SMGGHGALTL-------ALK--------N-------P-----------DL----YKSVSA-------------------------------------FAPICHPTQC-----------------------------------------------------------------------------------------PWGI--------------------------------------KAFTGYLGTD-----------------------------------------------------------------QSTWKNYDATLLLLE-------------------------------------------KGA--N----A-------------NY-NILIDQ---------------------------G-TDDSFLT-------------DKQLLPEAFE---------------------------------------------------------------------------E-------------G-
>OQS00853.1
-----------------------------------------------------------------------------------------------------------------ASGALPP---------ALARVVFS---------------------------------------------------AIYGTLPPVHLPRPSLA---------PA--RPLLV---------------------------------------------------LPPY------H----------------------------------------------------STVYRPSG----------------------------------------------------------------QP-----------------------------------------------------------------RSRIV------------------------------------------------LLHG--------WGMSSK-----------DWAL------TARK-----------L----------------------QKEH--------------G-H----------------AV-------------LTL----------------------D------------------------------FF----------G-----------HGFS-P----YLPHND---------------------QHD-------------------------PHVLVHQVHDAV-R------------------------------RAGW-------------------------------------------------------------------------------------------EAAPV-TIAGI----------------SMGSAIALRY-------AQR--------Y-------P-----------DT----VHRLIL-------------------------------------MCGAGMTVTR----------------------WYAWTDRLRACNNA------------LLRKLQELN-KQPTWHALFHY----VPPL------------------------------------------------------RAM------------------------------------------------------------------ISHSYLTRLTPEYGVD-----------------------------------QQTL-PQTLQKVHA-----------------------------CIW---------------------------P-MVDPLHPL-----Q-----------LELFDE-------------------------------------------------------------TP-----EHVAIVP-------------G-
>XP_008862610.1
-------------------------------------------------------------------------------------------------------------------------------------------------------------------------------------------------------------------IPMTM--DEQSVASLSLHSQE--------------HTIVIKQRPR--------------------------RSV----------------------------------------------------QLFWQTWTP-PS------------------------------GVEVA-------------------------KG-------------------------------------------------------------------VVI------------------------------------------------LVHG--------LNEHSS-----------NMLQ------LVQA-----------L----------------------LDE---------------N-F----------------VV-------------YAY----------------------D------------------------------HE----------G-----------FGRS-S----GLHALVYD-----------------------------------------------HESLVEDLHQHI-K------------------------------TVHEKW-----------------------------------------------------------------------------------------PTKKR-FVLGG----------------SLGGALILHR-------LLR--------D-------S-----------GD----VDGVIV-------------------------------------QCPALEIHAN------------------------------------------------RQPPAIVQAIGQAVAHVAPFL--------------------------------------------------------------ALMPSNGGK------------------------------------------------------------GSSACVREQIQKMKMQ-------DALYYTGKMRLGTAFQVKQCVEAL---------QKKLALQRS----L----P--------------V-PLLLQH---------------------------G-TADVICSI-----Q------GSRAWFDRIEDC------------------------------------------------------------PE-----KVFRTYE-------------D-
>XP_008862841.1
---------------------------------------------------------------------------------------------------------------------------------------------------------------------------------------------------------------------------------------------------------------------------------------------------------------------------------------------------------------------------------------------TCA-------------------------PA-------------------------------------------------------------------GVI------------------------------------------------WLHG--------LGDSGA-----------GWSS------LRHE-----------Y-----------------------SN-----------------L---------------RHIRWEF--PDAPTSYVTC--------NGG-PCPSW----FD------------------------------LKD------IPIT-----------PASA-P----NEPLKG-------------------------------------------------LTDSVKKVQDAI-A-----------------------------RFGASGI-----------------------------------------------------------------------------------------PSDRI-VVGGF----------------SQGALLAVYT-------GLQ--------I-------D-----------TP----LAGVVG-------------------------------------LSGWLPSESY--------------------------------------------------------------------------------------------------------------------------------------------------------------------------------------------------------LTSL----------------------------------------------------------PSK---------S--------------L-NVFIGH---------------------------G-GSDDVVKT-----P------LGRTFADRLISL----------------------------------------------------------GHN------VQFETYP-------------G-
>XP_008865744.1
-----------------------------------------------------------------------------------------------------------------------------------------------------------------------------------------------------------------------S--LEEVT------------------------VGG----------------------------------L----------------------------------------------------TWSYLDS-----------------------------------HRPT--------------------------DE-------------------------------------------------------------------IVV------------------------------------------------VLHG--------FSSVKE-----------SMLR------CIRP-----------L----------------------FN----------------D-Y----------------RV-------------IMP----------------------D------------------------------LP----------G-----------HGNT-S------SDLE---------------------SYR-------------------------ADEQADRLFAFL-D-------------------------------------------------------------------------------------------------------------------------RVLPPSRKI-HLVGC----------------SMGGMISGVF-------AAR--------H-------S-----------DM----IASVTL-------------------------------------ICPAGITMPT----------------------KSPIFKVYEETG---------EN---HMRVEKPEDFTRLQEYMAFR---------------------------------------------------------QRYIP-RFIVHF----------------------------IVRE----VEKRR-D--------------------ALEKLMRDILLDASVL----------------------------------------DDCLDKIHR--------------------------PCLVVW---------------------------G-NHDKILDI-----S------CLEVVKAKIKP--------------------------------------------------------------H-----LRVKVVD-------------D-
>XP_008865983.1
-----------------------------------------------------------------------------------------------------------------ASTFATP----------------------------------------------------------------------------------------------TH--HEYHV------------------------ANG----------------------------------A----------------------------------------------------VVHYSTYGP-----------------------------------IDA-------------------------AA-------------------------------------------------------------------SIV------------------------------------------------LLHG--------APGSYA-----------DFKH------LSPL-----------L----------------------ARE---------------H-L----------------NV-------------VAF----------------------D------------------------------LP----------G-----------NGRS-S----ADAVGSKY-------------------NLS-------------------------DQSLAAAIVDAL-A------------------------------NRS--------------------------------------------------------------------------------------------DPNTM-FILGH----------------SFGSHTAMRV-------AAN----------------A-----------KS----VGGIAL-------------------------------------LAPVGLRPHH---------------------PLRRFP------------MVLLGR--LLQQPHPLRSILAKINQLYYI---------------------------------------------------------------HGL------------------------------R-FPK----RVPQD-D--------------------FTFALQRIGSCDFEHM----------------------------------------KTVVETLHA----R----N--------------L-PSFVAM---------------------------A-CDDRLIEP-----E------IIRELGHALPP--------------------------------------------------------------------GRRIEFQ-------------T-
>XP_008867717.1
--------------------------------------------------------------------------------------------------------------------------------------------------------------------------------------------------------------------------------------------------------------------------------------------------------------------------------------------------------------------------------------------------------------------------A-------------------------------------------------------------------RVL------------------------------------------------ILPG--------NGCTPVEDC--------NWYSW-----LAKE-----------L----------------------RKR---------------G-C----------------EV-------------VLT----------------------T------------------------------MP--------------------DPYTAR-ECI---------------W-------------------------------------------------LPFIRD------------------------------VMKCDR--------------------------------------------------------------------------------------------NT-VVVGH----------------SSGAQAAMRL-------AES----------------------------TE----FCGLLL-------------------------------------VSACVTDLGD------------------------------------------------------------------------------ANERESGYYNRPW------------------------------------------------------------------------------------------------------------------------QYDKMK----------------------------------------------------A----N--------------V-QWIVQF---------------------------GSPDDRFIPA-----N------EQKEVAEGV------------------------------------------------------------S---------SEFHFLA-------------G-
>XP_008868650.1
-------------------------------------------------------------------------------------------LHPHVGCVSMRLRGVDCRIFYPTNA--------------------------------------------------------------------------------------------------KD--VGKALPYLHHGKH-----------L----AIGLHTFIKLPA-----------------WFFASLSNG----------------------------------------------------TLWARGDVP----------------------------LAKAPHPTNG-------------------------WP-------------------------------------------------------------------VMI------------------------------------------------FSHG--------MGGSLE-----------MYSS------ITQY-----------V----------------------ASE---------------G-F----------------VV-------------IVV--------NHD-----------D------------------------------------------G-----------SASVSR-------------------N----VDEITYSYYQ----RPPQSALDDWVGEGYFIRNKQVHARVRHVRAVL-D------------------------------ALVDLQTDEGGL-FYEGL-----------------------------------------------------------------------------NLDHV-AAAGH----------------SFGGATVLTA-------AKR----------------D-----------SR----IKVVVG-------------------------------------LDMWLEPIDA-----------------------------------------------------------------------------------------------------------------------------------DVVAEGVP---------------------------------------------------------------------------------------------------------------------------------------D--------------V-AVCSII---------------------------S---QHWMDEWDSHFE------QLKTMARRC-------------------------------------------------------------RHPS-----SAFFALA-------------Q-
>XP_008872612.1
--------------------------------------------------------------------------------------------------------------------------------------------------------------------------------------------------------------------------EDVDI----------------------------------------------------------NGDVF---------------------------------------------------KVFY---------------------------------------AGSQ-------------------------GP-------------------------------------------------------------------WIV------------------------------------------------LLHG--------GGHTAL-----------TWCL------TTAI-----------L----------------------KQH-----------------C----------------RV-------------LAF----------------------D------------------------------FR----------G-----------HGLS-Q----CTNDSDLS-----------------------------------------------EATLVSDTINIL-K-----------------------------RCVPEES------------------------------------------------------------------------------------SSS-PSRTPM-ILVGH----------------SMGGAIAIRV-------AAT--------R-------Q--------L--QS----LGGMVV----------------------------------IDVVEGTALAALS------------------------------------------------------------HMQGILNRR---PSRFGS------PEEAIKW----------------------------------------SLQTGAVRNA--------------------------------ESARV-S--------------------IPSQLHQESTGEWTWRTDLFAS------------------------------AQYWTGWFTGISSLFLNV----A--------------V-PKVLLL---------------------------A-GTDRLDTE-LTRGQ----------------------------------------------------------------------------MQGK-----FQLLLLY-------------G-
>XP_008874821.1
RC-----------------------------------------------------------------------------------------------------------------------------------------------------------------------------------------------------------------------------------------------------FGGVVK-----------------------QFSHESTTT----------------------------------RS----------------TMQFCVFLP------------------------------PNASETQK-------------------------VP-------------------------------------------------------------------VVY------------------------------------------------FLAG--------LTCNDE------L----MQIKA-----GAQR-----------V---------------------AAAR---------------G-I----------------AI-------------VTP----------------------D------------------------------TS--------PRGVEIEGADDAWDFGSA-A--GFYVDATEPK-----W-----------AAHYNM------------------------YSYVTKELPSVV-N-----------------------------ANLPI-------------------------------------------------------------------------------------------LGDKA-SIMGH----------------SMGGHGALTL-------ALR--------N-------P-----------QL----YKAVSA-------------------------------------FAPITHPTQC-----------------------------------------------------------------------------------------PWGI--------------------------------------KAFTGYLGTD-----------------------------------------------------------------QSAWKNYDATLLLLE-------------------------------------------KGA--V----P-------------GL-HIWVDQ---------------------------G-TDDQWLH-------------EKQLLPEAFEAACQK-------------------------------------------------------VGQP-----LTLRMLD-------------G-
>XP_008875232.1
---------------------------------------------------------------------------------------------------KV--------------------------------------------------------------------------------------------------------------------------------------------------VAG-------------------------------LGTV----------------------------------------------------HVPYTGVRD----------------------------------LSSP-------------------------PL-------------------------------------------------------------------NVV------------------------------------------------LVHG--------FAGGNA-----------LWAA------SLAP-----------L----------------------AQ----------------H-F----------------HV-------------FAV----------------------E------------------------------WL----------G-----------VGRS-H----RPRTSFKS-----------------------------------------------YEEADAFFVQSL-ELWRSA--------------------------MQL---------------------------------------------------------------------------------------------DSI-VLCGH----------------SMGGMFATHY-------ALL--------Y-------P-----------QR----IQQLVL-------------------------------------ISPCGLPDVEHDPH------------------------WLIDWLWKLQLTPM-------DLVRNAGPFGPRLMRFILT---------------------------------------------------------------ARLSR--------------------------------------------------------------Q-PESNAIKRGVLDMELMV------KYNYHNWAGKRSGEVAMYTHLLP--RAYAKR-PLKHMLVPSR----L----Q--------------M-PISFIY---------------------------GEDGNDWMNS-----S------HAAKVIPGLT--------------------------------------------------------------QH-----TVLHKVP-------------S-
>XP_008875233.1
---------------------------------------------------------------------------------------------------KV--------------------------------------------------------------------------------------------------------------------------------------------------VAG-------------------------------LGTV----------------------------------------------------HVPYTGVRD----------------------------------LSSP-------------------------PL-------------------------------------------------------------------NVV------------------------------------------------LVHG--------FAGGNA-----------LWAA------SLAP-----------L----------------------AQ----------------H-F----------------HV-------------FAV----------------------E------------------------------WL----------G-----------VGRS-H----RPRTSFKS-----------------------------------------------YEEADAFFVQSL-ELWRSA--------------------------MQL---------------------------------------------------------------------------------------------DSI-VLCGH----------------SMGGMFATHY-------ALL--------Y-------P-----------QR----IQQLVL-------------------------------------ISPCGLPDVEHDPH------------------------WLIDWLWKLQLTPM-------DLVRNAGPFGPRLMRFILT---------------------------------------------------------------ARLSR--------------------------------------------------------------Q-PESNAIKRGVLDMELMV------KYNYHNWAGKRSGEVAMYTHLLP--RAYAKR-PLKHMLVPSR----L----Q--------------M-PISFIY---------------------------GEDGNDWMNS-----S------HAAKVIPGLT--------------------------------------------------------------QH-----TVLHKVP-------------S-
>XP_008875234.1
---------------------------------------------------------------------------------------------------KV--------------------------------------------------------------------------------------------------------------------------------------------------VAG-------------------------------LGTV----------------------------------------------------HVPYTGVRD----------------------------------LSSP-------------------------PL-------------------------------------------------------------------NVV------------------------------------------------LVHG--------FAGGNA-----------LWAA------SLAP-----------L----------------------AQ----------------H-F----------------HV-------------FAV----------------------E------------------------------WL----------G-----------VGRS-H----RPRTSFKS-----------------------------------------------YEEADAFFVQSL-ELWRSA--------------------------MQL---------------------------------------------------------------------------------------------DSI-VLCGH----------------SMGGMFATHY-------ALL--------Y-------P-----------QR----IQQLVL-------------------------------------ISPCGLPDVEHDPH------------------------WLIDWLWKLQLTPM-------DLVRNAGPFGPRLMRFILT---------------------------------------------------------------ARLSR--------------------------------------------------------------Q-PESNAIKRGVLDMELMV------KYNYHNWAGKRSGEVAMYTHLLP--RAYAKR-PLKHMLVPSR----L----Q--------------M-PISFM-------------------------------------------------------------------------------------------------------------------------------------------------------
>XP_008876240.1
------------------------------------------------------------------------------------------------------------------------------------------------------------------------------------------------------------------------------------------------------------------------------------------------------------------------------------------------------------------------------------------PPSADR-------------------------RG-------------------------------------------------------------------ALV------------------------------------------------FLHG--------SGGNGDDMK--------EWLE------LIQV-PGFNESFVELL----------------------KTR---------------N-V----------------EVY----TPTAN---VLP-----YPPCGNSLMHVWFTRQVN----------------------WNAL----------------G-----------CGGA-E-------------------------------DLHH------------------------TDVSMDAIANLV-D------------------------------SLEA-------------------------------------------------------------------------------------------THDFV-VLGGF----------------SMGGCLGLHA-------LRR-------RW-------S-----------TK----VKGVFA-------------------------------------MGSFLVSSSQ------------------------------------------------------------------------------------------------------------------------------------------------------------------------------------------VL-----------------------------------------------------------------------TGDLRA----K----H--------------L-PVLMMH---------------------------G-TDDDVTRT-----E------YGAATAKTLVA-----------------------------------------------------------RGVA-----AQFKTYE-------------Q-
>XP_008880451.1
----------------------------------------------AFEL-----------------------------------------------------------------------------------------------------------------------------------------------------------------------------------------------------TEEFI---------------------------QSRRGI----------------------------------------------------QLYTRKYIP----------------------------------SQSH-------------------------HI-------------------------------------------------------------------VFV------------------------------------------------FLHG--------VGEHCS-----------RYHD------TFTT-----------L----------------------ASQ---------------G-I----------------AV-------------HAL----------------------D------------------------------HH----------G-----------HGHS-E----GPRFDCVA-----------------------------------------------FDHFTDDIATFT-D------------------------------HIRSAYTS-------------------------------------------C-------------------------------------------HDVKY-FLGGV----------------SLGGLLAATV-------AVA--------A-------P-----------DR----WDGVIL-------------------------------------YAPAIGIEYT-------------------------------------------------WILRLQSIFAPVLEWLVPTW--------------------------------------------------------------EIVPGVIP-------------------------------------------------------------KWISRNLEYLDDYTS--------DPLNNHRPLKVRLAMSIERSMHAL------------LSRQSD----F----R--------------T-PLLLFH---------------------------G-TADLVTSP-----V------MSERFFNAIPA-------------------------------------------------------------QD-----KTFESLP-------------G-
>XP_008880545.1
-----------------------------------------------------------------------------------------------------------------------------------------------------------------------------------------------------------------------------------------------------------------------------------------------------------------------------------------------------------------L------------------QCFQVQGSLTCN-------------------------EN-------------------------------------------------------------------LIL------------------------------------------------FLHG--------LGDTHE-----------SLFT------LGQA-----------M-QLPQTAFASFRAP----HALPFEL---------------G-Y-------------------------------AWL----------------------D------------------------------PSLDRKGEVLPHH-----------VYDP-K----RLH--------------------------S-------------------------LDQVVAVWMDVL-S------------------------------MLQIVY----------NW-----------------------------------------------------------------------------PLHRI-FLMGF----------------GHGGTVALHV-------AAA--------C-------R-----------QR----LGGVVS-------------------------------------VSGALLRPTC----------------------------------------------------------------------------------------------------------------------------------------------------------------------------------------------------------------------------------------------------------------------ALT----S----A--------------T-PGLMLH---------------------------S-TCDPLILT-----D------VFQATATAM---------------------------------------------------------------PL-----VKTKCFD-------------Y-
>CCA15470
GI---------------------------------------------------------------------------------------------------------------QWRSVKVL---------------------------------------------------------------------------------------------PS--LNVQL------------------------QEGSFHTTL------------------------QEDSAL---------------------------------------------P-ECSRTAYFELVTP-------------------------------LCTDGKKMA-----------------------NA-------------------------------------------------------------------MVI------------------------------------------------SLPG--------TGE-------------HGYGHR--RNTLAIP-----------M----------------------ALN---------------G-V----------------ST-------------LIV----------------------E------------------------------------------G---------PFYGKR-K----PPNQKGSKLRR-----------------VS----DLPLL----------------GQTTITEAKSLL-V------------------------------HFKEHH-----------------------------------------------------------------------------------------PYTRF-VVAGT----------------SMGGLHAAMT-------AST--------Y-------P-----------FD----VGMVAW-------------------------------------LAPLCASSAF-----------A-------------------------------------------------------------DGVLS--------ESCNW----------------------------------------SALYE--------------------------------------DLEG-A-----------IIDGN----DSFTCSASSTDKF---------------------RGKELAKQRLVQL-------LSFTDITNFAPPK--R----P--------------D-ATVFVY---------------------------G-TEDRYVCS-----SE----SQRRKLQEKW---------------------------------------------------------------KP-----AQIRCMK-------------R-
>CCA25891
----------------------------------------------------------------------------------------------------------------------------------------------------------------------------------------------------------------------------------------------------KPDKEG------------------------------------------------------------------------------------------TIRISP-----------------------------------TQP-------------------------TA-------------------------------------------------------------------AVI------------------------------------------------FAHG--------LGDTAS-----------GWAS------TMHK-----------L----------------------SRS-----------------L---------------PHIQFVL--PTAKTQPVTL--------NMGMKMPSW----YD------------------------------IT----------S-----------FSSR-E----HQEAKG-------------------------------------------------IENSQFRLGRLI-E-----------------------------EQVANGI-----------------------------------------------------------------------------------------PLHRI-VLGGF----------------SQGAALSIFT-------GLQ--------Y-------P-----------KK----LGGVLV-------------------------------------LSGYLPKREA--------------------------------------------------------------------------------------------------------------------------------------------------------------------------------------------------------FHMSQVS--------------------------------------------------------------K----D--------------I-PILMCH---------------------------G-EMDPVVRF-----E------WGKLTKEALESC----------------------------------------------------------KARN-----IQFKAYP-------------Y-
>CCA16401
---------------------------------------------------------------------------------------------------------------VGSRYSPQR----------------------------------------------------------------------------------------------NK--HKTQLEGQFVL------------------QDG-----------------------------NCLENV----------------------------------------------------VIEWEQWGD-------------------------------ARLPGNR----------------------------------------------------------------------------------------------TVL---------LLPS-----------------------------------FSHGS--H----AASNLDDPRPG------WWQHM---LGPNLG-----------I-----------------------------------NT---SSF----------------RV-------------ICP----------------------S------------------------------VL----------G---------SPFGTT-S----PLSINPNT-----------------GKPYR---ATFPQIT---------------PADMAVCHARLL-D------------------------------DLKI---------------------------------------------------------------------------------------------EQVHAVIGG----------------SMGGMQALEF-------AAQ--------F-------P-----------HK----LNRLLA-------------------------------------ISCTPQTTPG----------TVAL-------RHIQRHAILADSGYNSGEYKT-------GSVLAGMKIARELGMACYR-------------------------------------------SRE-----------------EFDARFQW------------------------QPIGPT----H------------------------F-TAQTFDVESYMDYQATKFA----RYYDPNCYLLLSKAMDLMNLGQG---------YSNLAQGVSR----I----E--------------C-DSFIVG---------------------------V-QQDQLIPI-----K------EQATLVDILQSHG-----------------------------------------------------------RN-----SEFVTVN-------------SR
>CCA23454
-------------------------------------------------------------------------------------------------------------------------------------------------------------------------------------------------------------------FPLSE--SELTFLKTYVAAGS--------------EITGVMERIR-----------------------SRKQLV----------------------------------------------------RIFYRIWIP-KGIP----------------------------SPSDA-------------------------VA-------------------------------------------------------------------VVV------------------------------------------------YLHG--------LNSHSG-----------RNDP------MSRE-----------L----------------------LEN---------------N-F----------------IV-------------AKM----------------------D------------------------------HE----------G-----------FGRS-G----GRHGYFES-----------------------------------------------VNDLAEDVIAFI-A------------------------------DIRSRY-----------------------------------------------------------------------------------------KGKKV-FLEGI----------------SLGGLVALHV-------LTR-------IS-------S-----------GL----VDGAVL-------------------------------------LCPAVQIHEA------------------------------------------------TNIGVPIQSIGKFLHRFFPKL--------------------------------------------------------------PVIRAQRGR------------------------------------------------------------SISPASAALVEAMIRM-------DPLFYSGRLRIGTGLAILAGIEYI------------QTRYHE----V----H--------------S-PYLLQH---------------------------G-TADLVCDI-----S------GSEKLHESTSS-------------------------------------------------------------KD-----KTFLRYP-------------G-
>CCA27665
---------------------------------------------------------------------------------------------------KT--------------------------------------------------------------------------------------------------------------------------------------------------VAG-------------------------------LGTI----------------------------------------------------HVPYCGEKD-----------------------------------STK-------------------------AP-------------------------------------------------------------------FLV------------------------------------------------LLHG--------YLAGNA-----------FWAA------SFQE-----------L----------------------AK----------------S-Y----------------HL-------------YAV----------------------E------------------------------WK----------G-----------VGRS-V----RARYRPKD-----------------------------------------------HDEADNFFIESL-EEWRKT--------------------------LEI---------------------------------------------------------------------------------------------DRF-ILCGH----------------SMGGIYATHY-------AAK--------F-------G-----------RH----IEQLLL-------------------------------------VSPAGVNPSTY--------------------LGDKKFPLLYRVAKMLHLTPM-------WIIRFVGPFGHRLTRAAMR---------------------------------------------------------------RRISL--------------------------------------------------------------T-ATTNVIRCGAMNFDDIA------SYSYHNWALKASTDIAIYTHLHP--DMNAHHGPICDSFGPKK----I----T--------------I-PVIFIY---------------------------G-GGDDWMNP-----S------FGEELVRRLEKT------------------------------------------------------------QY-----AKFHLVP-------------Y-
>CCA14552
KA-----------------------------------------------------------------------------------------------------------------------------------------------------------------------------------------------------------------------------------------------------HDGYIK-----------------------RYCHESEMT----------------------------------KC----------------KMTFSIFLP------------------------------SVASDAHK-------------------------VP-------------------------------------------------------------------LLY------------------------------------------------YLAG--------LTCNDE------L----FFTKAS----VALK-----------A---------------------ASIR---------------G-I----------------AI-------------VCP----------------------D------------------------------TS--------PRGVTIEGQNDDWDFGTA-A--GFYVDATEPN-----W-----------KEHYRM------------------------HSYVVKELPSLL-S-----------------------------RNFPV-------------------------------------------------------------------------------------------LEEKK-SIMGH----------------SMGGHGALTL-------ALR--------N-------------------GF----YASVST-------------------------------------FAPISHPMEC-----------------------------------------------------------------------------------------PWGM--------------------------------------KAFTGYLGCD-----------------------------------------------------------------LEKWKEYDATYLMLQ-------------------------------------------KGP--I----P--------------Q-EILIDQ---------------------------G-TEDSFYL-------------DKQLLPEAFEAACKS-------------------------------------------------------VHQE-----MTIRFHD-------------G-
>Aste57867_200.1
-----------------------------------------------------------------------------------------------------------------------------------------------------------------------------------------------------------------------V--RRLVR------------------------ARG----------------------------------Y----------------------------------------------------TWSYLEKQNAT-------------------------------TIGDK-------------------------SA-------------------------------------------------------------------TVI------------------------------------------------FVHG--------FSSDKH-----------AWLD------VAMH-----------V----------------------TADL--------------N-L----------------RL-------------LVP----------------------D------------------------------LP----------G-----------HGAT-T----PFSSKD---------------------DFG-------------------------VHAQVWNLEAFI-S-------------------------------------------------------------------------------------------------------------------------QTVGLDSPV-HLVGY----------------SMGGLIAGVF-------AAT--------F-------P-----------HL----VQSLTL-------------------------------------VSPAGITMPT----------------------KSPVVRLFDDDG---------IA---LMAATTVDDVEALLDFADSK---------------------------------------------------------RGTRS-RTLLKM----------------------------YAAV----QKSRE-S--------------------LVTKIFYDLEPERSTL----------------------------------------EEHIPRIDA--------------------------DMVVLW---------------------------G-KEDQILDV-----S------CVQRIQA-----------------------------------------------------------------LG-----RRTVVVN-------------G-
>Aste57867_502.1
-----------------------------------------------------------------------------------------------------------------------------------------------------------------------------------------------------------------------T--VRSVR------------------------AGG----------------------------------Y----------------------------------------------------TWSYLEKASPSH------------------------------------------------------------AA-------------------------------------------------------------------IVV------------------------------------------------FIHG--------FSSEKD-----------AWLP------TVER-----------L----------------------TE----------------S-A----------------RI-------------LVP----------------------D------------------------------LP----------G-----------HGAT-T----PVTADD---------------------DFG-------------------------VQAQMRNLLTFL-D-------------------------------------------------------------------------------------------------------------------------KTCGPDAPI-HLVGH----------------SMGGLIAGVF-------AAT--------F-------P-----------SM----VLSLTL-------------------------------------VCPAGISMPT----------------------RSPVLAMLEDTG---------VN---LMQATTVDDMQQLMRFADGHH-----------------------------------------KGEK-----------PATRS-RFLLRF----------------------------YAKH----QADRI-D--------------------VVTKILADMLPERRTL----------------------------------------EDHLPIIEA--------------------------ETLVLW---------------------------G-SDDQILDV-----S------CVDRIRL-----------------------------------------------------------------TG-----MESVVVA-------------G-
>Aste57867_503.1
-----------------------------------------------------------------------------------------------------------------------------------------------------------------------------------------------------------------------V--NSTVA------------------------AGG----------------------------------Y----------------------------------------------------NWSYLEKRDPQN---------------------------------EA-------------------------AP-------------------------------------------------------------------IVV------------------------------------------------FVHG--------FSSEKD-----------SWMN------VAAH-----------V----------------------P-----------------S-A----------------RV-------------LIP----------------------D------------------------------LP----------G-----------HGMT-S----PMLPTD---------------------SFR-------------------------AMEQVRNLKSFL-D-------------------------------------------------------------------------------------------------------------------------TTVGPNTPV-HLVGC----------------SMGGLISGVF-------AAT--------Y-------P-----------DQ----LHSLTL-------------------------------------ICPAGVSMPR----------------------KSPVLKMFEEDG---------TN---VMRGGTVDEINTMLKYIAYRP--------------------------------------PGMVVQE-----------PTGMR-RVMMSI----------------------------FANY----RSERM-P--------------------VIDKILSDMMQDQTVL----------------------------------------EDNLHRIRA--------------------------KTVVLW---------------------------G-ENDQILDV-----S------CLERMQPKLK---------------------------------------------------------------------AEMVVVP-------------K-
>Aste57867_1364.1
---------------------------------------------------------------------------------------------------RV--------------------------------------------------------------------------------------------------------------------------------------------------VAG-------------------------------IGTV----------------------------------------------------HVPYTGQTT----------------------------------SKKR-------------------------PL-------------------------------------------------------------------NVV------------------------------------------------LVHG--------FAGGNA-----------LWAA------SLFG-----------L----------------------AE----------------H-F----------------NI-------------YAV----------------------E------------------------------WL----------G-----------CGRS-D----RPATNFQT-----------------------------------------------WDEADAFYVQGL-EQWRHA--------------------------MQL---------------------------------------------------------------------------------------------DSF-VLCGH----------------SMGAMFATHY-------ALR--------Y-------P-----------TR----VEQLVL-------------------------------------ISPCGIPLPESEPH------------------------WLMNALWALEWTPM-------DLVRNAGPLGPRLMHLILA---------------------------------------------------------------ARLSR--------------------------------------------------------------Q-PSTNAIKRGVLDLSMMV------EYNYHNWAGKRSGEVGMYTHLLPVRRAYAKR-PLKDMLVPTR----L----T--------------M-PISFIY---------------------------GQDGVDWMNA-----A------HAVKVMQGLT--------------------------------------------------------------QH-----TALHKIP-------------S-
>Aste57867_6155.1
---------------------------------------------------------------------------------------------------DI--------------------------------------------------------------------------------------------------------------------------------------------------VAG-------------------------------LGTV----------------------------------------------------HVPYCGDAT--------------------------------DDARLP-------------------------PM-------------------------------------------------------------------TLV------------------------------------------------LVHG--------YGAGNG-----------FWAH------SLQQ-----------M----------------------AK----------------H-F----------------DV-------------YAV----------------------E------------------------------WN----------G-----------IGRS-D----RPA-PPKT-----------------------------------------------YDEAEVFFVASL-ETWRHA--------------------------LGL---------------------------------------------------------------------------------------------DRF-VLCGH----------------SMGGIYVTNY-------AIQ--------H-------P-----------QH----VEHLIL-------------------------------------ASPAGVGLPPPPP------------------TTFDIGRAIFSTILKLGITPM-------ALVRFTGPLGPHLVQWIVL---------------------------------------------------------------KRISW--------------------------------------------------------------V-PESNVLRTGEMDLDTAC------AYIYHNWALPRSGEAALFTHLGP--GASTPR-PLMELLLPGQ----V----H--------------W-PVTFIY---------------------------G-GDGDWMDP-----A------KGKDV------------------------------------------------------------------------------------------------
>Aste57867_8345.1
GP--------------------------------------------------------------------------------------------------------------------------------------------------------------------------------------------------------------TIPADQWF--ESQLLDH----------------------------------------------------FDTTNTQT---------------------------------------------------WKQRYHFNNA-----------------------------------------WA----------------TGPNAP-------------------------------------------------------------------VFV------------------------------------------------QINGQ-------TGADPK-----------AVTSKSR---FMNE-----------L----------------------AKK-----------------Y--------------G-AL--T----------VSL----------------------E------------------------------HRF---------------------YGQS-QP---TGDLSVES-----------------YQYFT-------------------------MKQALADIATFQ-D------------------------------YFNSAF----------------------------------------------------------------------------------N----LTTNNKW-VLFGS----------------SYAGMLTTYA-------KAK--------Y-------P-----------NR----YAGSFA------------------------------------SSAPIQLKADFFE-----YADVVAFGLKKVGG---------------------------TACFNTVQTALKQFHQLVQSTKPTDVAQLK------------------------KSFKPCSPMKTDS---------DRATLEWWLFDKFQG------------------------AAQYDG----QQDDGLA--------------------FVCDMFTNTTTTATPLERLA---KYAKHYWDSSKCTGSDFNTEI-------------------------L----S----------------PLLDTSMANNAPRGWFYMCCNELGAAQTT----ALSSSLFREL-----GY----VTYDRIYQPMCDQAFGIKDTKA-RVDAGNAYFGGVHMDVPNVVWTNG-------NLDPISAMGFTNT-TTPVNPR-----SDVVFID-------------G-
>Aste57867_9591.1
-------------------------------------------------------------------------------------------------------------------SSFAS----------------------------------------------------------------------------------------------EE--GHVVL------------------------RNG----------------------------------H----------------------------------------------------AVHYVTAGP-----------------------------------SDA-------------------------AT-------------------------------------------------------------------TFI------------------------------------------------LLHG--------SPGTHQ-----------DYRY------ISPM-----------L----------------------LRHP--------------N-V----------------NI-------------LAI----------------------D------------------------------AP----------G-----------NMFT-S----ADAAGGW--------------------ALT-------------------------NDSVVDAVREAI-D------------------------------LLVKTRP----------------------------------------------------------------------------------------SHVGF-FVVGH----------------SMGGQVAMQV-------AAT----------------S-----------TN----LAGVAL-------------------------------------LNSLGFEVPP---------------------TQRPFW-----------FLQLTRW--LLVFSAVTRYVMSILNRLILI---------------------------------------------------------------HVL------------------------------G-FPQ----SIPRA-M--------------------FAYTTMRWATQNFDLV----------------------------------------QASAAAIHD----K----A--------------M-PSFLAY---------------------------A-KNDRLLSE-----R------MHEDVCAVLHP--------------------------------------------------------------------TVKLVFG-------------T-
>Aste57867_9592.1
-----------------------------------------------------------------------------------------------------------------PTAAPTV----------------------------------------------------------------------------------------------TS--NEVVL------------------------SNG----------------------------------H----------------------------------------------------TVHFVTHGP-----------------------------------PNA-------------------------SQ-------------------------------------------------------------------TFF------------------------------------------------LIHG--------SAGSHR-----------SFAQ------LAPL-----------L----------------------VQD---------------D-F----------------NV-------------VAV----------------------D------------------------------VP----------G-----------HGST-S----GDAAGGDL-------------------DLT-------------------------DARVARAMTETL-E------------------------------KVADRT-----------------------------------------------------------------------------------------GCRRF-FVLGH----------------SVGGTTAMQV-------AAT--------A------NPS----------GL----VRGVAL-------------------------------------VNSTAFRPTV---------------------FEHPRA-----------LMHFIVW--MLTTSWVTRALVVPFARFVLC---------------------------------------------------------------TGA------------------------------G-FSS----KLRDH-E--------------------VAFSFQRAGTHDYATV----------------------------------------RKTAQRIHA----S----G--------------L-PVFMAR---------------------------A-LDDRVVNK-----E------IGDELCEVLKP--------------------------------------------------------------------ETKLEYA-------------R-
>Aste57867_9593.1
-------------------------------------------------------------------------------------------------------------------------------------------------------------------------------------------------------------------------------------------------------------------------------------------------------------------------------------------------------------------------------------------------------------------------------------------------------------------------------------------------------------------------------------------------------------------------------FAQ------LAPL-----------L----------------------VQD---------------D-F----------------NV-------------VAV----------------------D------------------------------VP----------G-----------HGST-S----GDAAGGDL-------------------DLT-------------------------DARVARAMTETL-E------------------------------KVADRT-----------------------------------------------------------------------------------------GCRRF-FVLGH----------------SVGGTTAMQV-------AAT--------A------RP-----------GL----IHGVAL-------------------------------------VNSTAFRPTV---------------------FEHPRA-----------VVRFIGW--MLTTSAATRATVVPFARFVLC---------------------------------------------------------------TLG------------------------------G-FSN----KLRDH-E--------------------VAFSFQRAGTHDYATV----------------------------------------RKTAQWIQA----S----G--------------L-PAFVAR---------------------------A-MDDQVVNK-----E------VGDELCEVLQP--------------------------------------------------------------------ATKLEFE-------------R-
>Aste57867_10686.1
-------------------------------------------------------------------------------------------------------------------------------------------------------------------------------------------------------------------VPPQP--EEARLQATFKH------------------ETGSLMRP---------------------------HNV----------------------------------------------------RLYTQYYYP---------------------------------KTATP-------------------------KA-------------------------------------------------------------------VIV------------------------------------------------YLHG--------INAHSG-----------RFAV------AFDD-----------L----------------------LQR---------------D-Y----------------IV-------------GSF----------------------D------------------------------FR----------G-----------YGRS-S----GTHGYIAN-----------------------------------------------FADFADDALAFL-E------------------------------ATRAKF-----------------------------------------------------------------------------------------PSQKL-FLVGV----------------SMGALVQLYT-------LLK--------A-------RD----------GL----VDGAVI-------------------------------------HAPPVFLAPG------------------------------------------------MKPPRPIEMIGRLLVHVVPKL--------------------------------------------------------------PVIKPHSSK------------------------------------------------------------SNSDSVAEHMLAWRLS-------DPIFYAGRLRVGTGFQLLEATEGI------------QAQYHN----I----T--------------T-PFCLIH---------------------------G-ENDRVCAV-----E------GSDRFFEAAMS-------------------------------------------------------------TD-----KEYIKYP-------------N-
>Aste57867_11162.1
-------------------------------------------------------------------------------------------------------------------------------------------------------------------------------------------------------------------------------------------------------------------------------------------------------------------------------------------------------------------------------------------------------------------------PP-------------------------------------------------------------------RVL------------------------------------------------ILPG--------NGCTPIEEC--------NWYAW-----LAEE-----------L----------------------RAR---------------G-V----------------EV-------------VLR----------------------D------------------------------MP--------------------DPLGAR-ESI---------------W-------------------------------------------------LPFVRD------------------------------VMKCDE--------------------------------------------------------------------------------------------NT-VVVGH----------------SSGAEAAMRL-------AET----------------------------TT----LLGMVL-------------------------------------VAACVTDLGD------------------------------------------------------------------------------EGERASGYYNRPW------------------------------------------------------------------------------------------------------------------------EYEKMK----------------------------------------------------A----N--------------V-SWIVQF---------------------------GAPDDRFIPA-----A------EQQQVAAGL------------------------------------------------------------G---------SEFHFLR-------------G-
>Aste57867_13543.1
-----------------------------------------------------------------------------------------------------------------ATSTTRW---------AFLH----------------------------------------------------------------------------------------DLTPVS----------------------------------------------------------------------------------------------------------------PSIAWSP-SHFPPSL------------------RCFQVQGCATSN-------------------------EN-------------------------------------------------------------------MLL------------------------------------------------FLHG--------LGDTHE-----------SLFT------LGQA-----------M-QLPQTAFASFRAP----HTLPFDL---------------G-Y-------------------------------SWL----------------------D------------------------------PAFDAQGDVIPHD-----------VHDS-R----RDT--------------------------S-------------------------LNAIVQSWGKAL-Q------------------------------ILQEQY----------NW-----------------------------------------------------------------------------PPQRI-FLMGF----------------GVGGSVALHV-------ASA--------S-------A-----------QR----LGGVIS-------------------------------------ISGALFNSKE------------------------------------------------------------------------------------------------------------------------------------------------------------------------------------------L--------------------------------------------------------------------------PPRA----T----K--------------T-PGLILR---------------------------S-TADPAISN-----A------TYASTERAMQ---------------------------------------------------------------------VTTKCLP-------------Y-
>Aste57867_13628.1
------------------------------------------------------------------------------------------------------------------------------------------------------------------------------------------------------------P-------------AQREL---------------------------------------------------------------------------------------------------------------------------------------------------------------------------------------------------------------------------------------------------------------RIL------------------------------------------------CLHG-------------------------SVTNA-----TVMS-----------L----------------------QTS---------------G-F-----------------V-------------QAFGDDAEF-------------FEVD------------------------------APHLANR---PPSEDILEL-----FGDE-E-------------EYFEWWH-----SQDDSNSYD-G-----------------------HEKSIDYLQRYI-A-----------------------------------------------------------------------------------------------------------------------------NEGPFDAIIGF----------------SQGAMMATVL-------TAH--------YLHQEKAVP-----------------YKAVIL-------------------------------------VSGMWPEDGM-----------------------------------------------------------------------------------------------------------------------------------------------------------------------------------S------V-------------------------------------------------------------------VPVNPDSGKQE----L----D--------------F-PSFHVL---------------------------G-EQDFMYE-------------DSKVQVEHY---------------------------------------------------------------AD-----SSRHVYT-------------H-
>Aste57867_14342.1
-------------------------------------------------------------------------------------------------------------------------------------------------------------------------------------------------------------------TKTSS--SRVLL--------------------------------------------------------SDLARV----------------------------------EC------------LSTDRFMHKIVLP-------------------------------AREPATH-------------------------RK-------------------------------------------------------------------LVV------------------------------------------------VIPG--------NPGVPG-----------FYEP------FMRH-----------L----------------------QHL---------------SDY--------------------------------------------------------D------------------------------MEVV--------GLSH--------TGHSLP-----------------WIN--------KDETFD-------------------------FETQIIDKLAYV-Q-----------------------------KRVEQD------------------------------------------------------------------------------------------SKLKL-ILIGH----------------SMGSHIALRL-------LKH--------F-------P-----------DH----VEKLVL-------------------------------------LTPTIMRIAD------------------------------------------------TPRAHTLMPFLSRYDRVADAVR---------YV--------------------------------------------------ERLPSFVKKA---------------------LVAWFVPPREFHKATL-G-----------MVDSA----VARNCFKTAWHEMHDIK---------------------------------------ELDHELVDK----H----Q--E-------------KILFVF---------------------------A-ETDGWCPR-----D------QMDELIQRYT---------------------------------------------------------------------RAKHLVV-------------L-
>Aste57867_16776.1
-------------------------------------------------------------------------------------------------------------------------------------------------------------------------------------------------------------------APPLP--DEARLQASFQH------------------ETGSLMRP---------------------------HNV----------------------------------------------------RLYTQYYYP---------------------------------KTAKP-------------------------KA-------------------------------------------------------------------VVL------------------------------------------------YLHG--------IYAHGG-----------RFAV------AFDD-----------M----------------------LKR---------------D-Y----------------IV-------------GSF----------------------D------------------------------FR----------G-----------FGRS-A----GTHGYIAD-----------------------------------------------FADYADDVLAFL-E------------------------------ATRAKF-----------------------------------------------------------------------------------------PKQKL-FLVGV----------------SMGALVQLYT-------LLK--------A-------RD----------GL----IDGSVM-------------------------------------HAPPVFLAPG------------------------------------------------MKPPLPIEMIGRLLVNVVPKL--------------------------------------------------------------PAIKPHGSK------------------------------------------------------------SNSKHVEAEVEAEKAA-------DSLWYGGRLRLGTAFQMLQATEGI------------QAVYHN----I----T--------------A-PFCLIH---------------------------G-ESDRICAI-----Q------GSERLFDAAAS-------------------------------------------------------------TD-----KVFIRYP-------------G-
>Aste57867_17142.1
--------------------------------------------------------------------------------------------------------------------------------------------------------------------------------------------------------------------------EDVDV----------------------------------------------------------EGDVF---------------------------------------------------RVYF---------------------------------------AGSQ-------------------------GP-------------------------------------------------------------------WVV------------------------------------------------LLHG--------GGHTAL-----------TWCL------TTAI-----------L----------------------KNH-----------------C----------------RV-------------LAF----------------------D------------------------------FR----------G-----------HGMS-K----TRNEGNLS-----------------------------------------------ESILVQDTINIL-N-----------------------------HCLSDET------------------------------------------------------------------------------------SPN--SRAPV-ILVGH----------------SMGGAIAIRV-------AAT--------N-------L--------L--QN----LTGVVV----------------------------------IDVVEGTALAALS------------------------------------------------------------HMQAVLSSR---PTHFSS------EDEAIQW----------------------------------------SLQSGNLRNA--------------------------------ESAKV-S--------------------IPSQVRLSSDGSLVWRTDLFAS------------------------------AQYWTGWFTGISELFLSI----S--------------A-PKVLLL---------------------------A-GTDRLDTA-LTRGQ----------------------------------------------------------------------------MQGK-----FQLLLMY-------------G-
>Aste57867_17558.1
---------------------------------------------------------------------------------------------------DI--------------------------------------------------------------------------------------------------------------------------------------------------VAG-------------------------------LGTV----------------------------------------------------HVPYCGDAT--------------------------------DDARLP-------------------------PM-------------------------------------------------------------------TLV------------------------------------------------LVHG--------YGAGNG-----------FWAH------SLQQ-----------M----------------------AK----------------H-F----------------DV-------------YAV----------------------E------------------------------WN----------G-----------IGRS-D----RPA-PPKT-----------------------------------------------YDEAEVFFVASL-ETWRHA--------------------------LGL---------------------------------------------------------------------------------------------DRF-VLCGH----------------SMGGIFVTNF-------AIL--------H-------P-----------QH----VEHLIL-------------------------------------ASPAGVGLPPPSPP-----------------TNRPLRRRIFLAFLRLGIPPM-------AVIRFVGPFGPHLVRWFIH---------------------------------------------------------------GRMLR--------------------------------------------------------------F-PESNVLRTGEMDVTLAC------AYIYHNWALPRSGEAALFTHLGP--GASTPR-PLMELLLPGQ----V----H--------------W-PVTFIY---------------------------G-GDGDWMDP-----A------KGKDVVDRLHRA-----------------------------------------------------------QQY-----AAFRTVP-------------S-
>Aste57867_18441.1
APSAAAEASANMQFNVHNDGIQLTTDGCADAYYADMTTSPNGDYIACFKVVQPSTPTRHVTVVEHCPKDGSIHPHVRTHEYAKPGDPLPQYLPRVIHIKSKTIVKVDS-SLCATPYSSTHLTW-----HPSSEWFSFLYNPRGHQCLRLLAVHALTGAVRVLLDETSPTFVFHTKHYMRFLAATNELLWTSEQSGYRHLYLYYVPMQFDDI--EAL--VGFGL------------------------THGNYVVRKVVE------------------VNETSREILLAVSGQQ-------------------------------------RE-EDPYHVHYVRIHMDSDKVIQL----------------------TDADGTHEPLEF---------------------SPHDGSLYLARYSRV----------DLA--------------PTVELRRTV----DGSLVCQVDQADISSLLAT-----GWCPPQ---------RIAFPGRDNQT---------------LIYGIAV-----FPLDYDHTT---------------PLHVVEV-----------IYAGPHGFHTPKAFGIDMEKQKLAEL---------------G-F----------------VV-------------VQM----------------------D------------------------------------------G-----------MGTA-G-----------------------------------------------------------RSKAFHDVCH---R-----------------------------NVLDSGLPDRK--LWIESLAH-------------------------------------------------------------------V-FP--LDLTHGV-GIYGG----------------SAGGQNAVAA-------LLQ--------H-------G-----------DL----YSVAVA-------------------------------------DCGCHDNRVD---------------------------------------------------------------------------KLW--------WNELWM---------------GYPTTPE-------------------------------------------------------------DDA--------------------------------------------------------------------------AYVANSCATHAAN----L----A-------------PH-QHLMLAV--------------------------G-MLDDNVDP-----A------CTFQLAQALMD-----------------------------------------------------------ADKD-----FDLLCFP-------------K-
>Aste57867_20183.1
GT--------------------------------------------------------------------------------------------------------------------------------------------------------------------------------------------------------------DAVPDQWF--ESQLLDH----------------------------------------------------NDPTNKAT---------------------------------------------------WKQRYFVSDK-----------------------------------------FY----------------GGPGSP-------------------------------------------------------------------VLL------------------------------------------------YIDGE-------WTASNR-----------TVVSTGL---FLHE-----------L----------------------AKK-----------------H--------------K-AM--V----------VSL----------------------E------------------------------HRY---------------------YGES-QP---FPDFSSGN-----------------LKYLR-------------------------AHQALADIVTFQ-D------------------------------HFRATF----------------------------------------------------------------------------------N----VTQASKW-VAIGG----------------SYPGMLAAWL-------KLK--------H-------P-----------SR----FAGIIS------------------------------------SSGPIHTKADFFE-----YGDIVTHGLRYFGG---------------------------DACVTTIQAAMTEAHRLLASDTPVDAEILK------------------------TLFNPCFDNTHDD---------NRSVFESQLFGAFQG------------------------IAQYND----FDADG-STG------------------LTKVCAAFADSNLSPIEKL----SRFVGNRGGDNCTYNSFQGYIDFY--------------------------------------------KNVTIDVDDPAARPWFYQTCSEFGFGQTT----ASGHGAFSPL-----KY----ATVDTVLYKLCAAVFDIHDVD--------------------------------------------------ARTT-----ATLNTYG-------------G-
>Aste57867_20398.1
-------------------------------------------------------------------------------------------------------------------------------------------------------------------------------------------------------------------IPLND--DERSVAQLSEHSLG--------------HDVVSKSSPK--------------------------RKA----------------------------------------------------QLFAQTWIP-QS------------------------------GSADA-------------------------KA-------------------------------------------------------------------VVI------------------------------------------------LVHG--------LNEHSS-----------NMLS------LVQS-----------L----------------------LEE---------------G-Y----------------IV-------------YAF----------------------D------------------------------HE----------G-----------FGRS-S----GLHAHVYC-----------------------------------------------FESLVDDIHQHI-Q------------------------------TVHAKW-----------------------------------------------------------------------------------------PSKKR-FVLGG----------------SLGGALILHR-------LLK--------D-------A-----------SD----VDGAII-------------------------------------QCPALEIHAS------------------------------------------------RKPPAAIQAIGFAIKQVAPHL--------------------------------------------------------------ALLSSNGGK------------------------------------------------------------GSSESVREQMQKIKLA-------DPLYYTGKLRVGTAFEVSQCVEML---------QQKLQLKRS----L----P--------------L-AILLQH---------------------------G-TADVICSI-----E------GSQEWFDRIEDC------------------------------------------------------------PD-----KTFKSYE-------------D-
>Aste57867_20940.1
-----------------------------------------------------------------------------------------------------------------------------------------------------------------------------------------------------------------------K--LETTT------------------------VDD----------------------------------I----------------------------------------------------TWTYLDSKSPRACP---------------------------SHQKPE-------------------------AE-------------------------------------------------------------------IVV------------------------------------------------ILHG--------FSSMKE-----------SMLR------VARP-----------L----------------------LK----------------H-F----------------RV-------------IMP----------------------D------------------------------LP----------G-----------HGDT-T------STLH---------------------SYR-------------------------AEEQAARLHAFL-V-------------------------------------------------------------------------------------------------------------------------HLFGATVKV-HILGC----------------SMGGMVSGVF-------AAR--------F-------P-----------DA----IRSVTL-------------------------------------ICPAGITMPT----------------------KSSLFQIFEDTG---------EN---YMRVEKVEDFDRLRTYMSFR---------------------------------------------------------QRKLP-RFIGKF----------------------------VVEE----ADKRR-E--------------------ALEELMRDILLDQSVL----------------------------------------DSLLEKIAA--------------------------PCLAIW---------------------------G-DSDQILDP-----S------CLDTIKAKVPP-------------------------------------------------------------QW-----LTAKVIK-------------D-
>Aste57867_21320.1
-----------------------------------------------------------------------------------------------------------------VDSFVYP-------------------------------------------------------------------------------------------EHSTI--KAVTL------------------------PNG----------------------------------L----------------------------------------------------HVEYALHGN-----------------------------------ASA-------------------------PD-------------------------------------------------------------------KLV------------------------------------------------LLMG--------LGAQKE-----------AWLL------FLTA-----------F----------------------YRK----------PGHLER-F----------------QV-------------LTP----------------------D------------------------------NR----------G-----------AGGT-D----G--PRG---------------------AYT-------------------------TSQMAQDTLQLL-D------------------------------HLMW---------------------------------------------------------------------------------------------PRV-HVAGV----------------SMGGMIAQKL-------GAI--------A-------P-----------TR----VRSLAL-------------------------------------LVTTPGFSEA----------------------PAPGWSNVKAYAS-------IFR---CLLKPTHHAKTMAALQVSYP-----AEYL----------------------------------ALA-----------HDTMD----------------------------------ALYAI----HSTRI-K--------------------IGDQKPTGSWGQYRAVL------NHR----------------------------MSRANLQKIQE----A----G--------------F-PILILG---------------------------A-GQDRLIPV-----S------HSKVLSDRLSG-------------------------------------------------------------AR-----TNLVIVE-------------A-
>Aste57867_21826.1
---------------------------------------------------------------------------------------------------------------------------------------------------------------------------------------------------------------------------------------------------------------------------------------------------------------------------------------------------------------------------------------------TCE-------------------------KA-------------------------------------------------------------------GVI------------------------------------------------WFHG--------LGDSGA-----------GWSS------LRNE-----------F-----------------------AH-----------------L---------------AHIQWEF--PDAPTSFVTC--------NHG-PSPSW----FD------------------------------IHE------IPIT-----------ITSA-P----KEPLTG-------------------------------------------------LTESVKKAHDAV-A-----------------------------RLHAAGV-----------------------------------------------------------------------------------------PMNRI-VLGGF----------------SQGSLLAIAA-------GLQ--------L-------E-----------EP----LAGVVG-------------------------------------FSGWLPSEGY--------------------------------------------------------------------------------------------------------------------------------------------------------------------------------------------------------LQSL----------------------------------------------------------PVK----S----S--------------L-QILVAH---------------------------G-SADSVVQF-----P------LSRTLADRLTAL----------------------------------------------------------GHS------VQYETYR-------------G-
>Aste57867_22002.1
-------------------------------------------------------------------------------------------------------------------------------------------------------------------------------------------------------------------------------------------------CLPSLHAAE----------------------------------------------------------------------------------------SAHLSIVP----------------------------------RTTH-------------------------SA-------------------------------------------------------------------TVI------------------------------------------------WLHG--------LGDSGH-----------PWHT------RVLD-----------A-----------------------KP-----------------L---------------PGVKYIF--PSASFRRVTV--------NGGMMMPAW----FD------------------------------VY----------G-----------LRPE-D----KEDEAG-------------------------------------------------IDRSGRVVADLV-Q-----------------------------AEVEAGI-----------------------------------------------------------------------------------------SSTNI-FLVGF----------------SQGGAVAVHA-------AYR--------LL----P-S-----------LQ----LGGVVL-------------------------------------LSSYLPLAST--------------------------------------------------------------------------------------------------------------------------------------------------------------------------------------------------------FAVK---------------------------------------------------------GNNS----Q----K--------------T-PAMFCH---------------------------G-DRDMLIPP-----S------YAQKSTDALCNA----------------------------------------------------------GVT------ASIRMYK-------------S-
>Aste57867_24380.1
----------------------------------------------------------------------------------------------------------------------------------------------------------------------------------------------------------------------------------------------------------------------------------------------------------------------------------------------------------------------------------------------------------------------------------------------------------------------------------------------------------------------------------------------------------------------------------------------------------------------------------------------------------------------------------LAL-------P--------------T------------------------------LR----------G--------GGEYGKA-------------------WH--------QAGTFGN-------------------------KQNVFDDFQGAA-E-----------------------------YLIKEGYT----------------------------------------------------------------------------------------NSSKI-AIHGG----------------SNGGLLVAAC-------ANQ--------R-------P-----------DL----FRAAVG-------------------------------------AVGVMDMLRFHKFT----------------------------------------------------------------------------------VGHGWCTD------------YGNPDEKDAF---------------EYISKYSPL----------------------------------------------------------------------------------------------------------------HNVPSFEAKSVGI---EN----D--H---------GGF-PALLLTT--------------------------GDHDDRVVPL-----H------SLKLIAEVQHKLGSH------------------------------------------------------PSQKNP----LLIRIET-------------K-
>Aste57867_24480.1
-------------------------------------------------------------------------------------------------------------------------------------------------------------------------------------------------------------------APHLS--TEVTMQRIFHRDAEF-----------LYRKGG---------------------------------------------------------------------------------------RIYTDVWHP---------------------------------ASSSV-------------------------KG-------------------------------------------------------------------IVV------------------------------------------------LLHG--------LDTHGG-----------RQAT------FFQD-----------L----------------------LHD---------------G-W----------------IL-------------ATC----------------------D------------------------------FR----------G-----------FGRS-S----GRHGFIAS-----------------------------------------------IAALADDTVAFL-H------------------------------HLKARF-----------------------------------------------------------------------------------------PHHRL-FLSGS----------------SMGGLTAVHT-------ALQ--------V-------Q-----------SLTDPLVAGVLL-------------------------------------QAPALHIHVD------------------------------------------------ARPPWLVEQIGRVLHAIGPKL--------------------------------------------------------------PLLPNDDH------------------------------------------------------------------VPSAVDGAKLALPEED--DVLYYTGRIRIGTGLALLAGIDAA------------TPHLHN----L----T--------------L-PLLIQH---------------------------G-QDDTIVSI-----D------ASRHVHAVASS-------------------------------------------------------------TD-----KTLVEYA-------------Q-
>Aste57867_25207.1
-----------------------------------------------------------------------------------------------------------------------------------------------------------------------------------------------------------------AFHPRPH-AKNTALPPNA--------------------IDGTF----------------------------SSPAC----------------------------------------------------SLGYRFFRP--------------------------------AQPDNY-------------------------KC-------------------------------------------------------------------VVL------------------------------------------------VFHA--------NAEIAA-----------DYAS------AAAE-----------F----------------------ASM-------------NPP-A----------------AL-------------LAV----------------------D------------------------------YR----------G-----------FGWS-S----GEPSLTGLLDD------------------------------------------------AEFVVTHL-DT---------------------------VAELNPRV--------------------------------------------------------------------------------------------PV-VVYGR----------------SIGSQCAIHV-------ATK--------F-------P-----------QR----IHGLVV-------------------------------------DSGFHSILKL--------------------------------------------------------PMVNQLAMMLPG----GAGML------------------------------------------------------QMLPNIFNT-----------------------------------------------------------------------------------------------------------------------LDKMKK----I----T-------------DT-PVLVIH---------------------------G-TDDEIAPL-----A------QGRELHAACGA-------------------------------------------------------------AK-----KTLREFP-------------N-
>TDH64814.1
---------------------------------------------------------------------------------------------------KK--------------------------------------------------------------------------------------------------------------------------------------------------VAQ-------------------------------LGTV----------------------------------------------------VVPCSVENN-----------------------------------RKS-------------------------AE-------------------------------------------------------------------NLV------------------------------------------------LIHG--------FAGGNA-----------VWAM------NLEK-----------L----------------------SK----------------R-F----------------NV-------------YAV----------------------E------------------------------WI----------G-----------VGRS-D----RPDFNFKD-----------------------------------------------YDSANDFIVNSF-ETWRQE--------------------------IKL---------------------------------------------------------------------------------------------ESF-NLCGH----------------SMGAIFASSY-------ALK--------H-------P-----------------AQHLVL-------------------------------------ASPAGVPRPPPPLDPKSEEGKA---------RNRSWLRWMVYLAWKNGMTPL-------SIARFVGPYGPKLVQNVVH---------------------------------------------------------------RRTSF--------------------------------------------------------------M-FENSAMRDGRVDLKELG------KYLYHNWALKPSGERAMTTHLAP--GAHAVR-PLVDMLLPHR----V----K--------------M-PLTFIY-----------------------------GENDWMDY-----R------SGQEIVKHFRNM-----------------------------------------------------------GQA-----ADLYRVP-------------N-
>TDH65857.1
---------------------------------------------------------------------------------------------------TM---------DLTANEWVEHI---------------------------------------------------------------------------------------------SM--KSNLL------------------------------------------------------SKYHNQDV----------------------------------------------------FMMASIVLP-KQY-----------------------------ETIKQA----------------------QLLP-------------------------------------------------------------------TVY------------------------------------------------YIEG--------FTGTEM-------------------------------------Y---------------------AKR---------------A-L----------------SF-------------LSS----------------------E------------------MGSKWKAGRWP-MPM----------LRV-TLGSRSKFGHT-S---FADTDAN---GP--W-----------G------------------------------TALVTEFIPYI-E-----------------------------SLY-----------------------------------------------------------------------------------------PATPSAAGR-FLHGH----------------SSGAWATLWL-------QLQ--------F-------P-----------DF----FGGSWS-------------------------------------SAPDPVDFSR-------------F----------------------------------------------QVLNIYEA------------------QNAYW-----------DVSGHPYPTSRK-NGVITC-SNRDENLV-ERVLG-RG----------------NGGQWDTFFAVFGP----RGS-D-GMP-------IPLFDKLSGD-INRDVANYW-ERFDICKLLEK-----------------------------------QPKLLT-TK----L----R--------------G-KIHVIC---------------------------G-VEDTYYL------D------FACRSLQEIVGSSNE---------------------------------------------NAQDG-----SAVP-----NYVAMIP-------------G-
>TDH73513.1
KS-----------------------------------------------------------------------------------------------------------------------------------------------------------------------------------------------------------------------------------------------------FGGVIK-----------------------QYSHDSTVT----------------------------------KC----------------AMKFSIFLP------------------------------PNASESNK-------------------------VP-------------------------------------------------------------------VLF------------------------------------------------YLPG--------LTCNDE------L----LFVKAP----AAQK-----------A---------------------AASR---------------G-I----------------AI-------------VTT----------------------D------------------------------TS--------PRGISIPGDDDDWDFGTG-A--GFYVDATEPK-----W-----------NEHYCM------------------------YSYVSKELPALI-I-----------------------------AHFPV-------------------------------------------------------------------------------------------LEDKQ-SIMGH----------------SMGGHGALVL-------GIR--------N-------S-----------TQ----YKSISA-------------------------------------LAPICHPIQC-----------------------------------------------------------------------------------------AWGV--------------------------------------KAFTGYLGVD-----------------------------------------------------------------QEAWKHYDATQQILS-------------------------------------------YGS--I----S--------------P-SILIDQ---------------------------G-REDLFFH-------------DKQLLPEAFEAACKL-------------------------------------------------------VGQD-----LTLRMQD-------------G-
>TDH73730.1
--------------------------------------------------------------------------------------------------------------------------------------------------------------------------------------------------------------------------------QDQRY------------------IDGHF---------------------------LNIRGQ----------------------------------------------------QLFYCAAFP-P-------------------------------QSQPL-------------------------RG-------------------------------------------------------------------VVL------------------------------------------------FLHG--------IGEHCL-----------RFAH------VYKH-----------L----------------------CLH---------------G-F----------------GV-------------VAY----------------------D------------------------------ML----------G-----------HGQS-ECERPGLRAHGSE-----------------------------------------------FKYFVDDTNQFI-T------------------------------TAKSDIYLQMLP--------------------------------------------------------------------------------EGSCDPPL-VIMGI----------------SIGALVALNT-------IVS--------E-------K-----------HH----FRGCVV-------------------------------------ASPAIAVEYT-------------------------------------------------LTLRIMETLSKPLVWLFPTA--------------------------------------------------------------RLVPGVNF-------------------------------------------------------------AGLTRNPDFLKDYMA--------DLLNVTDNLTALVAVQIGLGMEQL-------QKSNQIEDPNSTF--C----N--------------V-PLLVLQ---------------------------G-TEDKVTSV-----K------SVEHFFARAAH-------------------------------------------------------------MD-----KELKLFP-------------G-
>TDH74104.1
-------------------------------------------------------------------------------------------------------------------------------------------------------------------------------------------------------------------VNSAL--RAQHMPNHFRH------------------FDGTF---------------------------TNTRGQ----------------------------------------------------KLSYLALFP-P-------------------------------TSAPL-------------------------RA-------------------------------------------------------------------VVL------------------------------------------------YLHG--------IGDHSR-----------RYFH------LYER-----------L----------------------CTA---------------G-F----------------GV-------------LAY----------------------D------------------------------LV----------S-----------HGAS-DSDRHGLRAHSSR-----------------------------------------------FQNFVDDTNEFI-S------------------------------MAKSELYPKVAL--------------------------------------------------------------------------------SLDTEPKM-ILSGM----------------SYGTLVSLHT-------ILS--------G-------T-----------HH----FSGVVL-------------------------------------VAPALLVEMT-------------------------------------------------PVLRVQAAFARPLSKLMPKA--------------------------------------------------------------RIVPGVNT-------------------------------------------------------------DFLCRDPDYLEDFKA--------DPLTVTEPVTARMGAETLKAMKAL-------EVDKRIEDDQSAL--C----R--------------L-PMLMMM---------------------------G-SNDKVTSL-----E------LAQVFFERLAA-------------------------------------------------------------SD-----KEFKIFE-------------D-
>HpaP814574
----------------------------------------------------------------------------------------------QVGGHLQTI----IPSLFPQTAKQSY----------------------------------------------------------------------------------------------VR--ERWEL------------------------SDGDF--------------------------------V----------------------------------------------------DVDWTESPE-------------------------------HLDNTQN-------------------------KP-------------------------------------------------------------------VLV------------------------------------------------LFHG--------LEGSSQS----------HYARM-----IMSS-----------A----------------------RQR---------------G-WL-------------G----------------LVV----------------------H------------------------------FR----------GC----------SGEP-N--------------------------------------RLPRVY---------------YAGDAEEINTFI-S------------------------------IIHQKL-----------------------------------------------------------------------------------------PESAI-YAAGV----------------SLGGNALLKW-------LGQ--------Y-------P-----------NE----ARRLVK-------------------------------------AAAAISAPID--------------------------------------------------LKQTAQSLDTGINYMLYS-----KHFV---------------------------------ATMK--P--------------KALQMAER---------------------------FPD----HLDAK-R------------------I-QSVSTVQEMDNAVTSVLFGTKSADEYY---------------------------DVNASKPWLPA----I----Q--------------T-ETLILN---------------------------A-KNDPFVPF-----E------SLPSEAEVS---------------------------------------------------------------ST-----VHLDYQA-------------E-
>HpaP809340
--------------------------------------------------------------------------------------------------------------------------------------------------------------------------------------------------------------------------------------------------------------------------------------------------------------------------------------------------------------------------------------------------------------------------------------------------------------------------------------------------------------------------------------------------------------------------------------IGPSKA-----------I-----------------------------------NT---SYF----------------RV-------------ICP----------------------S------------------------------VL----------G---------SPFGAT-S----PVAVNPLT-----------------GDRYK---ASFPQLT---------------PADMARCHGRIL-D------------------------------DLGI---------------------------------------------------------------------------------------------DNVHTVIGA----------------SMGGIQALEF-------AAQ--------F-------P-----------DR----LNQLVG-------------------------------------ISCTHQTTPG----------TVAF-------RRVQRRAILADADYKDGNYIP-------GVPLEGMKVARELAMTCYR-------------------------------------------SRE-----------------EFDTRFDW------------------------NPTGPM----H------------------------F-KTATFEVERYMDYQASKFA----RVFDPNCYLLLSKAMDLTNLGRN---------SLNLAEGTSR----I----S--------------A-DTLVIG---------------------------I-KQDLLVPI-----Q------EQRNLVQILQSYG-----------------------------------------------------------HK-----AQLVEVD-------------SK
>HpaP801137
-----------------------------------------------------------------------------------------------------------------------------------------------------------------------------------------------------------------------E--ARSAT------------------------VDQ----------------------------------F----------------------------------------------------QWSYLIRPA---------------------------------ADPKS-------------------------RE-------------------------------------------------------------------VVV------------------------------------------------FLHG--------LGSSKE-----------AWVR------VSSG-----------L----------------------SK----------------N-Y----------------HV-------------IIP----------------------D------------------------------LP----------G-----------HGKT-T----PLDPRV---------------------NFA-------------------------ADRQTRRLHEFL-E-------------------------------------------------------------------------------------------------------------------------SELYPNNKV-HLVGT----------------CIGATVAGLY-------AAM--------H-------P-----------TR----VKSLSL-------------------------------------LCPWGISDSK---------------------ATSATLSDIERLGN--------KI---TLQSPTATSTSDVSECRDYA------------------------------------------VSVK----------HIL----RVFRDL----------------------------RIYK----RGREW-Q--------------------VLQKVGVDTLAHPSIL----------------------------------------EDELDNIRA--------------------------RTMVVW---------------------------G-KQDNFLDV-----S------CLKVLDDKLNA-------------------------------------------------------------TH-----KHVLVLD-------------E-
>HpaP805406
KS-----------------------------------------------------------------------------------------------------------------------------------------------------------------------------------------------------------------------------------------------------FGGVIK-----------------------RFAHESSST----------------------------------KC----------------TMHFSIFVP------------------------------ATASDSHK-------------------------VP-------------------------------------------------------------------VLF------------------------------------------------YLPG--------LTCDDE------L----LFVKAP----GAQK-----------V---------------------AASR---------------G-I----------------AI-------------VTV----------------------D------------------------------TS--------PRNVNVQGDQDDWDFGTG-A--GFYVDATEPK-----W-----------EEHYRM------------------------YSYVTKELPALV-N-----------------------------ATFPV-------------------------------------------------------------------------------------------LEDKH-SIMGH----------------SMGGHGALVL-------GIR--------N-------S-----------DQ----YKSISA-------------------------------------FAPIAHPSQC-----------------------------------------------------------------------------------------PWGI--------------------------------------KAFTGYLGVD-----------------------------------------------------------------QEAWKEYDATQLILK-------------------------------------------QGP--I----T--------------Q-SIFIDQ---------------------------G-REDNFLH-------------DRQLLPEAFEAACKL-------------------------------------------------------VNQK-----VTLRMQD-------------G-
>HpaP804428
---------------------------------------------------------------------------------------------------TM---------DLTPTEWVEHV---------------------------------------------------------------------------------------------SM--KSDLL------------------------------------------------------SKYHNQDV----------------------------------------------------YMMASIVFP-KDY-----------------------------KTLKAT----------------------RQLP-------------------------------------------------------------------TVY------------------------------------------------YIEG--------YGGTES-------------------------------------Y---------------------AKR---------------A-K----------------DF-------------LSS----------------------E------------------MGQDWQAGRWP-TPM----------LRI-TLGSRFKFGHT-S---FADTETN---GP--W-----------G------------------------------TALVKEFIPYI-E-----------------------------SLY-----------------------------------------------------------------------------------------PAVPSASGR-FLHGH----------------SSGAWATLWL-------QLQ--------F-------P-----------EF----FGGTWS-------------------------------------SAPDPVDFSH-------------F----------------------------------------------QVVNIYEA------------------RNAYW-----------DVNGHLYPTNRK-NGVVVA-SIRDENLL-ERARS-RG----------------NGGQWDTFAALFGP----RGA-D-GMP-------VPLYDKVSGD-INHDVATHW-QRFDVCKFLQK-----------------------------------RPNLLP-TK----L----R--------------G-KVHVIC---------------------------G-VEDTYYL------D------AACRSLQKLVGDATS---------------------------------------------NAQDG-----SAVP-----SYVAMVP-------------G-
>HpaP809341
--------------------------------------------------------------------------------------------------------------------------------------------------------------------------------------------------------------------------------------------------------------------------------------------------------------------------------------------------------------------------------------------------------------------------------------------------------------------------------------------------------------------------------------------------------------------------------------------------------------------------------------------------------------------------------------------------------------------------------------------------------------------------------------------------------------------------------------MARCHGRIL-D------------------------------DLGI---------------------------------------------------------------------------------------------DNVHTVIGA----------------SMGGIQALEF-------AAQ--------F-------P-----------DR----LNQLVG-------------------------------------ISCTHQTTPG----------TVAF-------RRVQRRAILADADYKDGNYIP-------GVPLEGMKVARELAMTCYR-------------------------------------------SRE-----------------EFDTRFDW------------------------NPTGPM----H------------------------F-KTATFEVERYMDYQASKFA----RVFDPNCYLLLSKAMDLTNLGRN---------SLNLAEGTSR----I----S--------------A-DTLVIG---------------------------I-KQDLLVPI-----Q------EQRNLVQILQSYG-----------------------------------------------------------HK-----AQLVEVD-------------SK
>HpaP813414
--------------------------------------------------------------------------------------------------------------------------------------------------------------------------------------------------------------------DVGK--STVEL-------------------V---QARG---------------------------YVVETHNV----------------------------------------------T-TIDGYILSMHRLP-KSYKESQ------------------ADTNNNDKAGRN-------------------------KP-------------------------------------------------------------------VVF------------------------------------------------VQHG--------MVASSF-----------AWVCDSRNHSLAYV-----------L----------------------ADA---------------G-Y--------------------------------------------------------D-----V----------------WL------------------G---------NNRGNTYS----SSHVKYTTKDTAFW-------------DFS------------------------WEDMGKFDMPAML-N-----------------------------YALET--------------------------------------------------------------------------S----------------GRETL-ALVGY----------------SQGATQAFVAFAENQTLARSVS------Y-------------------------YAAL----------------------------------------GPVAWLGNT----------------------ESRTFKLLARTYFDKVLE--------ASNQVQLFSHNTLLQEIIQP------------------AACHIGPE------LCASGF-------------------------ALVVKSTEN--------------LNASR----IGVYTS----DVPSG-T-----------SVKST-RH-YAQSIRENTFSAFD-------------YGCRCPRMLGIHLCPKSRCTNKVK-YGSVDPPDFPISS----M----K--------------Y-PRTGLFT--------------------------G-GNDIFATR-----A------DIDQLRSALPS-------------------------------------------------STI----------------VYEKEIS-------------S-
>HpaP814843
-------------------------------------------------------------------------------------------LYRTIGCRTVRLGGIECRVFYPSTAFHESASTSR--------------------------------------------------------------------------------------PDGIA--TKRFVPYLHHGHH-----------V----MKGLSSSQNLPA-----------------WLFHNMSNA----------------------------------------------------HLGAFQDAP----------------------------IASRTSSSAG-------------------------WP-------------------------------------------------------------------VVI------------------------------------------------FSHG--------LAGSLE-----------LYSC------VNQE-----------L----------------------ASH---------------G-Y----------------VV-------------VVP--------NHC-----------D------------------------------------------G-----------SACVCS------------------------PETGRIEYYQ----QITAEVRDDIDQAGFRFRNGQLQQRVREVRSVL-D------------------------------AIVSRST-APTC-VFNQC-----------------------------------------------------------------------------NLDDV-SVAGH----------------SFGAATALSV-------AHQ----------------D-----------ER----FKKMVL-------------------------------------LDAWMEPLDD-----------------------------------------------------------------------------------------------------------------------------------AVRDGLGA---------------------------------------------------------------------------------------------------------------------------------------R--------------V-PALHLM---------------------------S---EHFLHW-RPNAK------STERHARGC-------------------------------------------------------------THAL-----SRLTWLR-------------D-
>EPrPA00000014446
--------------------------------------------------------------------------------------------------------------------------------------------------------------------------------------------------------------------------------------------------------------------------------------------------------------------------------------------------------------------------------------------------------------------------I-------------------------------------------------------------------VLL------------------------------------------------FLHG--------GGFTKE-----------CWKP------IIQR-----------L----------------------QKK---------------P-LLQRA----------PCEF-------------VSL----------------------D------------------------------WRY---------------------HGER-S----DHSVDGKV-------------------SFVDGDKSKPRVDHH---------LRVWPEWGPGELKEEI-K------------------------------KVRQGGD---------------------------------------------------------------------------------------ESKTNI-IGIGH----------------SMGGTAMLSV-------EIN--------N-------P-----------GT----FNGIIA-------------------------------------FEPVHNNG--------------------------------------------------KSTPEQSSSLADMLVSITSS------------------RPREW---------------NTWDEAVDHFKT----GKMYRRWHPESIDAFLE------------------------KGVF------KAADG-KFKL-----------------ATTPLQEASIYCHQPMKL-------------------------------------------EFGR----V----G--------------C-PVTLEH---------------------------A-ARSYFFNA-----D------AAREVAERNP---------------------------------------------------------------DK---ITIGDGIP-------------N-
>EPrPA00000017044
-----------------------------------------------------------------------------------------------------------------TWSPTRTL---------------------------------------------------------------------------------------------AK--AQVCL------------------------QEGTFKSTL-----------------------PNARQFL---------------------------------------------P-EASLDAYCELVTPMEWQGDAT---------------VKGKTLVGEDSEESS-------------------------RE-------------------------------------------------------------------AQF------------------------------------------------SYPE--------QANT------------ASCIDG--QLWVSRS-----------L----------------------AAG---------------S-L----------------RW-------------YIL----------------------E------------------------------------------G---------PFYGRR-R----PQDQKGSKLRR-----------------VS----DLPIL----------------GQATIEEAKSLL-A------------------------------YFQERY-----------------------------------------------------------------------------------------GYEHL-VVAGS----------------SMGGLHAAMV-------ASV--------Y-------P-----------DD----VGATAW-------------------------------------LAPPSAVPVF-----------T-------------------------------------------------------------EGLLA--------DSCNW----------------------------------------KSLYK--------------------------------------RHEL-Q-----------LLDSM----LQGQAVTAVSPLEST---------------FEDEDPIQQAKKRMRYF-------LSITDIDNFNPPR--R----V--------------D-AVTFVV---------------------------A-TEDEYIGF-----TK----PEWTRLAQKW---------------------------------------------------------------RP-----AQFRYLK-------------A-
>EPrPA00000018185
---------------------------------------------------------------------------------------------------LK--------------------------------------------------------------------------------------------------------------------------------------------------VAG-------------------------------LGTV----------------------------------------------------FVPCTSASM----------------------------------KGKN-------------------------KK-------------------------------------------------------------------TLV------------------------------------------------LIHG--------FAAGNA-----------LWAC------NLEY-----------L----------------------AQ----------------F-Y----------------NV-------------YAV----------------------E------------------------------WV----------G-----------KGRS-D----RPDFTSYEVAL-----L---CALIRKSELSH-NRSVPQ-----------------LEPADRIFVDAI-EMWRKE--------------------------LKL---------------------------------------------------------------------------------------------NTF-FLAGH----------------SMGAMFASSY-------AVR--------Y-------P-----------GH----VEHLVL-------------------------------------VSPAGVGHPPPP-------------------KKLSLGIRIFRFLWNLKLTPM-------SVARYAGPFGPAVIRYIAR---------------------------------------------------------------ARIGV--------------------------------------------------------------M-PETSAMRRGLLPLDMVG------NYWYHNWALKASGEVAMHTHLYP--GVFAKK-PLCEMLTPKT----I----K--------------V-PITFLY---------------------------G-GGPDWMEP-----R------HGHELAKKFDGH------------------------------------------------------------QQ-----VQVLLVP-------------L-
>EPrPA00000018186
---------------------------------------------------------------------------------------------------TK--------------------------------------------------------------------------------------------------------------------------------------------------VAS-------------------------------LGTV----------------------------------------------------VVPCTDEEK---------------------------------RTSGK-------------------------AK-------------------------------------------------------------------DLV------------------------------------------------LIHG--------FAGGNA-----------AWAT------NLEK-----------L----------------------AK----------------H-F----------------NVHQVL--TTFSQRQYAV----------------------E------------------------------WI----------G-----------AGRS-D----RPDFPYHD-----------------------------------------------FDSANEFVLNHF-EQWRQE--------------------------MNL---------------------------------------------------------------------------------------------DQF-HLCAH----------------SMGAIFASSY-------ALQ--------H-------P-----------KK----VEHLVL-------------------------------------ASPAGVGHPPPPPTAEEEQLAR---------SRRSWLRNMVFAAWENGVTPM-------TLARVAGPYGPQLVQNTLH---------------------------------------------------------------RRISF--------------------------------------------------------------M-PASSALRNGSLNVSDLS------EYIYHNWALKASSERVMSTHLAP--MAFARR-PLIDMLVPER----V----E--------------M-PVTFIY---------------------------G-GESDWMDY-----R------QGQKVVDRLRAA-----------------------------------------------------------GKR-----AALQLIP-------------F-
>EPrPA00000019186
----------------------------------------------------------------------------------------------------------------------------------------------------------------------------------------------------------------------SV--NAASL---------LN--------CPSSPVSG-----------------------------SSANDY----------------------------------------------------------------------------------------------DSGSSS------------------------SS------------------------LA--------------DL-------------------------GVV----------KPTSSCADLTSVDMISIGGEDSSITSAEESTSGNISYCVVNGK-------LNTNITYTVMLP---TETWTQR-----FLMSGCG-------GL-C--GMNSI-------------SRGS----------PDSTGHF--------------------V----------VAG---------------------ND------------------------------MA----------G------------GTDGS---FGLIRDRRV-----------------NFAYRA------------------------NHWVTVAAKKLI-K-------------------------------------------------------------------------------------------------------------------------AYYGQEQKYSYFSGC----------------SDGGREAVME-------ALR--------Y-------P-----------ED----YNGIVA-------------------------------------GAPAFIFTMQ----NSIHHGWLARSNTAKDG-----------------------T--HPLVGSRLSIVHSAVVAACDKLDGVEDGLLS------EPRLCKFDPKSIQCAADATNTTACLTEAEV-----------------ETIAKIYQGPVDESTKQHLTVGEAQFGSELAWQGVFVP----QSSNG-S--------------------LMSESSALSALKYLLFEETPP--ANYTINDLEFNLATLEKLAYRHKL-----FDAISPDLSAFKL----A----GG---------------KLILYH---------------------------G-WSDPHISP-----R------GTIAFHEALQKH----------------------------------------------------------MGDDVVDSFERLYLLP-------------G-
>EPrPA00000020395
---------------------------------------------------------------------------------------------------TM---------DLSSNEFLECV---------------------------------------------------------------------------------------------EM--KSELL------------------------------------------------------SEYHQKDV----------------------------------------------------FMYAAVVLP-KGY-----------------------------HTRLAN----------------------TKFP-------------------------------------------------------------------TVY------------------------------------------------YIEG--------FTGTES-------------------------------------Y---------------------ADR---------------A-R----------------AF-------------LSS----------------------E------------------MGDQWKDGSWP-VPM----------LRV-TLGSRFKYGHT-S---FADSEAS---GP--W-----------G------------------------------TALVSEFIPFL-E-----------------------------SKF-----------------------------------------------------------------------------------------AMLNESSAR-FLHGH----------------SSGGWSTLWL-------QIQ--------N-------P-----------EF----FGGAWS-------------------------------------SAPDPVDFSC-------------F----------------------------------------------QAVNIYEA------------------KNMYW-----------DPYGRPYPTSRE-NGQVTC-TMRDVNLI-ERVMG-NA----------------NGGQCDAYNAVFSP----IDPLT-GLP-------RPLFDKISGV-VDTDVAAYW-AKFDISKVLEN-----------------------------------RGVELL-NR----L----A--------------H-KLHVVC---------------------------G-SEDSFYL------E------AACSSLQKLMGDR-----------------------------------------------PCGHE-----PTTT-----NYVAIVP-------------G-
>EPrPA00000020953
-----------------------------------------------------------------------------------------------------------------------------------------------------------------------------------------------------------------------F--E-QKIDHFAWLP-----------------ADGEAGVDN----------------------TTGQAAT---------------------------------------------------YKQRYLVNDQ-------------------------------YWDPSDKK------------------------AP-------------------------------------------------------------------VFF------------------------------------------------YTGNE---------GDVT-----------LYANHTG---LMWE-----------N----------------------AKD-----------------F--------------K-AL--I----------VFA----------------------E------------------------------HRY---------------------YGES---FPFGSD-YAKH-----------------LQYLN-------------------------HDQALADYLELI-Y------------------------------FLQKEY----------------------------------------------------------------------------------S-----AKNHAV-ILFGG----------------SYGGMLSAWF-------RMK--------Y-------P-----------SI----AQGAIA------------------------------------ASAPIFGFPAYPEWKGENYWKVVTQDASPEKG-----------------------S--AAKCVPNAKKSWSKIFDLAKSEQ--GRNKLT------------------------EIFQLCDPLTKAE---------EGEAVAMSVLYAFDT------------------------LAMGN---------------------FP---------YPSSYLTGGTADLPSWP-VREACSHLSEEF-----ND---DEKL-LV-------ALRDAAFVFHNATQDL-KCYK--------------L-PSLTDFDG-----IWDYQWCTEMLPQETYFNTNG-ETDMFWPH-----N-----ITFDAIKEHCQETWGTTPDPDWIRVNYGDSSLRA----ASNIVFSNG-------RLDPWSSGGVHH---VPKGSS-----LEIVWIE-------------E-
>EPrPA00000021342
KA-----------------------------------------------------------------------------------------------------------------------------------------------------------------------------------------------------------------------------------------------------FDGSLR-----------------------QYAHESAET----------------------------------KC----------------TMKFHIFLP------------------------------PNASEAAK-------------------------VP-------------------------------------------------------------------VLY------------------------------------------------YLAG--------LTCDDE------R----AFVKAP----NFMK-----------A---------------------AAAR---------------G-I----------------AV-------------VTP----------------------D------------------------------TS--------PRGVNIPGEDDSWDFGSA-A--GFYVDATEPK-----W-----------SAHYRM------------------------YSYITKELPALI-N-----------------------------ANFPV-------------------------------------------------------------------------------------------LEGRQ-SITGH----------------SMGGHGALTI-------ALR--------N-------P-----------DK----YKSVSA-------------------------------------FAPIAHPTQC-----------------------------------------------------------------------------------------PWGI--------------------------------------KAFTGYLGSD-----------------------------------------------------------------QDTWRDHDATLLLLK------------------------------------------SNGA--L----P-------------FS-DILIDQ---------------------------G-LDDQFLH-------------DKQLLVDAFEAAAKQ-------------------------------------------------------VNQK-----VTVRNRE-------------G-
>EPrPA00000021409
-------------------------------------------------------------------------------------------------------------------------------------------------------------------------------------------------------------------------------------------------------------------------------------------------------------------------------------------------------------------------------------------------------------------------RV-------------------------------------------------------------------VLL------------------------------------------------FAHG--------GSFNKN-----------TWAP------IIRR-----------V----------------------AAS---------------P-LLKRV----------PCEI-------------VAF----------------------D------------------------------WRY---------------------HGAL-S----SDAEPAEL-------------------YYEDGDKTAPRVEHP---------GKHWTEWAPLDLWKLV-Q------------------------------QLRSDDDK-------------------------------------------------------------------------------------LQRRTHI-VGVGH----------------SMGATSLLRV-------EVT--------Y-------P-----------GT----FAGLVL-------------------------------------FEPPFRHEPL---------------------------------------------------PEAAKWAASLMVTKTLA------------------REEEW---------------SSWEDVEKHFNT----HRAFRRWDKEARSAFLE------------------------GAIK------KTADGRKYRL-----------------AMTLLQECSLYCHLIMHFSM----------------------------------------DEFAR----V----K--------------S-PTVFEF---------------------------G-QETMLFNL-----P------LAEEVVRQLP---------------------------------------------------------------RT---YRLAPAIE-------------N-
>EPrPA00000021621
-----------------------------------------------F-------------------------------------------------------------IVTNADQAVNYKIAVCDDPPHHGQWRTL------------------------------------------------------------------LPE-----APDVK-VEDVDLYEKYLVIYERVQSVPRIRVCSLLDPENDFHVVPLPEQHA--------LCRITPGVNREYKST----------------------------------------------------LLRFSISTP--------LVPEIVYDYNLATRELRTLKETRVLDGTTS-------------------------RP--------RHSKTKKDSRKRMEKDLRHETSLLDIDRFVCRREF------VTSEDGVRVPV-------TFIHRRDVSRNGKNPT-----------------------------------LLMG--------YGAYGN-----------NMEADF----ELEH---------LSL----------------------LER---------------S------------------WI-------------IAM-------A--------------H------------------------------VR----------G--------GGELGLR-------------------WY--------HDGRQLN-------------------------KMNTFHDFKSVT-K-----------------------------HILDEQYT----------------------------------------------------------------------------------------NPTRL-AGKGV----------------SAGGLIMGYM-------ANE--------H-------P-----------DW----FQAMIL-------------------------------------KVPFVDILDT-----------------------------------------------------------------------MQDPTLP----LTVHEYDEW----------------GNPMDAKVF---------------EYMKQYAPCA--------------------------------NMKAD-------------------------------------------------------------------------------------------V----T--------------Y-PSMFVT---------------------------GSMNDIRVQFW----EPVKWVHRLRRLNAVQHAKQHR-------------------------------------------------------PGKKF--PLFLLKMSE-------------D-
>EPrPA00000022429
---------------------------------------------------------------------------------------------------QV--------------------------------------------------------------------------------------------------------------------------------------------------VAG-------------------------------LGTV----------------------------------------------------HVPYCGDSS-----------------------------------RLP-------------------------PR-------------------------------------------------------------------TLV------------------------------------------------LLHG--------YAAGNA-----------FWAA------NLQT-----------L----------------------AK----------------F-F----------------NV-------------YAV----------------------E------------------------------WK----------G-----------IGRS-I----RPTFRPKT-----------------------------------------------DKETDDFFVEPL-EEWRRT--------------------------MQL---------------------------------------------------------------------------------------------DRF-ILVGH----------------SMGAMYTSYY-------VEK--------Y-------A-----------QH----VEHLIL-------------------------------------VSPAGVVGSN---------------------KSNDELFPVIKYAAKFHITPM-------SIVRFAGPFGVSLVRWILR---------------------------------------------------------------KRIEW--------------------------------------------------------------V-PENNIIRTGDMDFHDIS------LYMYHNWALKASGDIAVYTHLHP--GATAQRRPLNEIFTPAK----V----P--------------V-PVTFLY---------------------------G-GGGDWMPS-----E------HGEAVVRRLEKT------------------------------------------------------------HY-----AAFRLVP-------------H-
>EPrPA00000022514
--------------------------------------------------------------------------------------------------------------------VKQSS--------------------------------------------------------------------------------------------GCG--KPAAI------------------------KTGSYKITVNGK------------------------------------------------------------------------------QRDYMVRVP-QNY-----------------------------DSNKP-------------------------YR-------------------------------------------------------------------VVF------------------------------------------------TFHW--------RGGSMLDAAKLS-----------GGYYGLEA-----------L----------------------AKE---------------S------------------TIF------------VSP----------------------Q------------------------------------------GLD---------AGWA-N-------------------------------------------------------IGGEDIKLVDMIVDTV-D-----------------------------RGLCV-------------------------------------------------------------------------------------------NQNLR-FATGF----------------SYGAAMSHSV-------ACS--------L-------P-----------DK----FRGISL-------------------------------------YSGGQFSGCA-------------------------------------------------------------------------------------------------------------------------------------------------------------------------------------------------------------------------------------------------------------------------------GGTK-------------PI-AYMVSH---------------------------G-LSDDQVPI-----S------NGRQLRDHFVKVN-------------G-----------------------------CTPQNPQEPA-V--GSGT-----HVKTEYK-------------G-
>EPrPA00000022515
GK--N---------------------------------------------------------------------------------------------STSG-------GAATAAGAKRSS--------------------------------------------------------------------------------------------GCG--KPAAI------------------------KTGSYKITVNGK------------------------------------------------------------------------------QRDYMVRVP-QNY-----------------------------DSNKP-------------------------YR-------------------------------------------------------------------VVF------------------------------------------------TFHW--------RGGNMKDASTIA-----------GGYYGLEA-----------L----------------------AKE---------------S------------------TIF------------VSP----------------------Q------------------------------------------GLN---------AGWA-N-------------------------------------------------------AGGEDIALVDALVKTI-D-----------------------------EGLCV-------------------------------------------------------------------------------------------NQGLR-FATGF----------------SYGGAMSHSV-------ACS--------R-------P-----------DA----FRGVAV-------------------------------------IAGAGFSGCA-------------------------------------------------------------------------------------------------------------------------------------------------------------------------------------------------------------------------------------------------------------------------------GGTK-------------PI-AYLITH---------------------------G-INDNVIPI-----N------MGRQLKDQFLKNN-------------G-----------------------------CQAQNAPEPK-P--NSGT-----HIKTEYK-------------G-
>EPrPA00000022526
---------------------------------------------------------------------------------------------------DK--------AEYDQQELLQHV---------------------------------------------------------------------------------------------RF--RSEML------------------------------------------------------SKFWGRDV----------------------------------------------------YLKAWVLLP-YNF----------------------------FDASTVD----------------------IKYP-------------------------------------------------------------------LFI------------------------------------------------YQSH--------YSRGFE-------------------------------------F---------------------DYL---------------S-I----------------KP-------------NTT------------------------------SDSVDDLYGYYLYSNWTSGSPD-SAFYKKR-----GIIV-QLQHANPYYDD-S---YAVNSANV--GP--Y-----------G------------------------------DAITYEFIPYI-E-----------------------------KKF-----------------------------------------------------------------------------------------RGIGEGWGR-TMYGG----------------STGGWESFAV-------QVF--------Y-------P-----------DE----YNGCWS-------------------------------------FCPDAFDFRK-------------F----------------------------------------------QIVNLYED------------------PNAYYVQ--------GDWTKKNRGASRDYLGHIRE-TMEQENHH-EMVLGSRGR---------------SGGQWDAWQAVYSP----VNESD-GYP-------LAIWDKLTGE-INHETVKYWEEHFDVRIKLQRE---------------------------------WETKGLG-AK----L----V--------------N-KLHVYV---------------------------G-VLDSYYL------N------DAVYYLEDFLESTSNPYYNGS--IEYG-----------------------------VRDGKGYEH-----CWTG-----SYDETLS-------------M-
>EPrPA00000022932
--------------------------------------------------------------------------------------------------------------------------------------------------------------------------------------------------------------------DAGV--NVTTI-------------------V---QRRG---------------------------YAVEKHKV----------------------------------------------S-TIDNYILTMYRLP-KSYDETQ------------------Q----NKPAAPN-------------------------KP-------------------------------------------------------------------AVY------------------------------------------------LIHG--------LLDSSF-----------TWVSNFRNQSLAYI-----------L----------------------ADA---------------G-Y--------------------------------------------------------D-----F---------------------------------------------------------------YKTSDAQFW-------------DFS------------------------WEEMGTYDLPAML-K-----------------------------YALKV--------------------------------------------------------------------------S----------------GRPTI-SYIGH----------------SEGTTQAFVGFSLDQALAKRVS------Y-------------------------FAAL----------------------------------------GPVAYIADA----------------------TSAPFLALAKGYVDKWLE--------TFGVSEFGSRSTVFHDIINT------------------YGCSFPQA------PCDSII-------------------------QLVVGPSQN--------------LNTSR----IHVYIS----QTPAG-T-----------SVKTM-GH-YAHGIRDNTFRRYD-------------YGCSCSRLLPISLCSSLICKNKAS-YGAFDPPPYDLGN----M----K--------------Y-PRISLFK--------------------------G-ADDSLATP-----K------DIAKLRAQLPR-------------------------------------------------GTI----------------VTEMTIN-------------N-
>EPrPA00000023786
------------------------------------------------------------------------------------------------------------------------------------------------------------------------------------------------------------------------------------------------------------------------------------------------------------------------------------------------------------------------------------------------------------------------------------------------------------------------------------------------------------------------------------------------------------------------------------------------------------------------------------------------G-------------------H-------------TWC----------------------E-------------------------------DLDGEFNTIPPW-----------VAHE-Q----RSR--------------------------S-------------------------LQHARDFVWRFL-E------------------------------TLRDRY----------HW-----------------------------------------------------------------------------SLDRV-FLFGF----------------SQGASVAFHV-------ALT--------A-------P-----------CR----LGGVVL-------------------------------------VAGGAVKGPH------------------------------------------------T---K-----------------------------------------------------------------------------------------------------------------------------------------------------------------------------------------------------------ELRR---RD----H----E--------------T-PGVLLC---------------------------G-GRDDVFPP-----S------LADETERQFQAVF-------------------------------HK-------------------------QDL-----LTRHVMP-------------S-
>EPrPA00000024272
-------------------------------------------------------------------------------------------------------------------------------------------------------------------------------------------------------------------ATCLCWKRLSDLPPDLRM------------------MQGMFQASTDPN--------------------AIARPV----------------------------------------------------RLSYSAVFP-P-------------------------------ANMPL-------------------------RG-------------------------------------------------------------------VVV------------------------------------------------FLHG--------INEHSE-----------RYAH------AWEA-----------L----------------------CGM---------------G-F----------------GV-------------IAY----------------------D------------------------------LR----------S-----------HGNS-YMDVGGLRAHVEY-----------------------------------------------FQEFVDDTNDFI-T------------------------------FAKTEILPKMR----------------------------------------------------------------------------------VAEDVKL-VIMGM----------------SLGTLVSVHT-------VLS--------G-------V-----------HT----FSGIVL-------------------------------------VAPAVSAEMT-------------------------------------------------FVLRVMKLISGVLRAVAPRA--------------------------------------------------------------RLVPGVNA-------------------------------------------------------------DYVCRDPLVNKDYDA--------DPLTTREKLTCRIASEVSRAMERL-------DQDRRVESATSAF--C----Q--------------V-PILFMM---------------------------G-AEDKVTSV-----P------EAQRFYRRLAS-------------------------------------------------------------PD-----KQFEMID-------------G-
>EPrPA00000024590
-------------------------------------------------------------------------------------------------------------------------------------------------------------------------------------------------------------------KTALCWKRAGDMPPHLRV------------------DEGVC---------------------------PNREGR----------------------------------------------------ALWYSAVFP-A-------------------------------QGAPL-------------------------RG-------------------------------------------------------------------VVL------------------------------------------------FVHG--------LNEHSG-----------RYFH------VWEE-----------L----------------------CAM---------------G-F----------------GV-------------IAY----------------------D------------------------------LR----------S-----------HGKT-YMDVPKLRGHINS-----------------------------------------------FDAFINDTNDFL-T------------------------------FAKKNIYATMLG------------------------------------------------------------------------------EMQAPEALPL-VLLGF----------------SMGTLVSVHT-------ILS--------E-------Q-----------HT----FAGVIL-------------------------------------AAPCVGVEKT-------------------------------------------------PFLRLLTVVGSAVVALAPNA--------------------------------------------------------------RTVPAVNE-------------------------------------------------------------KWVCRDPLVGKDYDA--------DPLTVRAQITSRTGKELQTFMEKL-------EKEPRLDDPESSF--G----K--------------L-PILFIM---------------------------G-SLDRVTNL-----P------LATQFYESIAN-------------------------------------------------------------KD-----KKFFLVH-------------G-
>EPrPA00000024998
-------------------------------------------------------------------------------------------KYQTIGCRTTRLGGVECRVFYPSALQSSAVP------------------------------------------------------------------------------------------------TKQRVRYLHHGKH-----------L----AKGIQQFSRVPE-----------------WFFNNLENA----------------------------------------------------YLAAIHDAP----------------------------VA-KPERASG-------------------------WP-------------------------------------------------------------------LVI------------------------------------------------FSHG--------LGGSIE-----------LYSF------INQQ-----------L----------------------ASA---------------G-N----------------IV-------------VVL--------SHG-----------D------------------------------------------G-----------SASVTR------------------------PEDNRVEYYQ----QITDAVRHNIDGEGFRFRNNQLRHRVQEMRRVL-N------------------------------VVSDLAHTADDT-LWKSI-----------------------------------------------------------------------------DLKRV-HAAGH----------------SFGAATALTA-------THL----------------D-----------ER----FGAAVL-------------------------------------LDAWMEPVDK-----------------------------------------------------------------------------------------------------------------------------------DTMEGLKG---------------------------------------------------------------------------------------------------------------------------------------R--------------A-PVLHLV---------------------------S---DPFAKW-KENAD------RVKLHGERC-------------------------------------------------------------AHEK-----TRVKCIT-------------G-
>EPrPA00000025109
----------------------------------------------------------------------------------------------------------------------------------------------------------------------------------------------------------------------------------------------------ATSTDG----------------------------------V----------------------------------------------------EIYYETSGP-----------------------------STSASSNSA-------------------------TD-------------------------------------------------------------------VVV------------------------------------------------FVSG--------FFAITT-----------IWDD------VVKQ-----------L----------------------SKT-----------------H----------------HC-------------IAL----------------------D------------------------------TR----------G-----------YGRS-A-------------------------KPIDVLAYS-------------------------MKRYVRDVEAVLLA-------------------------------------------------------------------------------------------------------------------------AGVPVDQKV-TVACH----------------STGGMIANTL-------YFT--------N-------P-----------SR----VRAIVY-------------------------------------ISTCADAKFY-----------------------------------------------------------------------------------------------------------------------------------ETVNGSSQ----------------------------------QLKDG--------V-------------ATPSKAPGFFMSFGMTPAIAIE-AAKWPTCSLFANADV--------------VAATVFGEERLSQ----I----Q--------------V-PALVIH---------------------------G-ANDIVSSQ-----E-----HFAAPLAKALPN--------------------------------------------------------------------TTLELIE-------------G-
>EPrPR00000013084
-----------------------------------------------------------------------------------------------------------------AWAAPRTF--------------------------------------------------------------------------------------------A---------------------------------------------------------------------------------------------------------------------------------------------------------------------------------------------------KA-------------------------------------------------------------------RAF------------------------------------------------LLPG--------TGE-------------HGFLHR--RTSIGIP-----------L----------------------AQR---------------G-V----------------AT-------------LIL----------------------E------------------------------------------G---------PFYGRR-R----PQDQKGSKLRR-----------------VS----DLPIL----------------GQATIEEAKSLL-S------------------------------YFQQQH-----------------------------------------------------------------------------------------GYEHV-VVAGS----------------SMGGLHAAMI-------ASV--------Y-------P-----------GD----VGATAW-------------------------------------LAPPSAIPVF-----------T-------------------------------------------------------------EGLLA--------GSCNW----------------------------------------ASLYK--------------------------------------QHEL-Q-----------LLDNM----LQGHAVSTASPVEAS---------------FQDEDSVQQVKKRMRKF-------LSITDIDNFQPPR--R----S--------------D-AIVFVV---------------------------G-TEDQYIGM-----TN----AEWTRLAAKW---------------------------------------------------------------RP-----AEFRYVK-------------T-
>EPrPR00000013613
---------------------------------------------------------------------------------------------------DA--------PEYAPQELLRHV---------------------------------------------------------------------------------------------TF--RSQRL------------------------------------------------------STFWGTDV----------------------------------------------------FLKAWVLLP-HKF----------------------------FDASTAH----------------------IEYP-------------------------------------------------------------------LFI------------------------------------------------YQSH--------YSRGFE-------------------------------------F---------------------DFL---------------E-T----------------PP-------------NAT----------------------E-------NDSVDDLYGYYLYANWTSDAPD-SAFYKNR-----GIIV-QLQHANPYYDD-S---YAVNSANI--GP--Y-----------G------------------------------DAITYEFLPYL-E-----------------------------KQF-----------------------------------------------------------------------------------------RGIGQGWAR-TMYGG----------------STGGWESLAV-------QVF--------Y-------P-----------DE----YNGCWA-------------------------------------FCPDSFDFRK-------------F----------------------------------------------QIVNLLDD------------------PNAYYVK--------GDWTQKNRGASRDYLGHIRE-TMEQENHH-ERLLGSRGR---------------SGGQWDVWQATYSP----VNDSD-GYP-------AAVWDKLTGD-INHTVVQYWEDHFDVRVKLQRE---------------------------------WEAAGLG-AK----L----V--------------N-KLHVFV---------------------------G-VLDSYYL------N------DGAYLLEDFLESTRNPYYNGS--IEYG-----------------------------VHDGKGFEH-----CWTG-----SYDETLS-------------M-
>EPrPR00000014476
-------------------------------------------------------------------------------------------------------------------------------------------------------------------------------------------------------------------------------------------------------------------------------------------------------------------------------------------------------------------------------------------------------------------------RI-------------------------------------------------------------------VLL------------------------------------------------FCHG--------GSFHKE-----------IWTP------IVRR-----------L----------------------QAS---------------A-LLQRV----------PCEC-------------VAI----------------------D------------------------------WRY---------------------HGAK-S----ADVDGATL-------------------YYEGGDKKAPRVEHP---------GRHWPEWAPPDLRKTI-E------------------------------ELRREDKT-------------------------------------------------------------------------------------LNRTTRI-VGIGH----------------SMGAATLLNV-------EVH--------Q-------P-----------GT----FAGLVL-------------------------------------FEPPFAVGER---------------------------------------------------PEVLSKAASVMVLNAMG------------------RPEEW----------------------------------------------------------------------------------------YYAL-------------------------------------------------------------------------------------------------------------------------------------------------------------------ADVAVAGRLS---------------------------------------------------------------------DVRARLK-------------H-
>EPrPR00000014512
--------------------------------------------------------------------------------------------------------------------------------------------------------------------------------------------------------------------------------------------------------------------------------------------------------------------------------------------------------------------------------------------------------------------------D-------------------------------------------------------------------AGL------------------------------------------------FKSG---------------------------------------------------------------------------A---------------K-ICDRV----------ACEY-------------VAF----------------------D------------------------------WRY---------------------HGTN-A----CDEEPATL-------------------FYEGNDPRSPRVFHP---------ANCWPQWAPEQLVEIL-S------------------------------ELKGDDDKLGRATKIIGVGHSMGGANLLQFEVLYPGSFEGLVLFEPTLSFECKTFGGXXXGISHSKRVEHRVKYWPEWSQPVLDEKIREIRGATDRTTRI-IGIGH----------------SMGGGALLQY-------EVD--------H-------P-----------GT----FEALIG-------------------------------------FEPVYDNG--------------------------------------------------VLNDEQVHGARDMLVAVSLA------------------REGEW---------------ASQELAVEHIKS----HKTFRRWHPEALEAYVN------------------------SAIV------QTADN-RWKL-----------------ALPPMQEAATFCHEFIQLPP----------------------------------------EKLAR----A----K--------------C-PLFFEP---------------------------A-ERSFFFYP-----Q------SARALAEKVG---------------------------------------------------------------EK---VVVGEPIP-------------K-
>EPrPR00000014691
-----------------------------------------------FY------------------------------------------------------------FSTNLDAPRERFVRAN---LASGVW----------------------------------------------------------------------PPVWEEVIPEQK--DAIVLEGVY----------P---------VKGDLVVVKL------------------------LKDVC---------------------------------HVLHVY--------NLDGVFQYEIALP------------------------TIGTVGIASKRTESEFFYHFISFLYPGSIFRVDLADGNTTP-----QLFRETKVKG----------------FDASLYEAKQVF------YPSKDGTKIPM-------FLVKSKAAPLNGQLPT-----------------------------------YLYG--------YGGFNI-----------SLTPSF----SVAR-----------L--------------------VFVQNY--------------G------------------GL-------------LAL-------P--------------N------------------------------LR----------G--------GGEYGEQ-------------------WH--------QDGMLFK-------------------------KQNVFDDFQYAA-E-----------------------------YLIKEGYT----------------------------------------------------------------------------------------NSSKI-AIHGG----------------SNGGLLVAAC-------ANQ--------R-------P-----------DL----FRVAVG-------------------------------------AVGVMDMLRFHKFT----------------------------------------------------------------------------------IGHAWRTD------------YGDPDVAEDF---------------AYLLKYSPI----------------------------------------------------------------------------------------------------------------HNVPAKDSDKIKN----L----Q--N---------GGF-PAVLLTT--------------------------GDHDDRVVPL-----H------SFKLIAELQHKLGDS------------------------------------------------------PQQTNP----LVIRIDT-------------K-
>EPrPR00000016747
---------------------------------------------------------------------------------------------------TM---------DLTPTEWIQHV---------------------------------------------------------------------------------------------TM--KSELL------------------------------------------------------SEFHGKDV----------------------------------------------------FMYASVVLP-KDY-----------------------------ASRASN----------------------ATFP-------------------------------------------------------------------TVY------------------------------------------------YIEG--------FTGTES-------------------------------------Y---------------------ADR---------------A-R----------------AF-------------LAS----------------------E------------------MGDVWKAGEWS-VPM----------LRV-TLGSRFKFGHT-S---FADSEAS---GP--W-----------G------------------------------TALVSEFIPYL-E-----------------------------SQF-----------------------------------------------------------------------------------------AMVKASSGR-FLHGH----------------SSGGWATLWL-------QIQ--------H-------P-----------EF----FGGAWS-------------------------------------SAPDPVDFSH-------------F----------------------------------------------QVVNLYKA------------------ANMYW-----------DPYGRPYPTSRE-DGDVTC-TIRNENLV-ERVFA-NG----------------NGGQWDAFCAVFGP----LDSKT-GLP-------VPLFDKVTGV-IDRAVVAYW-ERFDIVKVLQA-----------------------------------GGQPLL-DR----L----Q--------------D-KIHVVC---------------------------G-SEDTYYL------E------GACYALQEIIGPKSKR--------------------------------------------AGSFE-----PQVE-----SYVDIVA-------------G-
>EPrPR00000017291
---------------------------------------------------------------------------------------------------LK--------------------------------------------------------------------------------------------------------------------------------------------------VAG-------------------------------LGTV----------------------------------------------------YVPCTSKTV----------------------------------TSRT-------------------------KK-------------------------------------------------------------------TLV------------------------------------------------LVHG--------YAAGNA-----------LWAC------NLEF-----------L----------------------AQ----------------Y-Y----------------DV-------------YAI----------------------E------------------------------WI----------G-----------KGRS-D----RPDFTSYE-----------------------------------------------HADADKIFVDGI-EKWRKA--------------------------LKL---------------------------------------------------------------------------------------------EKF-YLAGH----------------SLGAMFVSSY-------AVR--------Y-------P-----------GR----AEHLVL-------------------------------------ISPAGVSHPPPP-------------------KPVSFGLRVFRYLWSLKLTPM-------SVARYAGPFGPALIRFVAR---------------------------------------------------------------TRIGVMPE------------------------TSAXXX----XVARY-AGPFGPTLIRFIARTRIGGM-PETSAMRRGQLPLDTVG------EYWYHNWALKASGEVAMHTHLHP--GVFAKK-PICEMLTPKT----V----H--------------V-PITFMY---------------------------G-GGPDWMEP-----R------HAYEFAKKFHGH------------------------------------------------------------ARV---PVQVLLVP-------------G-
>EPrPR00000017525
-----------------------------------------------------------------------------------------------------------------------------------------------------------------------------------------------------------------------I--D-QKIDHFAWLS-----------------ADA-ADATN----------------------KTGQPAT---------------------------------------------------YKMRYLVNDQ-------------------------------FWDPTDRN------------------------AP-------------------------------------------------------------------VFF------------------------------------------------YTGNE---------GDVT-----------LYANNTG---LMWE-----------N----------------------AEE-----------------F--------------K-AL--I----------VFA----------------------E------------------------------HRY---------------------YGES---LPFGKDAYMDH-----------------LQYLN-------------------------HEQAIADFLELI-Y------------------------------SLQDEY----------------------------------------------------------------------------------K-----AENHAV-ILFGG----------------SYGGMLSAWF-------RMK--------H-------P-----------SI----VHGAIA------------------------------------ASAPIFGFPAYTSWKGEKYWTVVTQDASPEKG-----------------------S--APNCVPNAKKAWPKIFELAKTDG--GRKKLS------------------------NIFRLCEPLDKEE---------QGEAVAMSVLVAFDT------------------------LAMGN---------------------FP---------YPSSYLTQGVADLPPWP-VREACSFLAGDFQ--DGED---DEKL-LV-------ALRDASNVFNNATKDL-SCFK--------------L-PSLTDFDG-----IWDYQWCTEMLPQETYFSTNG-ETDMFWPR-----N-----VTFDSIRSHCKDTWNTTPDPNWIRVNYGDDQLRF----ASNIVFSNG-------KLDPWSSGGVHS---VPKDSK-----LTVVWIE-------------E-
>EPrPR00000017532
--------------------------------------------------------------------------------------------------------------P-HGDGATRW---------VPWPPEAA---------------------------------------------------A-------------------------PS--HASTDEPEGRGGD----------VI---HLHGV----------------------------PNKNDD---------------------------------------------------APPPSLALQR-EHFADAR------------------VAFSVAPSVDAL-P----------------------PQN-------------------------------------------------------------------VLV------------------------------------------------FLHG--------RGDSHE-----------PFAR------LGEQ-----------M-ALPQTAVIPLRAP----LMLPFDM---------------G-------------------P-------------TWI----------------------D-------------------------------DLDDDYNVIPPT-----------VAHR-K----RSDSKHVS------------------IAIS-------------------------LQAASEYVVSFL-T------------------------------TLRDKY----------HW-----------------------------------------------------------------------------RLDRV-FLFGF----------------SQGASVAFHV-------ARS--------M-------P-----------WR----LGGVVL-------------------------------------VAGGTVKGPH------------------------------------------------T-DFS-----------------------------------------------------------------------------------------------------------------------------------------------------------------------------------------------------------MESK---RD----H----E--------------T-PALLLC---------------------------G-GRDDVFPL-----S------LAEQSEKEYAATFTNSK-------------------LLSRVVFPHKPHDMXXXXLSLSEQSEKEYAVAFTNAKL-----LSRVVFP-------------H-
>EPrPR00000017658
-------------------------------------------------------------------------------------------------------------------------------------------------------------------------------------------------------------------PTCLCWKRAEDMPKHLRV------------------MQGTCST-------------------------IGSPSV----------------------------------------------------ELSYSAVFP-PK------------------------------AALPL-------------------------RG-------------------------------------------------------------------VVL------------------------------------------------FIHG--------VNEHSE-----------RYFH------VFEA-----------L----------------------CGM---------------G-F----------------GA-------------IAY----------------------D------------------------------LR----------S-----------HGKS-HMDVPGLIGHVEH-----------------------------------------------FQELINDTNDFV-T------------------------------FAKREIFPAMG----------------------------------------------------------------------------------ARPDEKL-VIMGM----------------SLGTLVSVHT-------ALS--------Q-------Q-----------HT----FAGIVL-------------------------------------TAPAVSVEMT-------------------------------------------------ALLNVIGLTSGALAMVAPQA--------------------------------------------------------------RLVPAVNI-------------------------------------------------------------DSMCRDPLVNLDFDA--------DPFVTRKAITCRMAHETLSFMTAL-------QRDKTVEDVGSAF--C----Q--------------A-PLLMMM---------------------------G-SQDKVTSL-----P------VARTFYERVAT-------------------------------------------------------------TD-----KHFELID-------------G-
>EPrPR00000017681
RA-----------------------------------------------------------------------------------------------------------------------------------------------------------------------------------------------------------------------------------------------------FGGLLR-----------------------QYAHESVET----------------------------------KC----------------TMKFNIFLP------------------------------PNASDTAK-------------------------VP-------------------------------------------------------------------VLY------------------------------------------------FLAG--------LTCDDE------R----AFQKAP----TFMK-----------A---------------------AAAR---------------G-I----------------AI-------------ITP----------------------D------------------------------TS--------PRG-----------------------------------------------------------------------------SYITKELPALA-I-----------------------------ANFPI-------------------------------------------------------------------------------------------LADRQ-SITGH----------------SMGGHGALTI-------GLR--------N-------P-----------DA----YRSVSA-------------------------------------FAPIAHPTQC-----------------------------------------------------------------------------------------PWGI--------------------------------------KAFTGYLGSD-----------------------------------------------------------------QETWKQYDATLLLLA-------------------------------------------RGA--H----K--------------H-EILIDQ---------------------------G-LEDQFLL-------------DKQLLVDAFDAAAKQ-------------------------------------------------------VQQK-----VTIRHHE-------------G-
>EPrPR00000018305
-----------------------------------------------------------------------------------------------------------------------------------------------------------------------------------------------------------------------S--GKTAR------------------------VDE----------------------------------F----------------------------------------------------EWSYMERDA---------------------------------QAPDT-------------------------TE-------------------------------------------------------------------PVV------------------------------------------------LVHG--------FSSWKE-----------SWTN------LARQ-----------I----------------------DK----------------K-Y----------------RV-------------IVP----------------------D------------------------------LP----------G-----------QGCT-T----PAEPTL---------------------SYT-------------------------ADAQAERLHRFL-E-------------------------------------------------------------------------------------------------------------------------ETVPADRKV-HLIGC----------------SMGGMLAGVY-------SAK--------Y-------P-----------ER----VRSLTM-------------------------------------MCPAGITMPN----------------------KSDAYKILDDEG---------RN---LLLARTPEEMAEMAAIIDYR---------------------------------------------------------QISGP-RFILSS----------------------------IVKF----RLEKM-P--------------------VFEKIFEDTKNDPTVL----------------------------------------ETQLDRIRA--------------------------KTLIFW---------------------------G-KNDRVLDV-----------------------------------------------------------------------------------------------------------------
>EPrPR00000018931
-------------------------------------------------------------------------------------------EFQTIGCVTKRLGGVECRVFYPVAFGAST----------------------------------------------------------------------------------------------IN--ATKRAPYVHHGEL-----------L----ARGLSIAGKAPQ-----------------WFFHPLYSA----------------------------------------------------YLAAIPDAP----------------------------IATPSKHTGG-------------------------WP-------------------------------------------------------------------LVI------------------------------------------------FSHG--------LGGSLE-----------IYAT------IVQE-----------L----------------------ASR---------------G-M----------------VV-------------AVL--------NHC-----------D------------------------------------------G-----------SAS--------------------------------------------------------------LRQRVVEVRRVL-D------------------------------AIMALASETSSRDVFHTV-----------------------------------------------------------------------------DMGNV-DIAGH----------------SFGAATALSA-------AHK----------------D-----------ER----FRSAVL-------------------------------------HDAFMTPVSK------------------------------------------------------------------------------------------------------------------------------------------------------------------------------------------------------------------------------------------------------------------------------------------------------------------------------------G-YTQGW----ATAFR------CCTSSQSSS-------------------------------------------------------------LLTD-----SRIWTPS-------------R-
>EPrPR00000019467
----------------------------------------------------------------------------------------------------------------------------------------------------------------------------------------------------------------------------------------------------SFSRDG------------------------------------------------------------------------------------------TIEISP-----------------------------------EKP-------------------------TA-------------------------------------------------------------------AVV------------------------------------------------FAHG--------LGDTAH-----------GWAD------AMTM-----------L----------------------SND-----------------L---------------PHVKFVL--PTASKKPVTL--------NMGMKMPSW----YD------------------------------IQ----------S-----------LDKT-E----GDTAHG-------------------------------------------------IEDSRDIVLGLI-E-----------------------------KEVAAGI-----------------------------------------------------------------------------------------PHSRI-VLGGF----------------SQGAALSLFT-------GFQ--------I-------K-----------TV----LAGVLC-------------------------------------LSGYIPKM---------------------------------------------------------------------------------------------------------------------------------------------------------------------------------------------------------------------------------------------------------------------------------------------------------------------------------------------------------------------------------------------------------------------------------------------------------------D-
>EPrPR00000019866
-----------------------------------------------------------------------------------------------------------------------------------------------------------------------------------------------------------------------T--HKAKV------------------------ATG----------------------------------V----------------------------------------------------TLEYALHTLQV-------------------------------DDAEG-------------------------EE-------------------------------------------------------------------RVM------------------------------------------------FLMG--------FMEDKE-----------SWAP------MVDL-----------I----------------------QHQWLTTR-------QTKN-L----------------TM-------------VTL----------------------D------------------------------NR----------G-----------CGGS-S----A--GWG---------------------YNS-------------------------TSIMANDALALL-D------------------------------HLGW---------------------------------------------------------------------------------------------DKV-HIIGL----------------SMGGMIALEL-------ATM--------A-------P-----------QR----LRSLSL-------------------------------------IVTTRGGFET-----------------------------SGATNF-------ILQ---TVFTRDQEAILQMTLDFFYP-----KEFL----------------------------------AKP-----------LEGST-ETVGDV----------------------------LRRL----HKDKM-T------------------N-MKPQTVGGYVGQTLAIR------THF----------------------------VSDERLAALGK----A----G--------------V-PIMVMG---------------------------C-AGDKLIPG-----V------ESVKIRDAVGA-------------------------------------------------------------EH-----VRLVYYD-------------K-
>EPrPR00000019867
-----------------------------------------------------------------------------------------------------------------------------------------------------------------------------------------------------------------------K--QKATV------------------------STG----------------------------------L----------------------------------------------------TIEYVVTTKDV-------------------------------EGATE-------------------------DE-------------------------------------------------------------------NVV------------------------------------------------LIMG--------FGNTKE-----------SWGL---------------------------------------------------------------------------------------------------------------------------------------------------------------------------------------------------------------------------------------------------TMADDTLALM-D------------------------------HVGF---------------------------------------------------------------------------------------------ESA-HIIGV----------------SMGGMIALEL-------AAN--------A-------P-----------KR----VRSLGL-------------------------------------NVTTRGKYVQEE------------------G--------KQDNSE-------MRK---TMFSKDKDVIAAGVLKMLYP-----DAFL----------------------------------AQR-----------MEDMD-TTIREE----------------------------LYNF----HRGRL-D------------------V-APKKYMRGVIGQVLAIR------THW----------------------------VSDERLAAIGQ----A----G--------------F-PVLIIG---------------------------G-GDDRLIPG-----S------ECKVIADGMNAS------------------------------------------------------------DR-----VKLIIME-------------D-
>EPrPR00000021072
--------------------------------------------------------------------------------------------------------------------------------------------------------------------------------------------------------------------------------------------------------------------------------------------------------------------------------------------------------------------------------------------------------------------------R-------------------------------------------------------------------VLL------------------------------------------------FLHG--------GSYTKE-----------CWNP------IIRR-----------L----------------------QQS---------------P-LLQRM----------SCEI-------------ATF----------------------D------------------------------WRF---------------------HGEK-S----DHSIAATL-------------------SYRDGDETNARVDHP---------LREWTKWGADDVRHQV-Q------------------------------NLRAL-----------------------------------------------------------------------------------------NSTMDI-VAIGH----------------SMGATTMLQV-------EIE--------T-------P-----------GT----FQGIIA-------------------------------------FEPVHKQK--------------------------------------------------NQTDADRAAIVEILVSVASS------------------RVSSW---------------NSWADVEEHFKT----NKAYRRWDPECMEAFIE------------------------QGIR------RTSAG-TYVL-----------------ATTPLQEAALYSHTQLDL-------------------------------------------DFAR----V----A--------------C-PVTIEH---------------------------A-PKSFFFSP-----R------DTNEIAQRNP---------------------------------------------------------------DK---YTIADPIP-------------N-
>EPrPR00000021073
--------------------------------------------------------------------------------------------------------------------------------------------------------------------------------------------------------------------------------------------------------------------------------------------------------------------------------------------------------------------------------------------------------------------------V-------------------------------------------------------------------VLL------------------------------------------------FLHG--------GSYTKE-----------CWDP------IIRR-----------I----------------------KQS---------------P-LLQRV----------PCET-------------VAF----------------------D------------------------------WRF---------------------HGEK-S----DHSVGATI-------------------SYVHGNKAKPRSDHP---------LRVWVEWGLDDLRDVV-K------------------------------KLRANDKD--------------------------------------------------------------------------------------GVKTKI-VAIGH----------------SMGASAMLQV-------EME--------N-------P-----------GT----FQGIIA-------------------------------------FEPVHGKS-----------------------------------------------------RDEANAVTDMLVSVTLR------------------RPGEW---------------NTWEDVVKHFKT----GKTYRRWNAESMDAFLK------------------------HGVR------KRGDG-KYVL-----------------ATTPQQEAAIYCHQLLQF-------------------------------------------DFPR----V----S--------------C-PVTIEH---------------------------A-EKSHFFDA-----K------STKLIAQQYP---------------------------------------------------------------DK---YTMADAIR-------------N-
>EPrPR00000021565
-------------------------------------------------------------------------------------------------------------LLALPASAMGSP--------------------------------------------------------------------------------------------GCQ--LTHPL------------------------ASGTYNITVNGT------------------------------------------------------------------------------VREFIVRVP-PTY-----------------------------SPSKP-------------------------HR-------------------------------------------------------------------VVI------------------------------------------------ELHW--------FGGTMRDVEAVS----TRFGN--GSYYGLHA-----------I----------------------AGA---------------S------------------TIF------------ISP----------------------Q------------------------------------------GLS---------NAWF-N-------------------------------------------------------ANGDDMAFMDAIVATT-D-----------------------------SQLCV-------------------------------------------------------------------------------------------DTTQR-FVVGF----------------SFGGSMAYAI-------ANA--------R-------G-----------AQ----FRAVAV-------------------------------------VSGTDFTPWP---------------------ADIKTLPVAFFVAXXXXFVLGF-------------SFGGSMTYAIANARG------------------------------------------------------------GLFRAAAV-------------------------------------------------------------LSGTVFSPWPADIKTL------------------------------------------------------------------------PV-AFFVAH---------------------------G-VSDPGNTI-----D------KGRLMRDRFVEVN-------------G-----------------------------CENQTALEPT-V--GSAS-----HIKTKYR-------------R-
>EPrPR00000021822
-------------------------------------------------------------------------------------------------------------FVVGTDAGLKR----------------------------------------------------------------------------------------------NK--YHSVLEGEFPL------------------VCG-----------------------------GSLPEV----------------------------------------------------HIEWEQWGD-------------------------------STLPPER----------------------------------------------------------------------------------------------TIL---------VLPS-----------------------------------FSHSS--H----AASNRDDPRPG------WWENM---IGPGKA-----------I-----------------------------------NT---SYF----------------RV-------------ICP----------------------S------------------------------VL----------G---------SPFGAT-S----PLTTDPRT-----------------GEQYR---ASFPQIT---------------PADMAACHAKLL-D------------------------------DAGI---------------------------------------------------------------------------------------------RNVHTVIGG----------------SMGGMQALEF-------AAQ--------F-------P-----------DR----LDRLIA-------------------------------------IACTAQTTPG----------TVAL-------RRVQRQAILTDPAYQDGNYAR-------GTILNGMKVARELGMMCYR-------------------------------------------SRE-----------------EFDARFDW------------------------NPVGVE----H------------------------F-KSSTFEVEAYMEYQANKFA----RSYDPNCYLLLSKAMDLTNVGRG---------YTNLAEGVGR----I----T--------------A-DSMIIG---------------------------V-KQDLLVPI-----Q------EQRSIANILQSYG-----------------------------------------------------------TQ-----SELVEVD-------------SK
>EPrPR00000023462
-------------------------------------------------------------------------------------------------------------------------------------------------------------------------------------------------------------------SDSSV--ASEH--KKWRF------------------HDGKF---------------------------KNALGQ----------------------------------------------------WLYYCSYFP-PQ----------------------------DPDGTRL-------------------------RG-------------------------------------------------------------------VVV------------------------------------------------FLHG--------IGEYAR-----------RFTH------LFDV-----------L----------------------CAS---------------G-F----------------GV-------------VAY----------------------D------------------------------LI----------G-----------HGRS-DDDECGERAHAQQ-----------------------------------------------FQHFVDDTNTFL-K------------------------------LVKQSVFPQML----------------------------------------------------------------------------------QGPVPPL-VLMGM----------------SYGSLVGLHT-------VLS--------E-------Q-----------HA----FAAVVL-------------------------------------AAPALSVEWT-------------------------------------------------TVLRFQRAVLTPVARFMPRA--------------------------------------------------------------RVTPGVNY-------------------------------------------------------------AFLSRNPEFLQDYMA--------DPMVIKGKLTVRMATETLAAMEKV-------QHDAQVVDGESAF--C----R--------------M-PLLLVQ---------------------------G-SEDKITSV-----A------LADEFYQRVAS-------------------------------------------------------------KD-----KTFQKFD-------------G-
>EPrPR00000025872
-----------------------------------------------------------------------------------------------------------------------------------------------------------------------------------------------------------------------R--GKTAQ------------------------VDE----------------------------------F----------------------------------------------------EWSFMERDA---------------------------------KAPDT-------------------------TE-------------------------------------------------------------------PIV------------------------------------------------FVHG--------FSSAKE-----------SWTR------LAAR-----------I----------------------DK----------------K-Y----------------QI-------------VVP----------------------D------------------------------LP----------G-----------QGRT-L----PADPSC---------------------SYT-------------------------MDDQAERLHKFL-E-------------------------------------------------------------------------------------------------------------------------ATIPADRKV-HLVGC----------------SMGAMLAGVY-------SAT--------Y-------P-----------NR----VRSLTM-------------------------------------ICPAGITMPN----------------------KSDAYKLLDDEG---------KN---LLLAETPDEMAEMFSYISHR---------------------------------------------------------PVPIP-RFVISF----------------------------AAKY----R---------------------------------------------------------------------------------------------------------------------------------------------------------------------------------------------------------------------------------------------------------------------------------
>CEG38691.1
---------------------------------------------------------------------------------------------------SM---------DLTSTEWLEHI---------------------------------------------------------------------------------------------SM--KSKLL------------------------------------------------------SEYHNQDV----------------------------------------------------FMMASIVLP-WNF-----------------------------KTLQKS----------------------RAFP-------------------------------------------------------------------TVY------------------------------------------------YIEG--------FTGTES-------------------------------------Y---------------------AKR---------------A-Q----------------AF-------------LSS----------------------E------------------MGHDWKAGRWP-IPM----------LRV-TLGSRFKFGHT-S---YADTEAN---GP--W-----------G------------------------------TALVTEFIPYL-E-----------------------------SLY-----------------------------------------------------------------------------------------PAIPSAAGR-YLHGH----------------SSGAWASLWL-------QLK--------F-------S-----------NF----FGGTWS-------------------------------------SAPDPVDFSK-------------F----------------------------------------------QVVNIYEA------------------DNAYW-----------DTNGHPYPTSRS-NGFVIC-SNRDENLV-ERVIG-RG----------------NGGQWDAFFAVFGP----RGA-D-GMP-------IPLFDKVSGD-INRDVAKYW-ERFDICKYLQQ-----------------------------------RPGLLT-PT----L----R--------------G-KIHVFC---------------------------G-VEDTYYL------D------LACRSLQKLVGNSKD---------------------------------------------NAQDG-----SAVP-----NYVALIP-------------G-
>CEG40668.1
----------------------------------------------------------------------------------------------------------------------------------------------------------------------------------------------------------------------------------------------------TTDADN------------------------------------------------------------------------------------------NLVLSP-----------------------------------QKP-------------------------TA-------------------------------------------------------------------AVI------------------------------------------------FLHG--------LGDTGH-----------GWSD------AMIM-----------L----------------------AKG-----------------L---------------PHVKFVL--PTASSMPVTL--------NMGMHMPAW----YD------------------------------IK----------S-----------LARV-N----GDDADG-------------------------------------------------IDASRDRIMTII-E-----------------------------KEVAAGI-----------------------------------------------------------------------------------------PLSRI-VLGGF----------------SQGAALSLFS-------GYQ--------T-------K-----------KV----LGGIIS-------------------------------------MSGYLPRYAS--------------------------------------------------------------------------------------------------------------------------------------------------------------------------------------------------------FQVAPET--------------------------------------------------------------A----N--------------V-PLLMCH---------------------------G-EQDQVVRF-----E------YGKMSKEKLETA----------------------------------------------------------GVKN-----IKFHSYP-------------K-
>CEG47268.1
--------------------------------------------------------------------------------------------------------------------------------------------------------------------------------------------------------------------------------------------------------------------------------------------------------------------------------------------------MKFSIFLP------------------------------PSASDSHK-------------------------VP-------------------------------------------------------------------VLF------------------------------------------------YLAG--------LTCTDE------V----LFVKAP----EAQK-----------V---------------------AATR---------------G-I----------------AI-------------VTT----------------------D------------------------------TS--------PRDVSIPGDEDSWDFGTG-A--GFYVDATEPK-----W-----------DEHYRM------------------------YSYVSKELPALI-T-----------------------------ANFPV-------------------------------------------------------------------------------------------QEDRQ-SIMGH----------------SMGGHGALVL-------GIR--------N-------P-----------TQ----YQSISA-------------------------------------FAPISHPRQC-----------------------------------------------------------------------------------------PWGI--------------------------------------KAFTGYLGVD-----------------------------------------------------------------QESWKQYDATQLMLS-------------------------------------------HGP--I----P--------------Q-SILIDQ---------------------------G-REDTFLQ-------------EKQLLPEAFAAACES-------------------------------------------------------VGQK-----VTLRMQD-------------G-
>CEG47985.1
-------------------------------------------------------------------------------------------------------------------------------------------------------------------------------------------------------------------LPHAA--SHQEFLLAHVRIGN--------------EESGFFERPR-----------------------PNGETI----------------------------------------------------RLFYRIWLP-KHLE----------------------------SAKDA-------------------------RA-------------------------------------------------------------------IVI------------------------------------------------MLHG--------VNSHSA-----------RNNK------FMVE-----------V----------------------LQH---------------S-F----------------LV-------------AGM----------------------D------------------------------HE----------G-----------MGRS-D----GRHGYFSS-----------------------------------------------VDVLVDDAIAFV-E------------------------------LIKNMY-----------------------------------------------------------------------------------------SHKKV-FLLGA----------------SLGGLIILHA-------LSK-------CG-------P-----------KL----VDGAVI-------------------------------------LCPPTEIHKA------------------------------------------------SRPSYLMELIGRLLQEYAPKL--------------------------------------------------------------PLVKANNGN------------------------------------------------------------NSSPEVAAIANADKLS-------DPLYYPGKMRVGTGLALLKGITSI------------QDKLHL----I----E--------------T-PYLLQH---------------------------G-TADRVCNV-----T------GSAALYVKTRS-------------------------------------------------------------ID-----KTFKTYE-------------G-
>XP_002896829.1
-------------------------------------------------------------------------------------------------------------------------------------------------------------------------------------------------------------------APHTA--SHQEFLLSHVHSGN--------------EESGLLERPR-----------------------PNGELM----------------------------------------------------RLFYRLWLP-RHLD----------------------------SAKDAVP---------------------RPKC-------------------------------------------------------------------YVVHI---------------DLSKSD-------------------------ILHG--------VNSHSA-----------RNNT------FMVE-----------V----------------------LQR---------------G-F----------------LV-------------AGL----------------------D------------------------------HE----------G-----------MGRS-D----GRHGYFSS-----------------------------------------------VSMLVDDAIAFI-D------------------------------LVKAKY-----------------------------------------------------------------------------------------PQKKV-FLLGA----------------SLGGLIILHA-------LSK--------S-------P-----------KL----VDGAVI-------------------------------------LCPATEVHKA------------------------------------------------SRPSQLMELIGRLLQEYMPKL--------------------------------------------------------------PLVKANSGK------------------------------------------------------------NSSPEVAAIIDAEKYS-------DPLYYPGKMRVGTGLALLEGIVSI------------QDKLQL----I----E--------------T-PYLLQH---------------------------G-TADQACSV-----T------GSAALHLKTRS-------------------------------------------------------------AD-----KTFRTYE-------------G-
>XP_002896922.1
------------------------------------------------------------------------------------------------------------------------------------------------------------------------------------------------------------------------------------------------------------------------------------------------------------------------------------------------------------------------------------------------------------------------------------------------------------------------------------------------------------------------------------------------------------------------------------------------------------------------------------------------------------------------------------------------------------------------------------------MN----------G------------GTDGT---FALDKEAFI-----------------DYAYLA------------------------VHNMAELSKALI-K-------------------------------------------------------------------------------------------------------------------------KYYGQEQQYAYFNGC----------------SDGGREAVMT-------AMR--------Y-------P-----------ND----FSGIIA-------------------------------------GAPAMLWQFQ----NSFHHAWDAVSNLDENE-----------------------K--PIFNPSRIPILHDAVITACDALDGVEDGLLT------DPRICNFDPRTLQRADDADNST-CLTAAET-----------------QVAVDFYTGPVDEASGEHLKVGEMKFGSETAWIG---------------------------------------SMALSTLRYLVFKNAPG--ANYTLADFVFANSTIDLLRPHHPF-----PDAVSPDLSPFHE----A----GV---------------KLILWH---------------------------G-WADQHISP-----H------TTIQYHEKLIDN----------------------------------------------------------MGADA-RAWRRSTC-----------------
>XP_002896923.1
-------------------------------------------------------------------------------------------------------------------------------------------------------------------------------------------------------------------------------------------------------------------------------------------------------------------------------------------------------------------------------------------------------------------------KV------------------------LN-----------------------------------------ALL----------VPVISCSELASVDLMSIGGTGTNITEVTEIEVDGVSYCYVEGY-------LPPQAKWMLRLP---IATWTQR-----YLQAGC--------------------------------SDQ------------YENGHF--------------------A----------LRT---------------------TD------------------------------MN----------G------------GTDGT---FALDKEAFI-----------------DYAYLA------------------------VHNMAELSKALI-K-------------------------------------------------------------------------------------------------------------------------KYYGQEQQYAYFNGC----------------SDGGREAVMT-------AMR--------Y-------P-----------ND----FSGIIA-------------------------------------GAPAI--------------------NLDENE-----------------------E--PIFNPSRIPILHDAVITACDALDGVEDGLLT------NPRICNFDPRTLQCADDVDNYT-CLTAAET-----------------Q----------------------------TAWIGVGIP----ATDGG-S--------------------VASESLALSALRYLIFKNSPG--ANYMLADFVFANSTIDLLRPHHPF-----LDAVSPDLSPFHE----A----GG---------------KLILWH---------------------------G-WADQHISP-----H------TTIQYHEKLIDN----------------------------------------------------------MGADVVEDFNRMYIFP-------------G-
>XP_002898171.1
-----------------------------------------------------------------------------------------------------------------MDSSVWK------------QW--------------------------------------------------------------------------------PH--SFVTT------------------------SEG----------------------------------I----------------------------------------------------RIHYVDVG-----------------------------------PRDG-------------------------PP--------------------------------------------------------------------VV------------------------------------------------MLHG--------WPDLWF-----------GWRY------QIQA-----------L----------------------SP----------------K-Y----------------RL-------------IIP----------------------D------------------------------VR----------G-----------FGQS-S----TPQDLV---------------------AYG-------------------------TKNITSDIVALL-D------------------------------ALKI---------------------------------------------------------------------------------------------ERA-VILGH----------------DWGGNASWRM-------ALY--------H-------P-----------DR----VLAVCG-------------------------------------VCTPFVPPRK----------------------QYMSLEDLCKYMPQFKYQLFLAD--AESSGKALDASPRRLATAIFR----------------------------------------RKTEYG--PKEE-----ALPLH-ELLKAVNT------------------------DVDHVI----FNERT-E------------------M-LSEDDLQYYIDQY--TQ------SKFTSANRVYATKKIDFE-----------TEKDLPGT--IEH--------------------------PALFIG---------------------------A-ADDPVLKP-----E------MAKEMPKVI---------------------------------------------------------------PN-----LQMELVE-------------D-
>XP_002898410.1
-------------------------------------------------------------------------------------------------------------------------------------------------------------------------------------------------------------------VNSAL--RAQHMPPHLRH------------------LEGKF---------------------------KNSRDQ----------------------------------------------------NLSYLALFP-P-------------------------------ANAPL-------------------------RA-------------------------------------------------------------------VVV------------------------------------------------YLHG--------IGDHSR-----------RYFY------LYEQ-----------L----------------------CNA---------------G-F----------------GV-------------FAY----------------------D------------------------------LL----------S-----------HGAS-DSDHHGLRAHSAK-----------------------------------------------FHYFVDDTNEFI-K------------------------------MAKTELYPKLSI--------------------------------------------------------------------------------STGNEPKM-ILSGM----------------SYGTLVSLHT-------ILS--------G-------K-----------HD----FSGVVL-------------------------------------VAPALLVEMT-------------------------------------------------AMLRLQAVFARPLSKLVPKA--------------------------------------------------------------RIVPAVNA-------------------------------------------------------------DFLCRDQDYLDDFKA--------DPLTVAEPVTARMGAESLKAMKAL-------EADKRVEDKDSDL--C----K--------------L-PILMMM---------------------------G-SNDKVTSL-----E------LAQLFYDRLAS-------------------------------------------------------------SD-----KEFKVFD-------------E-
>XP_002900764.1
---------------------------------------------------------------------------------------------------TK--------------------------------------------------------------------------------------------------------------------------------------------------VAG-------------------------------LGTI----------------------------------------------------HVPYCGDGK-----------------------------------QLP-------------------------PR-------------------------------------------------------------------NLV------------------------------------------------LVHG--------YLAGNA-----------FWTA------NLQT-----------L----------------------AK----------------S-F----------------N--------------YAV----------------------E------------------------------WK----------G-----------IGRS-D----RPKWHPKT-----------------------------------------------DDEMDDFFVESL-ENWRRE--------------------------VNL---------------------------------------------------------------------------------------------DRF-ILCGH----------------SMGAMYSTYF-------AEK--------Y-------P-----------QR----VEHLIL-------------------------------------ISPAGVNSSG---------------------LTQEDLPSFLRFTSLFYITPM-------SAIRFAGPLGPGLVRWSWR---------------------------------------------------------------QRIKW--------------------------------------------------------------T-PATNIVRSGEADFGLIT------NYCYHNWALQASGDIAFYTHLHP--GASARRRALDSILTPAK----L----H--------------V-PLTIMY---------------------------G-GGMDWMNS-----E------YGEAVVRRLEKT------------------------------------------------------------QY-----AVFRLVP-------------M-
>XP_002901186.1
----------------------------------------------------------------------------------------------------------------------------------------------------------------------------------------------------------------------------------------------------TTDADN------------------------------------------------------------------------------------------NIVLSP-----------------------------------EKP-------------------------TA-------------------------------------------------------------------AVV------------------------------------------------FLHG--------LGDTGH-----------GWSD------AMMM-----------L----------------------AKG-----------------L---------------PHVKFVL--PTASSMPVTL--------NMGMRMPAW----YD------------------------------IK----------S-----------LARV-N----GDNADG-------------------------------------------------IDASRDRIMTII-E-----------------------------KEVAAGI-----------------------------------------------------------------------------------------PLSRI-VLGGF----------------SQGAALSLFS-------GYQ--------T-------K-----------TV----VGGIIA-------------------------------------MSGYLPRYAS--------------------------------------------------------------------------------------------------------------------------------------------------------------------------------------------------------FQLAPET--------------------------------------------------------------V----D--------------V-PLLMCH---------------------------G-EQDPVVRF-----D------YGNMSKEKLETA----------------------------------------------------------GVKN-----IEFHSYP-------------D-
>XP_002901187.1
--------------------------------------------------------------------------------------------------------------------------------------------------------------------------------------------------------------------------------------------------------------------------------------------------------------------------------------------------------------------------------------------------------------------------------------------------------------------------------------------------------------------------------------------------------------------------------------------------------------------------------------------------M---------------PHVKFVL--PTATPRPVAI--------ANGREIPAW----YD------------------------------IE----------A-----------F-------------------------------------------------------------------------------------------------------------VEAGI-----------------------------------------------------------------------------------------PRSRI-VVGGF----------------SQGGAVSYFT-------GFQ--------T-------K-----------QP----IGGVMV-------------------------------------LSSFIPREKE--------------------------------------------------------------------------------------------------------------------------------------------------------------------------------------------------------FQFAPET--------------------------------------------------------------A----G--------------V-PLLICH---------------------------G-DADSRARY-----E------WALKSKQRLADA----------------------------------------------------------GAKD-----ITFYTYP-------------N-
>XP_002901390.1
-----------------------------------------------------------------------------------------------------------------LAS----------------QW--------------------------------------------------------------------------------PH--AFMRT------------------------AES----------------------------------I----------------------------------------------------TLHYVDVG-----------------------------------PRDA-------------------------LP--------------------------------------------------------------------VV------------------------------------------------LVHG--------WPDLWF-----------GWRH------QIQA-----------L----------------------QS----------------S-Y----------------RL-------------IVP----------------------D------------------------------LR----------G-----------FGQS-S----TPQHVE---------------------AYG-------------------------AKNVTNDLAALL-D------------------------------GLNI---------------------------------------------------------------------------------------------EKA-VLLGH----------------DWGGGMVWRM-------CLY--------H-------P-----------ER----VIAVGA-------------------------------------VCTAYTPPAK----------------------CLMPLDVVVAKVPYFSYQKILAD--AENTGKMWILPPRRSLLAGFR----------------------------------------KHSED------------------ESDAGRRQ------------------------DADY-R----YASRR-D--------------------ELQRSRSSLSDQY--KH------SKFQSTCQYYATREIDFK-----------DELGMSPI--INH--------------------------PALFIA---------------------------A-ANDHVLKP-----E------LASKMHRFL---------------------------------------------------------------PN-----LETHVVN-------------D-
>XP_002901864.1
---------------------------------------------------------------------------------------------------TM---------DLTATEWVEHI---------------------------------------------------------------------------------------------SM--KSELL------------------------------------------------------SAYHNQDV----------------------------------------------------YMMASVVLP-KDY-----------------------------ETLKDT----------------------QHLP-------------------------------------------------------------------TVY------------------------------------------------YIEG--------FTGTES-------------------------------------Y---------------------AKR---------------A-K----------------GF-------------LSS----------------------E------------------MGQDWRAGRWP-TPM----------LRV-TLGSRFKFGHT-S---FADTDAN---GP--W-----------G------------------------------TALVTEFIPYL-E-----------------------------SLY-----------------------------------------------------------------------------------------AAIPSAGGR-FLHGH----------------SSGAWATLWL-------QLQ--------F-------P-----------DF----FGGTWS-------------------------------------SAPDPVDFSR-------------F----------------------------------------------QVVNIYEA------------------ENAYW-----------DANGHPYPTSRS-NGLTTC-SNRDENLV-ERVYG-RG----------------NGGQWDAFSALFSP----RGA-D-GMP-------IPLFDKVSGD-INRDVAKYW-ERYDICKFLQK-----------------------------------RPDLLT-TK----L----Q--------------G-KVHVIC---------------------------G-VEDTYYL------D------FACRSLQKLVGSSKD---------------------------------------------NAQDG-----SAVP-----NYVAMVP-------------G-
>XP_002904518.1
---------------------------------------------------------------------------------------------------EP-------------HELLQHV---------------------------------------------------------------------------------------------TF--RSPSL------------------------------------------------------STFWGTDV----------------------------------------------------FLKAWVLLP-HRF----------------------------FDDAMKD----------------------VHYP-------------------------------------------------------------------LFI------------------------------------------------YHTH--------YSREFE-------------------------------------H---------------------SFY---------------P-S----------------PP-------------KNT----------------------T-------TASLGEEYGFYFFSNWTSDNPT-DPFTNKR-----GIIV-QLQHANPYYDD-S---YAVNSANI--GP--Y-----------G------------------------------DAITFEFLPYL-E-----------------------------HKF-----------------------------------------------------------------------------------------RGIGEGWAR-TMYGG----------------STGGWESFAV-------QVY--------Y-------P-----------DE----YNGCWS-------------------------------------FCPDAFDFHR-------------F----------------------------------------------QQVDLVAN------------------KNAYYAR--------GDWTQKDRGAKRNYLGDIRE-TMAEENHH-ELAMGSRGR---------------SGGQWDAWQAVYSP----LNNTD-GYP-------AAVWDKRTGE-IHPQVVEYWEAHYDIRAKLQRE---------------------------------WHARGLG-HK----L----V--------------N-KLHVYV---------------------------G-VTDSFYL------N------DAVFLLEDFLKTTTEPFYNGS--IVYG-----------------------------VTDGRGYEH-----CWTG-----SFEQSIS-------------L-
>XP_002904519.1
---------------------------------------------------------------------------------------------------EP-------------HELLQHV---------------------------------------------------------------------------------------------TF--RSPSL------------------------------------------------------STFWGTDV----------------------------------------------------FLKAWVLLP-YRF----------------------------FDDAMKD----------------------VHYP-------------------------------------------------------------------LFI------------------------------------------------YHTH--------YSREFE-------------------------------------H---------------------SFY---------------P-S----------------PP-------------KNT----------------------T-------TASLGEEYGFYFFSNWTSDNPT-GPFTNKR-----GIIV-QLQHANPYYDD-S---YAVNSANI--GP--Y-----------G------------------------------DAITFEFLPYL-E-----------------------------HKF-----------------------------------------------------------------------------------------RGIGEGWAR-TMYGG----------------STGGWESFAV-------QVY--------Y-------P-----------DE----YNGCWS-------------------------------------FCPDAFDFHR-------------F----------------------------------------------QQVDLVAN------------------KNAYYAR--------GDWTQKDRGAKRNYLGDIRE-TMAEENHH-ELAMGSRGR---------------SGGQWDAWQAVYSP----LNNTD-GYP-------AAVWDKRTGE-IHPQVVEYWEAHYDIRAKLQRE---------------------------------WHARGLG-HK----L----V--------------N-KLHVYV---------------------------G-VTDSYYL------N------DAVFLLEDFLKTTTEPYYNGS--IVYG-----------------------------VTDGRGYEH-----CWTG-----SFEQSIS-------------L-
>XP_002904868.1
KS-----------------------------------------------------------------------------------------------------------------------------------------------------------------------------------------------------------------------------------------------------FGGVIK-----------------------QYSHESATT----------------------------------KC----------------TMKFSIFLP------------------------------PNASDSHK-------------------------VP-------------------------------------------------------------------VLF------------------------------------------------YLAG--------LTCNDE------L----LFVKAP----EAQK-----------V---------------------AASR---------------G-I----------------AI-------------VTT----------------------D------------------------------TS--------PRGVSIPGDEDNWDFGTG-A--GFYVDATESK-----W-----------DEHYRM------------------------YSYVTKELPALI-T-----------------------------ANFPV-------------------------------------------------------------------------------------------LEDKH-SIMGH----------------SMGGHGALVL-------GIR--------N-------P-----------TQ----YKSISA-------------------------------------FAPISHPSQC-----------------------------------------------------------------------------------------PWGI--------------------------------------KAFTGYLGVD-----------------------------------------------------------------QETWKQYDATQLILN-------------------------------------------QGP--I----P--------------H-TILIDQ---------------------------G-REDNFLH-------------DKQLLPEAFEAACNS-------------------------------------------------------VGQK-----VTLRMQD-------------G-
>XP_002905035.1
-------------------------------------------------------------------------------------------------------------------------------------------------------------------------------------------------------------------------------------------------------------------------------------------------------------------------------------------------------------------------------------------------------------------------PV-------------------------------------------------------------------TLL------------------------------------------------FVHG--------GGFCKK-----------CWDP------IVRR-----------L----------------------KAT---------------P-LLA------------GAEF-------------VTF----------------------D------------------------------FTW---------------------HGES-Y----DHSVAAQV-------------------DRS--NPEKPRVDHP---------ARNIATWAPQQVWEQV-Q------------------------------QIRADQRA-----------------------------------------------------------------------------------RGQSDKTPL-IGVGH----------------SMGATALWKT-------EVT--------H-------P-----------GT----FASLSL-------------------------------------FEPGYG-----------------------------------------------------VRKPENDFTVDFLVKLTLQ------------------REAKW---------------PSRAVAEDYFYK----LKKFARWDREALAGYVR------------------------GGLI------DQDDG-SVVL-----------------ACHPLIEASLYCHTPLHLND----------------------------------------ELQQR----P----R--------------C-RVTFHG---------------------------G-GRSKIHNG-----K------AFGQMAARYP---------------------------------------------------------------DI---YRTRPLMS-------------G-
>XP_002906592.1
---------------------------------------------------------------------------------------------------KK--------------------------------------------------------------------------------------------------------------------------------------------------VAQ-------------------------------LGTV----------------------------------------------------VVPCSDEKK-----------------------------------RES-------------------------AK-------------------------------------------------------------------NLV------------------------------------------------LVHG--------FAGGNA-----------VWAM------NLEK-----------L----------------------SK----------------H-F----------------NV-------------YAV----------------------E------------------------------WI----------G-----------VGRS-D----RPDFNFNDVRH-----L--------------------------------------YESADDFIVGSF-EKWQKE--------------------------IKL---------------------------------------------------------------------------------------------ENF-DLVGH----------------SMGAIFASSY-------ALK--------H-------P-----------DQ----VNHLVL-------------------------------------ASPAGVPHPPPPPDPTTEEGRA---------ASRSWLRRMVFSAWENGVTPM-------SLARFVGPYGPKLVQNVVH---------------------------------------------------------------RRTSF--------------------------------------------------------------M-SEGSAMRDGRVDLNEMA------EYMYHNWALKPSGERVMTTHLAP--GAHAVR-PLVSSLLPES----V----K--------------M-PLTFIY-----------------------------GEYDWMDY-----R------NGLSIVDSFKQK-----------------------------------------------------------GRS-----ADLFRVP-------------N-
>XP_002907864.1
--------------------------------------------------------------------------------------------------------------------------------------------------------------------------------------------------------------------DVGK--SVVEI-------------------V---KARG---------------------------YAIETHQV----------------------------------------------T-TSDRYVLTMYRLP-KTYAESQ------------------S----GAAAATS-------------------------KP-------------------------------------------------------------------AVL------------------------------------------------VQHG--------LLDSSF-----------TFVSNFRNQSLAYV-----------L----------------------ADA---------------G-F--------------------------------------------------------D-----V----------------WL------------------G---------NNRGTTWS----RTHLDYSTDNDKFW-------------DFT------------------------WEDMGLYDLPAFL-N-----------------------------RILDT--------------------------------------------------------------------------T----------------GRSTV-SYVGH----------------SEGTTQAFVGFSKNQEVAKKVD------Y-------------------------FGAL----------------------------------------APVAWTGHA----------------------TAALFVALAKLKVDVSFL--------NLGFASFLPHSDLLTVLLSD------------------VVCSNVAE------FCDSAI-------------------------GLIAGPSNN--------------LNATR----IPVYLS----QTPAG-T-----------SVRNM-AH-YAQGIRDNTFASYD-------------HGCSCLRALGINLCSTLICKNKAV-YGSFEPPAYPVGK----M----V--------------Y-PRTGFYI--------------------------G-ATDTFATA-----S------DIAQIRSGLPS-------------------------------------------------GTI----------------VHEKTID-------------A-
>XP_002907947.1
--------------------------------------------------------------------------------------------------------------------------------------------------------------------------------------------------------------------DAGL--NTVQI-------------------I---QARG---------------------------YAVETHKV----------------------------------------------T-TADRYVLTMHRIP-KSYTETR------------------T----GSPAAAN-------------------------KP-------------------------------------------------------------------VVY------------------------------------------------MQHG--------LLDSLY-----------TWVLNFRNQSLAFI-----------L----------------------ADL---------------G-Y--------------------------------------------------------D-----V----------------WL------------------G---------NNRGNTWS----KQHLDYTVYNKEFR-------------EFT------------------------WEDMGTYDLPAMI-N-----------------------------YALSV--------------------------------------------------------------------------S----------------GRPTL-SYIGH----------------SLGTTQAFVGFSKNQELAKVVS------Y-------------------------FGAL----------------------------------------APVAWTGAA----------------------TSPNLVTLAKTYVDSWFQ--------VFGVNEFSPNNPVLQNVLDK------------------YAGAWAGV------VCDGFI-------------------------DLIGGPTNN--------------ISASR----VHVYVT----QTPAG-S-----------SVKNM-AH-YAQGIRDNTFAAFD-------------YGCSCVRLLGIGLCSTLICANKAK-YGSFDPPAYPLEK----M----V--------------Y-PRTGFYN--------------------------G-AQDTLAVK-----T------DLDKLRTRLPD-------------------------------------------------DTI----------------VYDNTI--------------D-
>XP_002908089.1
--------------------------------------------------------------------------------------------------------------------------------------------------------------------------------------------------------------------DVGK--STVEL-------------------I---EARG---------------------------FVAETHNV----------------------------------------------T-TADGYIRTLHRLP-KSYDESQ------------------A----GEEAAKD-------------------------KP-------------------------------------------------------------------AVL------------------------------------------------IQHG--------LLDSSF-----------SWVCNFRNQSLAFV-----------L----------------------ADA---------------G-Y--------------------------------------------------------D-----V----------------WL------------------G---------NNRGNTYS----TGHVKYTTEDDAFW-------------DFS------------------------WEYMGRFDLPAML-N-----------------------------YARET--------------------------------------------------------------------------S----------------GQKTI-AFVGH----------------SEGTTQAFVAFSEDQTLAQSVS------Y-------------------------FAAL----------------------------------------VPVAWLGNT----------------------KAEALKFLAKVYLDKIFE--------VFGQVEFLSQNKVLQEVIEA------------------SACTVNPE------LCDTAL-------------------------ALISGVSEN--------------WNMSR----VSVYLS----EMPAG-T-----------SVKNM-GH-YAQSIRKGTFSAYN-------------YGCGCLRILGMKLCSKHICENKVK-YGSFDPPAFPLSR----M----T--------------Y-PRTGFFT--------------------------G-ENDILATA-----T------DTNQLRAALPN-------------------------------------------------TTI----------------IHDEEIS-------------D-
>XP_002998443.1
-----------------------------------------------------------------------------------------------------------------NWSSVRKL---------------------------------------------------------------------------------------------SV--AKVAL------------------------REGKFSSSL-----------------------DNAQQLL---------------------------------------------P-AESQDAFCELVTPLEWER---------------------EDQRIP-QGRQD-------------------------RP-------------------------------------------------------------------LVV------------------------------------------------LLPG--------TGE-------------HGFLHR--RASIAIP-----------L----------------------AKR---------------G-V----------------AT-------------LIL----------------------E------------------------------------------G---------PFYGKR-K----PSKQKGSKLRR-----------------VS----DLPIL----------------GQATIEEAKSLL-E------------------------------HFRDCH-----------------------------------------------------------------------------------------GYSQL-VVAGS----------------SMGGLHAAMV-------ASV--------F-------P-----------GD----VGATAW-------------------------------------LAPPSAVPVF-----------A-------------------------------------------------------------DGLLS--------GSCNW----------------------------------------RSLYK--------------------------------------QHEL-Q-----------MLDKM----LTGHAAAESYEKLLGAAVDDEKER--AECSELELDPVQEAKKRMRLF-------LSITDIDNFLPPR--K----S--------------D-AVVFVY---------------------------G-TEDEYIGF-----TE----PQWQRMREQW---------------------------------------------------------------RP-----AHIRTIK-------------T-
>EPrPI00000016380
-------------------------------------------------------------------------------------------------------------------------------------------------------------------------------------------------------------------VPSSW--RAMHMPSWLSH------------------QDGAF---------------------------RNARGQ----------------------------------------------------SLSYVALFP-P-------------------------------VKTPL-------------------------RG-------------------------------------------------------------------IVV------------------------------------------------YLHG--------LGEHSR-----------RYFH------VYEQ-----------L----------------------CEH---------------G-F----------------GA-------------VAY----------------------D------------------------------LV----------S-----------HGES-GWGKHKLRAHAER-----------------------------------------------FHHFVDDTNEFI-A------------------------------YAKENLLPDLLPSYLR--------------------------------------------------------------------------DDMNAASVPL-ILVGA----------------SFGSLVAIHT-------VLS--------E-------K-----------HA----FDGVVL-------------------------------------VSPSVSVEWT-------------------------------------------------PILRIQALFARPMSAIIPKA--------------------------------------------------------------RVVPAVNR-------------------------------------------------------------DFLCRDPAFLDDFAN--------DPLTTAGNLTMRMGAQSLKACNAL-------QKESRFEERTSAF--C----A--------------L-PILFMM---------------------------G-AEDKITSV-----P------LAQQFFEKIQN-------------------------------------------------------------QD-----KQFTAFD-------------G-
>EPrPI00000016523
KL-----------------------------------------------------------------------------------------------------------------------------------------------------------------------------------------------------------------------------------------------------FGGSVK-----------------------QFSHESATT----------------------------------KC----------------TMKFSVFLP------------------------------PSASETNK-------------------------VP-------------------------------------------------------------------VLF------------------------------------------------YLAG--------LTCSDE------L----LFVKAP----NAAK-----------I---------------------AAAR---------------G-I----------------AV-------------VAM----------------------D------------------------------TS--------PRGVNIEGEDDSWDFGSA-A--GFYLDATEPK-----W-----------EDHYRM------------------------YTYVTKELPALI-T-----------------------------ANFPV-------------------------------------------------------------------------------------------SEDKH-SIMGH----------------SMGGHGALVL-------GIR--------N-------PARLAQFFYFSADQ----YKSISA-------------------------------------FAPIAHPSQC-----------------------------------------------------------------------------------------PWGI--------------------------------------KAFTGYLGPD-----------------------------------------------------------------QETWKQYDATQLILK-------------------------------------------HGP--V----A--------------A-PILIDQ---------------------------G-SEDQFLH-------------DKQLLPEAFEAAAQK-------------------------------------------------------VNQK-----ATIRMQE-------------G-
>EPrPI00000017233
-----------------------------------------------------------------------------------------------------------------LADVIPR---------ANPS-----------------------------------------------------------APREHRPPPPPLP---------AP--ELFHLH-----------------------DEN----------------------------------C----------------------------------------------------TIEFIDMLPPVD----------------------------KENGAQASI-----------------------SA-------------------------------------------------------------------TMV------------------------------------------------LVHG--------APGTYQ-----------DFRH------IIPL-----------L----------------------QQQQ------------GIN-M----------------RV-------------IGV----------------------N------------------------------LP----------G-----------FGGS-V----VDEKQYFE-------------------QIS-------------------------ALSAAKLTLAML-Q------------------------------ELCA-------------------------------------------------------------------------------------------AKANV-FLMGH----------------SFGAHSAFNI-------AAFNQEIQKEST-------N-----------QG--LSIKGMVL-------------------------------------LAPAGCRPHR---------------------VLRPKQ-----------NAIVIDL--LRSSNPIIASAMPKAVKFLYT---------------------------------------------------------------KML------------------------------G-FSS----DYPAS-H--------------------YVAGIVRAGTTDFSVI----------------------------------------TDHVQALKS---------T--------------M-PSFVAW---------------------------S-TSDEYMEE-----V------IPEELEKMCHPR-------------------------------------------------------------G------PRIAFA-------------G-
>EPrPI00000017377
--------------------------------------------------------------------------------------------------------------------------------------------------------------------------------------------------------------------------------------------------------------------------------------------------------------------------------------------------------------------------------------------SANR-------------------------SA-------------------------------------------------------------------TLL------------------------------------------------FAHG--------GGFCKE-----------IWEP------IIHR-----------V----------------------MAS---------------P-LLRKHATVTSDSSSGPVQC-------------VTF----------------------D------------------------------FPY---------------------HGSQ-R----DESVAPTV-------------------DWT--NKDSPRVTHP---------GNNWVTWSSAEVLAQV-T------------------------------KLRANEK------------------------------------------------------------------------------------QGGGETAPL-IGIGH----------------SMGAVALWNT-------EVR--------H-------P-----------GT----FDGLIL-------------------------------------FEPVYN-----------------------------------------------------MHHPVNSKKIDFLTALSLQ------------------RESKWQ-------------ESSREAATEYFES----LRNFAAWNRESLKSYLQ------------------------GAIVPD-NPEEEDSQ-AVAL-----------------ACHPYIEASLYCGVTLELNE----------------------------------------HELAK----P----Q--------------C-RAVFQS---------------------------G-ARTQLFKR-----E------FFSGLETKFP---------------------------------------------------------------HI---YSVASPIP-------------G-
>EPrPI00000019362
-------------------------------------------------------------------------------------------------------------------------------------------------------------------------------------------------------------------VPSSW--RSVNMPSWLRH------------------EEGAF---------------------------RNVRGQ----------------------------------------------------SLSYVALFP-TK------------------------------KTTPL-------------------------RG-------------------------------------------------------------------IVV------------------------------------------------YLHG--------MGEHSR-----------RHFH------VYEQ-----------L----------------------CEH---------------G-F----------------GA-------------TAY----------------------D------------------------------LL----------G-----------HGES-DSGRHQMRAHAEK-----------------------------------------------FQYFVDDTNEFI-T------------------------------FAKQTIFPKLLP---------------------------------------------------------------------------VPENQLRHEAVPL-ILCGV----------------SYGSLIALHT-------LLS--------E-------K-----------HT----FDSVVL-------------------------------------VSPSVSVEWT-------------------------------------------------PILRLQALFARPMSALIPKA--------------------------------------------------------------RIVPAVKP-------------------------------------------------------------DLLCRDPAYLEDYDN--------DLLTVSDHWTMRMGDQTLRACTAL-------QKERRFAQPESAF--C----A--------------L-PILFMM---------------------------G-SADKVASL-----P------MAVEFFEKLRN-------------------------------------------------------------QD-----KQFRVFR-------------G-
>EPrPI00000019402
-----------------------------------------------------------------------------------------------------------------SWSNKQLL---------------------------------------------------------------------------------------------RG--ARACI------------------------QEGTFKSTL-----------------------PNAKAFL---------------------------------------------P-SASLDAYCELVTPLEWETTT-----------------PPQSHAAPVHGSPN-------------------------RP-------------------------------------------------------------------LVV------------------------------------------------LLPG--------TGE-------------HGFVHR--RTSIGIP-----------L----------------------ARK---------------G-V----------------AT-------------LIL----------------------E------------------------------------------G---------PFYGRR-K----PSDQKGSKLRR-----------------VS----DLPVL----------------GQATIEEAKSLL-A------------------------------YFQKHH-----------------------------------------------------------------------------------------GYSHI-VIAGS----------------SMGGLHAAMV-------ASV--------F-------P-----------GE----IGTTAW-------------------------------------LAPPSAVPVF-----------A-------------------------------------------------------------DGLLS--------ASCNW----------------------------------------NSLYK--------------------------------------QHEL-Q-----------MLDKM----LMGHGVAASSEAEQESH-------------FVDEDP-----------------------------------------------------------------------------------------------------------------RMRTKW---------------------------------------------------------------KP-----AQFRYLK-------------T-
>EPrPI00000020010
---------------------------------------------------------------------------------------------------DT---------DLTDTEWIEHI---------------------------------------------------------------------------------------------SL--KSELL------------------------------------------------------SAYHNQDV----------------------------------------------------YMTASIVLP-KGY-----------------------------NKHQSSTQE------------------EGVFP-------------------------------------------------------------------TVY------------------------------------------------YIEG--------FTGTEA-------------------------------------Y---------------------ASR---------------A-K----------------AF-------------LES----------------------E------------------MGDDWKAGNWP-TPM----------FRV-TLGSRFKFGHT-S---FADSEVN---GP--W-----------G------------------------------TALVQEFIPYF-E-----------------------------SKYK----------------------------------------------------------------------------------------SAVSASRGR-FLHGH----------------SSGGWSTLWL-------QLQ--------F-------P-----------DF----FGGTWS-------------------------------------TAPDPVDFSH-------------F----------------------------------------------QIVNIYEA------------------ANMFW-----------DSRGHPIPSYRC-DGHMIC-SIRDENQI-ERVLT-RG----------------NGGQWDAFCAVFSQ----RDPLT-GMP-------VPLFDKLTGE-VNTSVVKHW-AKYDICKFLRE-----------------------------------RPALLASDA----L----R--------------G-KVHVIC---------------------------G-VEDNYYL------N------GACQALQKIVGAPAPL-------------------------------------------NGAVAE-----AGVP-----NYVAMVA-------------G-
>EPrPI00000020087
---------------------------------------------------------------------------------------------------TR--------------------------------------------------------------------------------------------------------------------------------------------------VAG-------------------------------LGTV----------------------------------------------------HIPYHGEDK-----------------------------------STP-------------------------PR-------------------------------------------------------------------TIV------------------------------------------------LVHG--------YLAGNA-----------FWAA------NLQE-----------L----------------------TE----------------H-F----------------SV-------------VSVM---ER--NRTFYPPEVHAKKYK------------------------------WL----------TFI-------KLIPVY-F----DETWTFEQ-----------------------------------------------NQEADDFYVEAV-EEWRKAVKVKHAQVGTCKWLLVQTIDKSHIDCVQL---------------------------------------------------------------------------------------------DQF-TLCGH----------------SMGGMFATYY-------ASK--------Y-------P-----------RH----LEHLVL-------------------------------------VSPAEVNPST-ITD-----------------MQLPLKSRI---AFQFHITPM-------VGSHNLTNCCWFLSRWCDL---------------------------------------------------------------LDLSV-------------------------------------HVCAW--------------------A-PPSNVVRTGEMNFPLFS------AYCYHNWVLRTSGDITLHTHL-------------------------------------------------------------------------------------------------------------------------------------------------------------------------------------PHMSPIL-------------L-
>EPrPI00000020980
-------------------------------------------------------------------------------------------------------------------------------------------------------------------------------------------------------------------VPSSW--RAVHMPSWLSH------------------QDGAF---------------------------RNARGQ----------------------------------------------------SLSYVALFP-P-------------------------------IKTPL-------------------------RG-------------------------------------------------------------------VVL------------------------------------------------YLHG--------LGEHSR-----------RYFH------LYEQ-----------L----------------------CEH---------------G-F----------------GA-------------IAY----------------------D------------------------------LV----------S-----------HGES-GWGKHKMRMHAER-----------------------------------------------FQHFVDDTNEFI-A------------------------------YAKENLFPDMLPPYLRGNND----------------------------------------------------------S-----NSDANASPSSSSTVPL-ILAGL----------------SLGALVALHT-------ALS--------E-------K-----------HT----FDGVVL-------------------------------------VSPSISVEWT-------------------------------------------------PILRIQAVFARPMSTILPKA--------------------------------------------------------------RLVPAVNR-------------------------------------------------------------AFLCRDPAFLDDFAS--------DPLTTEGNLSMRMGAQLLKACNAL-------QKEPRFEEPESAF--C----A--------------L-PILFMM---------------------------G-SADKVTSV-----S------LAIEFFEKIQN-------------------------------------------------------------KD-----KQLKVFD-------------G-
>EPrPI00000021200
-------------------------------------------------------------------------------------------------------------------------------------------------------------------------------------------------------------------IPSSW--RAQHMPQHLRH------------------TEGKF---------------------------KNARGQ----------------------------------------------------ALSYVSLFP-PS------------------------------ETTPV-------------------------RG-------------------------------------------------------------------ILF------------------------------------------------FLHG--------INEHCR-----------RYYH------LYEQ-----------L----------------------CEN---------------G-F----------------GV-------------LAY----------------------D------------------------------LL----------S-----------HGQS-DTCEHGVRAHAKK-----------------------------------------------FHYFVDDTNAML-T------------------------------FAKESVFSQFLS------------------------------------------------------------------------------KEQYPTLPPI-VLSGM----------------SYGTLVSLHT-------VLS--------E-------K-----------HA----FSAVVL-------------------------------------VAPAVSVEMT-------------------------------------------------TMLRVQRIFAKPLSALLPKA--------------------------------------------------------------RVVPAVNR-------------------------------------------------------------EWICRDPDFLEDFEN--------DPLNYGGEMTSRMGEQSLSAMIEL-------QKDTRVEQADSNF--C----K--------------V-PILLMM---------------------------G-SNDKVTSL-----P------VAKEFFNRIAN-------------------------------------------------------------RD-----KEFKLFE-------------G-
>EPrPI00000023878
---------------------------------------------------------------------------------------------------ET-------------EELLKHI---------------------------------------------------------------------------------------------EF--RSPML------------------------------------------------------SEFWGVDV----------------------------------------------------FLKAWVLLP-HKF----------------------------FDEATKD----------------------IKYP-------------------------------------------------------------------LFV------------------------------------------------YHTH--------YNPDFE-------------------------------------F---------------------DFR---------------S-Q----------------KP-------------VDE----------------------S-EDNRTSHTRVSDWYGYYLYANWTSEAPD-AVFTGKR-----GIIV-QLQHANPYYDD-S---YAVNSANI--GP--Y-----------G------------------------------DAITYEFLPYI-E-----------------------------RQF-----------------------------------------------------------------------------------------RGIGEGWAR-TMYGG----------------STGGWESFAV-------QVY--------Y-------P-----------ED----YNGCWS-------------------------------------FCPDAFDFRK-------------F----------------------------------------------QIVNLLED------------------PNAYYVR--------GDWTVKNRGASRNYLGQIRE-TMEEENHH-EMVLGSRGR---------------SGGQWDAWQAVYSP----LNESD-GHP-------MEIWDKLTGE-INHETVKYWEEHFDVRVKLERE---------------------------------WNAKGLG-AK----L----V--------------N-KLHVFV---------------------------G-VTDSYYL------N------DAVYYLADFLKTTQHPYYNGS--IEYG-----------------------------VKDGKGFEH-----CWTG-----DYDQTLS-------------M-
>EPrPI00000024791
---------------------------------------------------------------------------------------------------LK--------------------------------------------------------------------------------------------------------------------------------------------------VAG-------------------------------LGTV----------------------------------------------------HVPCTS-------------------------------------KPKE-------------------------KK-------------------------------------------------------------------TLV------------------------------------------------LVHG--------FAAGNA-----------LWAC------NLEH-----------L----------------------AK----------------S-F----------------EV-------------YAI----------------------E------------------------------WV----------G-----------TGRS-D----RPDFVSYE-----------------------------------------------QEEADAIFVNAI-EEWRKE--------------------------LKI---------------------------------------------------------------------------------------------DKL-FLCGH----------------SMGAMFTSSY-------AVR--------F-------P-----------DR----VEHLVL-------------------------------------ASPAGVGRLPPP-------------------RPQPLGIKIFRFFWNLRLTPM-------SVIRYAGPFGPALLRFISS---------------------------------------------------------------ARVSV--------------------------------------------------------------M-PESSCIKRGLIPMEMVA------EYWYHNWALKSSGEIAMHSHLHP--GVFARK-PLCEMLTPAT----I----K--------------I-PITFMY---------------------------G-GGPDWMDS-----I------HGEKLAEGFEGH------------------------------------------------------------QC-----VQVLKVP-------------L-
>EPrPI00000025612
-----------------------------------------------------------------------------------------------------------------DNPGKRTA--------------------------------------------------------------------------------------------GCG--KPAGI------------------------KSGTFTVTINGK------------------------------------------------------------------------------QRQYMVRVP-ENY-----------------------------DSSKP-------------------------YR-------------------------------------------------------------------VIF------------------------------------------------TFHW--------NGSTMQEAAKLS-----------GGYYGLVP-----------L----------------------AKE---------------S------------------TIF------------VAP----------------------QG----T------------------------YN----------GAN---------AGWP-N-------------------------------------------------------SGGEDIALIDAINKAL-D-----------------------------TGLCV-------------------------------------------------------------------------------------------NPSQR-FATGF----------------SFGGAMSHSV-------ACN--------R-------P-----------DA----FRGVAV-------------------------------------LSGAGFSGCS------------------------------------------------------------------------------------------------------------------------------------------------------------------------------------------------------------------------------------------------------------------------------GGGKK-------------PV-AYMGIH---------------------------G-VADDVIPI-----S------SGRQIRDVFVKAN-------------G-----------------------------CTDQKPPEPA-T--GSKK-----HIKTEYK-------------G-
>EPrPW00000015421
------------------------------------------------------------------------------------------------------------------DGSTKW---------ISWP----------------------------------------------------------------------------------------STPPKNRRHD------------------------------------------------------------------------------------------------------------PSITLKK-EDFAHSN------------------AHFQVVASADGH-P----------------------PQN-------------------------------------------------------------------VLI------------------------------------------------LLHG--------RGDNEE-----------PFAK------LGAQ-----------M-ALPQTAVISLRAP----AELPFSM---------------G-------------------N-------------TWY----------------------E-------------------------------DLDEEFEVISPH-----------EVHA-K----RSH--------------------------S-------------------------LNAAGQFLWSFM-Q------------------------------TLHAQY----------GW-----------------------------------------------------------------------------KYERM-FLFGF----------------SQGACVAYHVL-----MALV--------P-------P----------HTR----LGGVIL-------------------------------------IAGGYVAGPH------------------------------------------------SAAYA-----------------------------------------------------------------------------------------------------------------------------------------------------------------------------------------------------------QPPL---SD----A----E--------------T-SVLAIC---------------------------G-SSDLVYPA-----P------MSSQTELQFTQRYRKA-------------------------------------------------------RAL-----FTKFVVR-------------S-
>EPrPW00000019975
------------------------------------------------------------------------------------------------------------------------------------------------------------------------------------------------QLRASRPQPPPLP---------EP--LSLDI------------------------GGKAI------------------------IKYIDVKPA----------------------------------------------------IIKYIDIKP-------------------------------ANYSASS-------------------------TP-------------------------------------------------------------------AIV------------------------------------------------LVHG--------SPGSYK-----------DFRH------LIPL-----------L----------------------QKD-----------------A----------------RV-------------IAF----------------------N------------------------------LP----------G-----------SADS-V---VTDKENRFE-------------------HVS-------------------------ARGVANIAYEVL-A------------------------------TLCK-------------------------------------------------------------------------------------------DDESV-FVVGH----------------SFGGHTTTNL-------VHANL------T-------Q-----------KK--LNIRGVGL-------------------------------------LASAGHRAHR---------------------SLWPFV-----------TNVVCNV--VRAGLPIVSPAAQSFVHVVYT---------------------------------------------------------------KLV------------------------------G-FPN----NGTTS-H--------------------FVSSLLRTDTTDYALV----------------------------------------NKQRKELSE------------------------V-PAFVAW---------------------------A-KDDPHIEE-----E------LPLRLSDEFRP--------------------------------------------------------------------GPRFAFD-------------K-
>EPrPW00000019978
------------------------------------------------------------------------------------------------------------------------------------------------------------------------------------------------QLRASRPQPPPLP---------EA--QSLDV------------------------DGK----------------------------------V----------------------------------------------------IIKYLDIKP-------------------------------DDYSPST-------------------------MP-------------------------------------------------------------------TIV------------------------------------------------LVHG--------APGNYK-----------DFRY------LIPL-----------L----------------------QKD-----------------V----------------RV-------------ITF----------------------N------------------------------MP----------G-----------SGDS-V---VIDEVNRFD-------------------HVS-------------------------ALGVATIAYKVL-K------------------------------TLCK-------------------------------------------------------------------------------------------DDEEV-FIVGH----------------SFGGHTTTNL-------AHLNL------T-------E-----------KK--LNIRGVGL-------------------------------------LASAGHHPHR---------------------TLWPVT-----------ISVFSTV--VRADVPIISSVAQSIVHAVYT---------------------------------------------------------------KLI------------------------------G-FPN----NGSTT-H--------------------FVSSLVRADTTDYTLV----------------------------------------NKQRKELSQ------------------------I-PAFVAW---------------------------A-KDDLHIEE-----E------ISLHLSDEFRA--------------------------------------------------------------------GPRFAFD-------------K-
>EPrPW00000020303
--------------------------------------------------------------------------------------------------------------------------------------------------------------------------------------------------------------------------------------------------------------------------------------------------------------------------------------------------------------------------------------------------------------------------------------------------------------------------------------------------------------------------------------------------------------------------------------------------------------------------------------------------------------------------------------------------------------------------------------------------------------------------------------------------------------------------------------------------------------------------------------------------------------------------------------------------------------------------------------MGH----------------SMGGHGALVL-------GIR--------N-------S-----------DQ----YKSISA-------------------------------------FAPISHPSQC-----------------------------------------------------------------------------------------PWGI--------------------------------------KAFTGYLGPD-----------------------------------------------------------------QEAWKQYDATQLLLA-------------------------------------------HGP--V----A--------------A-PILIDQ---------------------------G-SEDQFLH-------------DKQLLPEAFEAAAQK-------------------------------------------------------VSQK-----ATVRMQ----------------
>EPrPW00000020621
-----------------------------------------------------------------------------------------------------------------------------------------------------------------------------------------------------------------------L--RSARV------------------------ATG----------------------------------V----------------------------------------------------TLAYTLHGT-------------------------------RFVDATR-------------------------ED-------------------------------------------------------------------RVV------------------------------------------------LIMG--------FGQPKE-----------AWAA------AIDL-----------L----------------------LEKYTKMHAEAGEGNEKKN-V----------------QI-------------LAF----------------------D------------------------------NR----------G-----------VGGS-S----K--PWW---------------------RYR-------------------------TSQMAQDTLALM-D------------------------------YVGW---------------------------------------------------------------------------------------------EAA-NIAGV----------------SMGGMIALEL-------AAA--------A-------P-----------QR----VRSLTL-------------------------------------MVTTRGKYKA----------------------------DPRSSGP-------MRK---STFSKNPIEAVTNLLELLYPL----DVIR----------------------------------AAR-----------MDDAD-KSVYDT----------------------------LFDF----HLAAR-G------------------V-RVKPSLVGLLCQVLAIK------THF----------------------------VSDERLIDIKK----A----G--------------F-PVLIVG---------------------------S-MKDILMPP-----V------ESVKIWERMEA-------------------------------------------------------------DH-----VRTLFFE-------------D-
>EPrPW00000023512
-------------------------------------------------------------------------------------------------------------------------------------------------------------------------------------------------------------------------------------------------------------------------------------------------------------------------------------------------GSNYVSVTA----------------FSV----CIFKKDAQARQANMS-------------------------GA-------------------------------------------------------------------TLL------------------------------------------------FAHG--------SGFCKE-----------VWDP------IIRR-----------V----------------------QAS---------------S-LLRKHATAGGQ----QPRY-------------VTF----------------------D------------------------------MPF---------------------HGTK-R----DESVAATV-------------------HSE--NPASLRVSHP---------GNQWVEWSSREVYDQV-Q------------------------------ELGT-------------------------------------------------------------------------------------------KKAPL-IGIGH----------------SMGAAALWNT-------EAK--------Y-------P-----------GT----FDGLIL-------------------------------------FEPVYA-----------------------------------------------------LHTAADIKSIDFLVAITLQ------------------RESKW---------------PSRAAAEAYFGS----LRNFASWDRESLKSWVQ------------------------GAIVED---DKDRSP-AVSL-----------------ACHPHIEASIYTGDTLDLSE----------------------------------------RELGQ----P----K--------------C-RAVFQS---------------------------G-ARTQLFED-----A------FFAGLADKFP---------------------------------------------------------------HI---YSVGAPMS-------------K-
>EPrPW00000023593
-----------------------------------------------------------------------------------------------------------------------------------------------------------------------------------------------------------------------T--SKSVD------------------------VDE----------------------------------F----------------------------------------------------CWSYMEREGSQQQP-------------------------GGADDDID-------------------------DA-------------------------------------------------------------------VIV------------------------------------------------FLHG--------FSAMKE-----------SWLG------IATG-----------I----------------------DA----------------K-H----------------HV-------------LIP----------------------D------------------------------LP----------G-----------QGRT-T----PADPLL---------------------SYT-------------------------VDDQARRLHAFL-N-------------------------------------------------------------------------------------------------------------------------ATVSSAKKV-HVVGI----------------SMGGMLAGVY-------AAQ--------Y-------P-----------ER----VTSLTM-------------------------------------VCPSGISMKN----------------------RSEGLRILEDDG---------KN---LLLASSAKDIQQMLKLVSHN---------------------------------------------------------ARDIP-YFVAAI----------------------------IANS----RAKQL-D--------------------VFGKIVADCLVEQTIL----------------------------------------DAYLPQIRA--------------------------KTLVLW---------------------------G-KEDRVLDI-----S------CLDKLEELLSV-------------------------------------------------------------GN-----QHVLVFD-------------D-
>EPrPW00000023756
----------------------------------------------------------------------------------------------------------------RSLWRAHRL---------------------------------------------------------------------------------------------RA--ARVCI------------------------QEGTFKSTL-----------------------PNAKAFL---------------------------------------------P-AVSLDAFCELVTPLEWENDA------------------MGSHDTPVQGSAN-------------------------RP-------------------------------------------------------------------LVV------------------------------------------------LLPG--------TGE-------------HGFFHR--RTSIGIP-----------L----------------------ARK---------------G-V----------------AT-------------LIL----------------------E------------------------------------------G---------PFYGRR-K----PKDQKGSKLRR-----------------VS----DLPVL----------------GQATIEEAKSLL-A------------------------------YFQQQH-----------------------------------------------------------------------------------------GYSHV-VIAGS----------------SMGGLHAAMI-------ASV--------F-------P-----------GD----VGATAW-------------------------------------LAPPSAVPVF-----------A-------------------------------------------------------------DGLLS--------ASCNW----------------------------------------GSLYK--------------------------------------QHEL-Q-----------LLDKM----LLGHGVAASSSTASSSS-DESV-------AFVDEDPVQQAKRRMRMF-------LSITDIDNFNPPR--R----A--------------D-AVVFVV---------------------------G-TEDEYIGV-----TE----AQWERMRTKW---------------------------------------------------------------KP-----AQFRYLK-------------T-
>EPrPW00000026756
---------------------------------------------------------------------------------------------------DM---------DLTDTEWIEHI---------------------------------------------------------------------------------------------SM--KSELL------------------------------------------------------SAYHGHDV----------------------------------------------------HMTAAVVLP-KGY-----------------------------SKQTSA---------------------EAQYP-------------------------------------------------------------------TVF------------------------------------------------YIEG--------FTGPEA-------------------------------------Y---------------------ASR---------------A-Q----------------AF-------------LSS----------------------E------------------MGDAWQSGDWP-TPM----------FRV-TLGSRSKFGHT-S---FADSETN---GP--W-----------G------------------------------SALVHEFIPFF-E-----------------------------AKYT----------------------------------------------------------------------------------------SAVSSPRGR-FLHGH----------------SSGGWSTLWL-------QLQ--------F-------S-----------DF----FGGTWS-------------------------------------TAPDPVDFSH-------------F----------------------------------------------QVANIYES------------------AN-----------------------------------------------------------------------------------------------------------------------------------------------------------------------------------------------------------------------------------------------------------------------------------------------------------------------------------------------------------------------
>fgenesh_scip_prom.46568.3750
--------------------------------------------------------------------------------------------------------------------------------------------------------------------------------------------------------------------DAGL--DTTQI-------------------I---QARG---------------------------YVVETHKV----------------------------------------------T-TSDRYVLTMHRLP-KSYAESQ------------------S----GTAAAAN-------------------------KP-------------------------------------------------------------------VVY------------------------------------------------MQHG--------LLDSSY-----------TWVLNYRNQSLAFI-----------L----------------------ADL---------------G-Y--------------------------------------------------------D-----V----------------WL------------------G---------NNRGNTWS----KEHLDYTTANDKFW-------------DFT------------------------WEDMGNYDLPAMI-K-----------------------------YALRI--------------------------------------------------------------------------S----------------GRSTL-SYIGH----------------SEGTTQAFVGFSNDQELAKSVS------Y-------------------------FGAL----------------------------------------TPVAWTGAA----------------------TSPILVTMAKTYIDSWFQ--------VFGVNEFSANNAILQGILGK------------------YACAWAGV------VCDGFI-------------------------DLIGGPSDN--------------INASR----VHV-----------------------------------------------------------------CLRVLGISLCSTLICENKVK-YGSFDPPTFAIGN----M----V--------------Y-PRTGFYN--------------------------G-AQDTLATK-----T------DINKLRAGLPD-------------------------------------------------DTI----------------VYDKTI--------------D-
>fgenesh_scip_prom.46568.429
-------------------------------------------------------------------------------------------------------------------------------------------------------------------------------------------------------------------VNSSL--RALHMPVHLRQ------------------LEGTF---------------------------KNDRGQ----------------------------------------------------NLSYLALFP-P-------------------------------VDTPL-------------------------RA-------------------------------------------------------------------VVL------------------------------------------------YLHG--------IGDHSR-----------RYFH------LYER-----------L----------------------CNA---------------G-F----------------GV-------------LAY----------------------D------------------------------LL----------S-----------HGAS-DSDEHGLRAHSAR-----------------------------------------------FHYFVDDTNEFI-K------------------------------MAKSQLYPQLQV--------------------------------------------------------------------------------LPPNQPPM-VLSGM----------------SYGTLVSLHT-------VLS--------G-------K-----------HE----FAAVVL-------------------------------------VAPALLVEMT-------------------------------------------------KTLRVQAVFARPLSKFIPKA--------------------------------------------------------------RIVPGVNG-------------------------------------------------------------DYLCRDQDYVDDFTA--------DPLTITAPVTARMGAETLKAMRAL-------EADERVEQADSAL--C----K--------------L-PMLMLM---------------------------G-SQDKVTSL-----E------LAQVFFERLAA-------------------------------------------------------------SD-----KEFKVFD-------------G-
>fgenesh_scip_prom.46568.3987
---------------------------------------------------------------------------------------------------EP-------------HELLKHV---------------------------------------------------------------------------------------------TF--RSPSL------------------------------------------------------SEFWDTDV----------------------------------------------------FLKAWVLLP-YRF----------------------------FDDAMSE----------------------VRYP-------------------------------------------------------------------MFI------------------------------------------------YHTH--------YNRYFE-------------------------------------H---------------------SFL---------------P-A----------------PP-------------ENV----------------------S-------TASLSEQYGFFFFSNWTSDKTE-DAFTNKR-----GIVV-QLQHANPYYDD-S---YAVNSANI--GP--Y-----------G------------------------------DAITYEFLPYL-E-----------------------------KKF-----------------------------------------------------------------------------------------RGIGEGWAR-TMYGG----------------STGGWESFAV-------QVY--------Y-------P-----------EE----YNGCWS-------------------------------------FCPDAFDFRR-------------F----------------------------------------------QQVDLFTN------------------KNAYYAR--------GDWTQKDRGAKRNYLGDIRE-TMAEENHH-ELAMGSRGR---------------SGGQWDAWQAVYSP----VNITD-GYP-------ASVWDKLTGE-IHPEVVEYWEANYDVRAKLERE---------------------------------WNSRRLG-DR----L----V--------------N-KLHVYV---------------------------G-VTDSYYL------N------DAVFLLEDFLKTTSEPYFNGS--IVYG-----------------------------VTDGRGYEH-----CWTG-----SFDQSIS-------------L-
>fgenesh_scip_prom.46568.1276
-----------------------------------------------------------------------------------------------------------------ADEHMTSKY------AAFRAY-----------------------------------------------------------------------------TADTM--QKVKV------------------------TTG----------------------------------I----------------------------------------------------TMAYLIQEV-------------------------------GDGNPED-------------------------ET-------------------------------------------------------------------RLV------------------------------------------------LIMG--------YSYRKE-----------EWAP------LVDG-----------L----------------------LTQWEQKY-------PGKT-L----------------KV-------------LTL----------------------D------------------------------NR----------G-----------VGDT-D----A--PWG---------------------KYS-------------------------TSGMAQDTLALL-D------------------------------VIGW---------------------------------------------------------------------------------------------KTA-HFAGV----------------SMGGMISQEL-------ALA--------A-------P-----------ER----VQSLSL-------------------------------------VVTSPGSFTP----------------------------DASAYPA-------ILT---TLVSSDSTKVTNAILSFLYP-----EPFL----------------------------------ATK-----------NGD-N-GTMYDV----------------------------FFKY----HKEVA-A------------------T-LGAPSSSGALGQTTALV------LHS----------------------------VSDARLLQIRD----Q----G--------------F-PILIIG---------------------------A-QFDQCINV-----S------HAMHFKEVLDS-------------------------------------------------------------DH-----TNFVLYE-------------D-
>fgenesh_scip_prom.46568.8099
----------------------------------------------------------------------------------------------------------------------------------------------------------------------------------------------------------------------------------------------------------------------------------------------------------------------------------------------------------------------------------------------KR-------------------------GV-------------------------------------------------------------------TLL------------------------------------------------FAHA--------NGFCKQ-----------VWDP------VIRR-----------M----------------------KSS---------------P-LLQGAV---------D-RY-------------VTY----------------------D------------------------------QPF---------------------QGVN-R----DESVPSQV-------------------YHKDDDPKSPRVKHP---------LNDWPEISADAVLKQV-Q------------------------------QIQATAD---------------------------------------------------------------------------------------RARRPL-IGIGH----------------SMGAAAMWAT-------EAR--------H-------P-----------GT----FDGLIL-------------------------------------FEPIYG-----------------------------------------------------EVDAAYEKKADFLVSITLA------------------RENKW---------------PSLDAAASHFNK----WENFASWDRIMAQT---------------------------------------------AS-----------------STRPLLQLLRGSSGQLWEVC-------------------------------------------------I----G--------------L-EIHAQV---------------------------L-SRSKLMSG-----S------ASSTLSSAKPN-------------------------------------------------------------RHV---SFFDAALP-------------G-
>fgenesh_scip_prom.46568.8712
-----------------------------------------------------------------------------------------------------------------MDSSVWK------------KW--------------------------------------------------------------------------------PH--KFMTT------------------------SED----------------------------------I----------------------------------------------------KIHYVEVG-----------------------------------PSDG-------------------------LP--------------------------------------------------------------------VV------------------------------------------------MVHG--------WPDLWF-----------GWRY------QIQA-----------L----------------------SP----------------K-Y----------------RL-------------IVP----------------------D------------------------------VR----------G-----------FGQS-S----TPQDLA---------------------SYG-------------------------TKNITSDLVALL-D------------------------------ALKI---------------------------------------------------------------------------------------------EKA-VFLGH----------------DWGGNAVWRM-------SLY--------H-------P-----------ER----VLAVCG-------------------------------------VCTPFVPPRK----------------------QYLSLEAMCQVLPQFKYQLYLAD--ATKAGKALDTSPRRLLTAIFR----------------------------------------RETEYG--PKEE-----MLPLD-QWLQAIDS------------------------DLDHMM----FEERS-V------------------M-LSEDELQYYIDQY--TQ------SKFQSACWVYATKKIDFE-----------TEKKLPGT--IEH--------------------------PALFIG---------------------------A-AGDPVLKP-----E------MAKAMPTVM---------------------------------------------------------------PN-----VEMKIVE-------------D-
>fgenesh_scip_prom.46568.3780
-----------------------------------------------------------------------------------------------------------------------------------------------------------------------------------------------------------------------I--E-QRIDHFSWLP-----------------AEA-VDSVND------------------NATPSGLPAT---------------------------------------------------YQQRYLLNDQ-------------------------------FWDPSDKK------------------------AP-------------------------------------------------------------------VFF------------------------------------------------YTGNE---------GDVT-----------LYTNHTG---LIWE-----------N----------------------ARE-----------------F--------------K-AL--I----------VFA----------------------E------------------------------HRY---------------------YGKS---FPFG-DKYMDH-----------------LGYLT-------------------------HDQALADYTELV-Y------------------------------ALQQQY----------------------------------------------------------------------------------N-----AFNHPV-IAFGG----------------SYGGMLSAWF-------RMK--------Y-------P-----------NI----IAGAIA------------------------------------ASAPIYGFGGFPEFDGEKYWQVVTRDASPAAG-----------------------S--AENCVPNVKKSWTQLFELAKTDS--GRATLS------------------------SLFQLCEPLTSEK---------QGEDLAMSVLFAFDT------------------------LAMGD---------------------LP---------YPSSYLTGGAVELPAWP-VREACSHLAGDFDAPEGSE---NTTL-LE-------ALRDAANVFHNATQDL-KCFK--------------I-PTLWDYDG-----IWDYQYCTEMLPQETYFSTNG-ETDMFWPH-----N-----ITFEEIRAHCQRDWHTTPDPDSIRVSYGDEMLRS----ASNIVFSNG-------LLDPWSSAGVLH---TPKNAK-----VTIVEIA-------------E-
>fgenesh_scip_prom.46568.4856
-----------------------------------------------------------------------------------------------------------------------------------------------------------------------------------------------------------------------------------------------------------------------------------------------------------------------------------------------------------------------------------------------------------------------------------------------------------------------------------------------------------------------------------------------------------------------------------------------------------------------------------------------------------------------------------------------------------------------------------------------------------------------------------------------------------------------------------------TDKYFI-D------------------------------GLRV------------------------------------------------------------------------------------N---------QVQAVIGG----------------SLGGMQTLEW-------AFQ--------G-------P-----------DF----VRSFVS-------------------------------------IACGAQHTAW----------QIGI-------SDVQREAIYMDPKFKNGLYSPC------SPPNAGLSLARKIAMISYR-------------------------------------------THA-----------------AYADKFGR------------------------RQEEHA----EDDEL-A------------------A-KYGRYVVQSYLDHQGEKFL----SRFDVNSYLALLHMMDTHDVGRS---------RGGLEKALGS----L----S--------------Q-PALILG---------------------------V-DSDVLYPL-----S------EQKQIADGLPN--------------------------------------------------------------------AQFAAL--------------SS
>fgenesh_scip_prom.46568.2432
KS-----------------------------------------------------------------------------------------------------------------------------------------------------------------------------------------------------------------------------------------------------FGGVIK-----------------------QYSHESTST----------------------------------RC----------------TMKFSIFLP------------------------------PNASESHK-------------------------VP-------------------------------------------------------------------VLF------------------------------------------------YLAG--------LTCNDE------L----LFVKAP----EAQK-----------V---------------------AASR---------------G-I----------------AI-------------VTT----------------------D------------------------------TS--------PRGVNIPGDEDNWDFGTG-A--GFYVDSTEPK-----W-----------DEHYRM------------------------YSYVTKELPALI-A-----------------------------ANFPV-------------------------------------------------------------------------------------------LEDKQ-SIMGH----------------SMGGHGALVL-------GIR--------N-------P-----------TQ----YKSISA-------------------------------------FAPISHPSQC-----------------------------------------------------------------------------------------PWGI--------------------------------------KAFTGYLGCD-----------------------------------------------------------------QETWKEYDATQLILS-------------------------------------------QGP--I----S--------------Q-SILIDQ---------------------------G-AEDNFLH-------------DKQLLPEAFEAACQS-------------------------------------------------------VNQK-----LTLRTQD-------------G-
>fgenesh_scip_prom.46568.4157
-----------------------------------------------F----------------------------------------------------------------------------------------------------------------------------------------------------------------------------------------------------------------------------------------------------------------------------------------------------------------------------------------------------------------------------------------------------------------------------------------------RVL------------------------------------------------CLHG--------FGQDAP-----------KFRN------RISS-----------L----------------RPLTLPALT-----------------F----------------FVFCLAEFPQAPF--VVT----------------------S------------------------------YP----------GSTPEEIAK---IAEA-E-------------PTYKWWDFEVVDEKTNTHEYGR------------------------VEEAVEYLAEYV-R-----------------------------------------------------------------------------------------------------------------------------KEGPFDGIFGF----------------SQGGMMASLL-------LQR-------QF-----ANPN----------DSP-FAFKFGIF-------------------------------------VSSADMGDPV-------------------------------------------------------------------------------------------------------------------------------------------------------------------------------------------------------------------------------------------------------------------FMSEQK----V----D--------------V-PTLHIM---------------------------G-ETDAMVTM-----D------RSQKLLELYPN--------------------------------------------------------------------HKVFVHP--GVC----------
>fgenesh_scip_prom.46568.9366
--------------------------------------------------------------------------------------------------------------------------------------------------------------------------------------------------------------------DVGK--TVVEI-------------------V---KARG---------------------------YAIETHQV----------------------------------------------T-TSDRYVLTLYRLP-KTYAESQ------------------S----GAAVAAN-------------------------KP-------------------------------------------------------------------AVH------------------------------------------------LQHG--------LLDSSF-----------TFVANFRNQSLAYV-----------L----------------------ADA---------------G-Y--------------------------------------------------------D-----V----------------WL------------------G---------NNRGTTWS----REHLDYTTDDDAFW-------------DFT------------------------WEDMGIYDLPAFV-N-----------------------------HILST--------------------------------------------------------------------------T----------------GRSTV-SYVGH----------------SEGTTQAFVGFSKNQEFAKKID------Y-------------------------FGAL----------------------------------------APVAWTGHA----------------------TAALFVALAKLKVDETFL--------KLGFTSFLPHSDLLTVLLSD------------------IVCTNVAE------LCDSAI-------------------------GLIAGPSAN--------------LNATR----IPVYLS----QTPAG-T-----------SVRNM-GH-YAQGIRDDTFASYD-------------YGCSCLRILGINLCSSLICKNKVVCAASVAGNGYEKKD----R----Q--------------FSPSSKQDI--------------------------V-TDSVINNA-----V------NIFLMQAGGPM-------------------------------------------------NLG----------------SVMLTPE-------------L-
>fgenesh_scip_prom.46568.6129
-----------------------------------------------------------------------------------------------------------------------------------------------------------------------------------------------------------------------------------------------------VRVQG------------------------------------------------------------------------------------------------------------------------------RRPEKTGA-------------------------LP-------------------------------------------------------------------AIV------------------------------------------------VGIG--------YPTSGP------F-SPHRYYD------FTPQ----------------------------------ATT-------E---------YTQKS----------------------------------------------------D------------------------------------------G----------------T--------------------------------------PLP------------------EQGGADEFLQFI-E-----------------------------EELKPDMEQQFRI-----------------------------------------------------------------------------------DRNRQ-AIFGH----------------SLGGLFVLHT-------LFK--------K-------P-----------EA----FRYYIA-------------------------------------GSPSLHWNQT-----------------------------------------------------------------------------------------------------------VMQAEEQ-----------------EFVAKLEQHP--------------------------------------------------------------------------------------------------------------------------------V----N--------------V-KVWIGM---------------------------G-EQEKTHPA-RNN-D------KASSLTERLSALK--------------------------------------------------------QPGLD-----IKYTEFE-------------E-
>fgenesh_scip_prom.28083.8975
------------------------------------------------------------------------------------------------------------PSREVAEEHLRNF-------KNFSAW------------------------------------------------------------------------------------DRESLEAYMKGG------------LVQDKSTGWTKLSCSPPMEAALYCNKLMFCS-DEQLARVKSKVFFHSGGRSKMFLSWVFQEMNDKWPHIYSVEKPIPRCSHVMIMENPAAVAQDILMNLAELEP----------------FR------------VSSTKMSK-------------------------TA-------------------------------------------------------------------TLL------------------------------------------------FAHG--------GGFCKE-----------VWEP------IIRR-----------L----------------------KSS---------------S-LLQGAV---------NTQF-------------VTF----------------------D------------------------------FKY---------------------HGSN-R----DESVAAQL-------------------DLS--NPAAPRVHHP---------AADMTVWTSAEVLHQA-R------------------------------ALKSKS-----------------------------------------------------------------------------------------LDTPL-IGIGH----------------SMGASAMWNT-------EVQ--------Y-------P-----------GT----FDGLIL-------------------------------------LEPVYG-------------------------------------------------------NLNSDVVTNFLVSLTLQ------------------RESSW---------------PSRTAAEDHLRK----LKNFAAWDRDALDAYMK------------------------GALVE-----DESTG-GTVL-----------------ACSPSIEASLYCHKLLSLND----------------------------------------QQLAQ----P----Q--------------C-KLFFHS---------------------------G-SRTKMFLP-----K------VFQELSTKWP---------------------------------------------------------------HI---YSLSEPVP-------------D-
>fgenesh_scip_prom.28083.8378
--------------------------------------------------------------------------------------------------------------FQATDAVTSSS--------------------------------------------------------------------------------------------GCG--KTPTS------------------------PAA--------------------------------------------------------------------------------------------------HY-----------------------------DPNVP-------------------------YP-------------------------------------------------------------------FII------------------------------------------------AYHW--------FGATAFNATQNS----SRYGN--GSYYGLLS-----------Y----------------------ANE---------------S------------------AIF------------VAP----------------------Q------------------------------------------GLD---------NGWS-N-------------------------------------------------------TNDDDMTFTDSLVQTI-D-----------------------------NGLCV-------------------------------------------------------------------------------------------DTELR-FVVGF----------------SFGGSMTNAI-------ANS-------GR-------G-----------ST----FKAAAV-------------------------------------LSVTDYTTAV-------------------------------------------------------------------------------------------------------------------------------------------------------------------------------------------------------------------------------------------------------------------------------GEPV-------------PI-GFLVIH---------------------------G-VSDPGNLI-----S------KGRSMRDVFVKVN-------------G-----------------------------CTNQTALEPA-A--GSKS-----HIKTSYA-------------N-
>fgenesh_scip_prom.28083.7688
---------------------------------------------------------------------------------------------------EP-------------HELLKHV---------------------------------------------------------------------------------------------TF--RSLSL------------------------------------------------------SEFWGTDV----------------------------------------------------YLKAWVLLP-YRF----------------------------FEDDVQD----------------------VHYP-------------------------------------------------------------------LFV------------------------------------------------YHTH--------YNRFFE-------------------------------------H---------------------SFV---------------S-A----------------PP-------------ENT----------------------S-------TASIGEQYGYFFFSNWTSDKAS-DPFTNKR-----GIVV-QLQHANPYYDD-S---YAVNSANI--GP--Y-----------G------------------------------DAITYEFLPYI-E-----------------------------NKF-----------------------------------------------------------------------------------------RGIGEGWAR-TMYGG----------------STGGWESFAV-------QVY--------Y-------P-----------DE----YNGCWS-------------------------------------FCPDAFDFRR-------------F----------------------------------------------QQVDLFTN------------------KNAYFAR--------GDWTQKDRGAKRDYLGDIRE-TMAEENHH-ELAMGSRGR---------------SGGQWDAWQAVYSP----VNTTD-GYP-------AAVWDKLTGE-IHPEVVAYWETHYDVRAKLQRE---------------------------------WQAHGLG-AK----L----V--------------N-KLHVYV---------------------------G-VTDSYYL------N------DAVFLLEDFLKTTSEPYYNGS--IVYG-----------------------------VTDGRGYEH-----CWTG-----SFDQSIS-------------L-
>fgenesh_scip_prom.28083.8143
KS-----------------------------------------------------------------------------------------------------------------------------------------------------------------------------------------------------------------------------------------------------FGGVVK-----------------------QYSHESAST----------------------------------KC----------------SMKFSIFLP------------------------------PNANDAHK-------------------------VP-------------------------------------------------------------------VLF------------------------------------------------YLAG--------LTCNDE------L----LFVKAP----EAQK-----------V---------------------AASR---------------G-I----------------AI-------------VTT----------------------D------------------------------TS--------PRGVSVPGNEDNWDFGTG-A--GFYVDATEPK-----W-----------DEHYRM------------------------YSYVTKELPALI-T-----------------------------ANFPV-------------------------------------------------------------------------------------------LEDKH-SIMGH----------------SMGGHGALVL-------GIR--------N-------P-----------AQ----FKSISA-------------------------------------FAPISHPSQC-----------------------------------------------------------------------------------------PWGI--------------------------------------KAFTGYLGVD-----------------------------------------------------------------QESWKQYDATQLILS-------------------------------------------QGP--I----T--------------Q-PILIDQ---------------------------G-REDNFLH-------------DKQLLPEAFEAACQS-------------------------------------------------------VGQK-----LTLRMQD-------------G-
>fgenesh_scip_prom.28083.9479
-------------------------------------------------------------------------------------------------------------------------------------------------------------------------------------------------------------------VNSAL--RAVHMPPHLRH------------------LEGKF---------------------------KNARGQ----------------------------------------------------NLSYLALFP-P-------------------------------AGAPL-------------------------RA-------------------------------------------------------------------VVL------------------------------------------------YLHG--------IGDHSR-----------RYFH------LYER-----------L----------------------CTA---------------G-F----------------GV-------------LAY----------------------D------------------------------LL----------S-----------HGAS-DSDQHGLRAHSAR-----------------------------------------------FQYFVDDTNEFI-T------------------------------LAKTQLYPQLAV-----------------------------------------------------------------------------------KEPKL-ILSGM----------------SYGTLVSLHT-------VLS--------G-------Q-----------HT----FSAVVL-------------------------------------VAPALLVEMT-------------------------------------------------TTLRVQAVFARPLSKFIPKA--------------------------------------------------------------RIVPGVNG-------------------------------------------------------------DFLCRDQDYVDDFKA--------DPLTVSEPVTARMGAETLKAMKAL-------EADARVEDQDSTL--C----K--------------L-PMLMMM---------------------------G-SSDKVTSL-----E------LAQVFYKRLAT-------------------------------------------------------------QD-----KEFQVFD-------------G-
>fgenesh_scip_prom.28083.9100
-----------------------------------------------------------------------------------------------------------------NWGRVRQL---------------------------------------------------------------------------------------------SV--AKVAL------------------------REGTFRSTL-----------------------ANAKQLL---------------------------------------------P-EQSLDAFCELVTPLQWER---------------------QDQGIP--QGKD-------------------------RP-------------------------------------------------------------------LVV------------------------------------------------LLPG--------TGE-------------HGFLHR--RTSIAIP-----------L----------------------AKQ---------------G-V----------------AT-------------LIL----------------------E------------------------------------------G---------PFYGKR-K----PHQQKGSKLRR-----------------VS----DLPIL----------------GQATIEEAKSLL-E------------------------------HFRDCH-----------------------------------------------------------------------------------------GFSQL-VVAGS----------------SMGGLHAAMV-------ASV--------F-------P-----------GD----VGATAW-------------------------------------LAPPSAAPVF-----------A-------------------------------------------------------------DGLLS--------GS---------------------------------------------------------------------------------------------------------------------SAESYEKLANTVADDQEE---PTGSKDELDPVDEAKKRMRLF-------LSITDIDNFLPPR--R----S--------------D-AVVFVY---------------------------G-TEDEYIGF-----TE----PQWARMREQW---------------------------------------------------------------KP-----AHFRTIK-------------T-
>fgenesh_scip_prom.28083.3759
---------------------------------------------------------------------------------------------------KK--------------------------------------------------------------------------------------------------------------------------------------------------VAQ-------------------------------LGTV----------------------------------------------------VVPCSDEKK-----------------------------------RRD-------------------------AK-------------------------------------------------------------------NLV------------------------------------------------LIHG--------FAGGNA-----------VWAM------NLEK-----------L----------------------SR----------------H-F----------------NV--------------------------------------------------------------------------------------------------------------------------------------------------------------YDSADDFIVGSF-EKWRQE--------------------------IEL---------------------------------------------------------------------------------------------DKF-DLCAH----------------SMGAMFASSY-------AVK--------N-------P-----------EH----VNHLVL-------------------------------------ASPAGVPHPPPPPDPTTEEGKA---------VNKSWLRRMVYSAWEQGMTPM-------SLARFVGPYGPKLVQSVVH---------------------------------------------------------------RRASF--------------------------------------------------------------M-SEKGAMRDGRVDLTELG------EYIYHNWALKPSGERAMTTHLAP--GAHAIR-PLVDVLLPEN----V----K--------------M-PLTFIY-----------------------------GEFDWMDY-----H------NGQGIVERFKEK-----------------------------------------------------------GRA-----ADLYRVP-------------D-
>fgenesh_scip_prom.28083.2365
--------------------------------------------------------------------------------------------------------------------------------------------------------------------------------------------------------------------GVGK--STVEL-------------------I---EARG---------------------------YAAETHNV----------------------------------------------T-TANGYIRTMHRLP-KTYSESQ------------------S----GEDAAED-------------------------KP-------------------------------------------------------------------AVL------------------------------------------------VLHG--------LLDSSF-----------SWVCNFRNQSLAFV-----------L----------------------VDA---------------G-Y--------------------------------------------------------D-----V----------------WL------------------G---------NNRGNTYS----TGHVKYTTDDDAFW-------------DFS------------------------WEDMGKFDVSAMI-N-----------------------------YVLET--------------------------------------------------------------------------T----------------GQKTA-AVVGH----------------SEGTTQSFVAFAEDQTLAQSVS------Y-------------------------FAAL----------------------------------------ALVGWLGNT----------------------KAAALKLLANVYLDKIFE------------------NEVLQEVIGA------------------SACTLNPE------LCETAL-------------------------ALASGDSEN--------------WNSSR----VGVYLS----EMPAG-I-----------SVKNM-GH-YAQSIRHNTFEAYN-------------YGCSCLRILGIKLCSKLICKNKSK-YGSFAPSAIPISN----I----K--------------Y-PRTGFFS--------------------------G-ENDILATS-----A------DIAKLRSAIPS-------------------------------------------------ATI----------------IHDEEIG-------------D-
>fgenesh_scip_prom.28083.5116
---------------------------------------------------------------------------------------------------TM---------DLTPTEWVEHI---------------------------------------------------------------------------------------------SM--KSELL------------------------------------------------------SEYHKQDV----------------------------------------------------FMMASIVLP-KDY-----------------------------EALKES----------------------RHFP-------------------------------------------------------------------TVY------------------------------------------------YIEG--------FTGTES-------------------------------------Y---------------------AKR---------------A-K----------------GF-------------LSS----------------------E------------------MGQEWQAGRWP-TPM----------LRV-TLGSRFRYGHT-S---FADTDAN---GP--W-----------G------------------------------TALVTEFIPFL-E-----------------------------SQY-----------------------------------------------------------------------------------------AAVPSAGGR-FLHGH----------------SSGAWATLWL-------QLQ--------F-------P-----------DF----FGGTWS-------------------------------------SAPDPVDFSR-------------F----------------------------------------------QVVNIYEA------------------DNAYW-----------DANGHPYPTSRS-NGLVTC-SNRDENLV-ERVYG-RG----------------NGGQWDAFFALFSP----RGP-D-GMP-------VPLFDKVSGE-INRDVAKYW-ERYDICKFLEK-----------------------------------RPDLLT-TK----L----R--------------G-KVHVIC---------------------------G-FEDTYYL------D------YACRSLQKLVGDGKS---------------------------------------------AAQNG-----TAVP-----NYVDMVP-------------G-
>fgenesh_scip_prom.28083.1731
-------------------------------------------------------------------------------------------PHQTIGCRSARLGGVECRVLYPSRKGTNTP-------------------------------------------------------------------------------------------------THNNVSYLHHGSH-----------L----LTGLGVFAQMPA-----------------WLFHNMTNA----------------------------------------------------HLAALQDAP----------------------------VARAPTSSMG-------------------------WP-------------------------------------------------------------------VVI------------------------------------------------FSHG--------LAGSLE-----------LYSY------VNQE-----------V----------------------ASH---------------G-H----------------VV-------------VVP--------NHC-----------D------------------------------------------G-----------SACVCS------------------------PEPGRIEYYQ----QITAQVRDDVDGAGFRFRNGQLQQRVSEVRAVL-D------------------------------AIKRDTT--ADS-VFRHC-----------------------------------------------------------------------------NLTNV-NVAGH----------------SFGAATALTA-------AHQ----------------D-----------AR----FKKMVL-------------------------------------LDAWMEPLDD-----------------------------------------------------------------------------------------------------------------------------------DVRDGLGP---------------------------------------------------------------------------------------------------------------------------------------R--------------I-PALHLM---------------------------S---EHFLHW-RPNAE------STERHARGC-------------------------------------------------------------THAQ-----SRLTWLR-------------D-
>XP_008891584.1
---------------------------------------------------------------------------------------------------TM---------DLTPTEWVEHI---------------------------------------------------------------------------------------------SM--KSELL------------------------------------------------------SDYHNQDV----------------------------------------------------YMMASIVLP-KDY-----------------------------ETLKDS----------------------QHFP-------------------------------------------------------------------TVY------------------------------------------------YIEG--------FTGTES-------------------------------------Y---------------------AKR---------------A-K----------------GF-------------LSS----------------------E------------------MGQDWQAGRWP-TPM----------LRV-TLGSRFKFGHT-S---FADTDAN---GP--W-----------G------------------------------TALVAEFIPYL-E-----------------------------SLY-----------------------------------------------------------------------------------------PAIPSAAGR-FLHGH----------------SSGGWSTLWL-------QLQ--------F-------P-----------DF----FGGTWS-------------------------------------SAPDPVDFSR-------------F----------------------------------------------QVMNIYEA------------------ENAYW-----------DSNGHPYPTSRN-NGLTTC-SNRDENLV-ERVYG-RG----------------NGGQWDAFCALFSP----RGA-D-GMP-------IPLFDKVSGD-INRDVAEYW-ERFDICKFIRK-----------------------------------QPGLLT-TE----L----R--------------G-KVHVIC---------------------------G-IEDTYYL------D------FACRSLQKLVGSSKA---------------------------------------------NAEDG-----SAVP-----NYVAMVP-------------G-
>XP_008891585.1
---------------------------------------------------------------------------------------------------TM---------DLTPTEWVEHI---------------------------------------------------------------------------------------------SM--KSELL------------------------------------------------------SDYHNQDV----------------------------------------------------YMMASIVLP-KDY-----------------------------ETLKDS----------------------QHFP-------------------------------------------------------------------TVY------------------------------------------------YIEG--------FTGTES-------------------------------------Y---------------------AKR---------------A-K----------------GF-------------LSS----------------------E------------------MGQDWQAGRWP-TPM----------LRV-TLGSRFKFGHT-S---FADTDAN---GP--W-----------G------------------------------TALVAEFIPYL-E-----------------------------SLY-----------------------------------------------------------------------------------------PAIPSAAGR-FLHGH----------------SSGGWSTLWL-------QLQ--------F-------P-----------DF----FGGTWS-------------------------------------SAPDPVDFSR-------------F----------------------------------------------QVMNIYEA------------------ENAYW-----------DSNGHPYPTSRN-NGLTTC-SNRDENLV-ERVYG-RG----------------NGGQWDAFVS--------------------------------------------------------------------------------------------------------S----R--------------A-LVHLLV---------------------------M-VL-TFLL------------------------------------------------------------------------------------------------------------------
>XP_008893196.1
--------------------------------------------------------------------------------------------------------------------------------------------------------------------------------------------------------------------DAGL--NIVQI-------------------I---QARG---------------------------YAVETHKV----------------------------------------------T-TADRYVLTMHRIP-KSYAETQ------------------T----GSAAAAN-------------------------KP-------------------------------------------------------------------VVY------------------------------------------------MQHG--------LLDSSY-----------TWVLNYRNQSLAFI-----------L----------------------ADL---------------G-Y--------------------------------------------------------D-----V----------------WL------------------G---------NNRGNTWS----KQHLDYTSADDEFW-------------DFT------------------------WEDMGNYDLPAMI-N-----------------------------YALSV--------------------------------------------------------------------------S----------------GRSTL-SYIGH----------------SQGTTQAFVGFSNNQELAKVVS------Y-------------------------FGAF----------------------------------------TPVAWTGAA----------------------TSPILVTLAKTYVDSWFQ--------HFGVNEFSPNNPVLQNVLGK------------------YACAWAGV------VCDGFI-------------------------DLIGGPSNN--------------INASR----VHVYVT----QTPAG-S-----------SVKNM-AH-YAQGIRDNTFAAYD-------------YGCSCLRILGIGLCSTLICENKAK-YGSFDPPAYPIHK----M----V--------------Y-PRTGFYN--------------------------G-AQDTLARK-----A------DIDKLRAGLPD-------------------------------------------------GAI----------------VYDKTI--------------D-
>XP_008894056.1
-----------------------------------------------------------------------------------------------------------------LAA----------------QW--------------------------------------------------------------------------------PH--AFMRT------------------------AEG----------------------------------I----------------------------------------------------TLHYVDVG-----------------------------------PRDA-------------------------LP--------------------------------------------------------------------VV------------------------------------------------LVHG--------WPDLWF-----------GWRH------QIQA-----------L----------------------QS----------------S-Y----------------RL-------------IVP----------------------D------------------------------LR----------G-----------FGQS-S----TPQNVE---------------------AYG-------------------------AKNVTNDLAALL-D------------------------------GLDI---------------------------------------------------------------------------------------------EKA-AFLGH----------------DWGGGMVWRM-------CLY--------H-------P-----------ER----VIAVGA-------------------------------------VCTAYTPPAK----------------------RLMPLDVVVAKVPYFSYQKILAD--AENTGKMLDTAPRRFLTAVFR----------------------------------------KHSEMS--PTLED---GKMPII-GTLQGVTN------------------------STDP-I----FTQRS-A------------------M-LSEKELQYYVDQY--KR------SKFQSTCQYYATREIDFK-----------DEQGMAPI--INH--------------------------PALFIA---------------------------A-ANDHVLKP-----E------LAHKMHRFL---------------------------------------------------------------PN-----LETHVVD-------------D-
>XP_008895954.1
---------------------------------------------------------------------------------------------------ST--------------------------------------------------------------------------------------------------------------------------------------------------VAG-------------------------------LGTV----------------------------------------------------HVPYTGEET------------------------------------KK-------------------------PR-------------------------------------------------------------------TLV------------------------------------------------LVHG--------YGAGNA-----------FWAA------NLRD-----------L----------------------AN----------------A-F----------------DV-------------YVV----------------------E------------------------------WK----------G-----------IGRS-L----RPVFKPKS-----------------------------------------------AAEADAFFVESL-EEWREE--------------------------LKL---------------------------------------------------------------------------------------------DRF-ILCGH----------------SMGALYGIYY-------AAK--------Y-------P-----------KT----LEHVIL-------------------------------------VSPAGVHATT---------------------LTHSELPLSRRIAYALHLTPM-------SAARGMGPLGPRLVHWMVK---------------------------------------------------------------KRVSW--------------------------------------------------------------T-PPSNAIRMGELDFELFA------RYCYHNWALKASGDIAVHTHLHP--GAAARGKPLSEIIVPEK----W----T--------------L-PVTFMY---------------------------G-GGPDWMPK-----E------HGEAVVERLQNA-----------------------------------------------------------NRY-----ASFRVVP-------------L-
>XP_008896511.1
-------------------------------------------------------------------------------------------------------------------------------------------------------------------------------------------------------------------------------------------------------------------------------------------------------------------------------------------------------------------------------------------------------------------------PV-------------------------------------------------------------------TLL------------------------------------------------FVHG--------GGFCKN-----------CWDP------IVRR-----------L----------------------KTA---------------P-LLA------------GAEF-------------VTF----------------------D------------------------------FKW---------------------HGEN-Y----DHSVAAQV-------------------DRS--NPDKPRVDHP---------ARDITTWAPQQVWKQV-Q------------------------------QIRADQRA-----------------------------------------------------------------------------------RGQSDKTPL-IGVGH----------------SMGAMALWKT-------EVT--------H-------P-----------GT----FASLSL-------------------------------------FEPGYG-----------------------------------------------------VRTPENDYTVDFLVALTLQ------------------REAKW---------------PSRAAAEEHFYN----LKNFARWDREALAGYLR------------------------GGLI------DQADG-SVIL-----------------ACHPLIEASLYCHTPMHLND----------------------------------------ELQQR----P----R--------------C-RITFHG---------------------------G-GRSKIHNA-----K------TFGEMAKKYP---------------------------------------------------------------SI---YRTGPLMP-------------G-
>XP_008896513.1
------------------------------------------------------------------------------------------------------------------------------------------------------------------------------------------------------------------------------------------------------------------------------------------------------------------------------------------------------------------------------------------------V---------------------------------------------------------------------------------------------TLV------------------------------------------------FAHG--------CGFSKE-----------MWTP------VLRR-----------L----------------------KEF---------------P-VAQRV----------GTKF-------------VAF----------------------D------------------------------FPY---------------------HGSR-S----DKQLAETL-------------------KVDTSNLKAPRVTGTD--------CDDVKNWYLKAMPEQV-G------------------------------KLRRK------------------------------------------------------------------------------------------STDFL-VGVGF----------------SMGSGALWTM-------EIA--------H-------P-----------GT----FDALIL-------------------------------------FEPAMD-----------------------------------------------------TKTPRTDTVRSYLVASALR------------------RPSVW---------------PSRAAAKEYFST----SDGFASWDREVLAAHLS------------------------GALL------DQPDG-SVTL-----------------ACDPRLEALLYSMKALHFSD----------------------------------------AELQR----P----K--------------C-RIYLHW---------------------------G-SRSQMCFE-----K------NLKAIEKKCP---------------------------------------------------------------NI---YKVREAMP-------------G-
>XP_008898121.1
KS-----------------------------------------------------------------------------------------------------------------------------------------------------------------------------------------------------------------------------------------------------FGGVIK-----------------------QYSHESATT----------------------------------KC----------------TMKFSIFLP------------------------------PTASDSHK-------------------------VP-------------------------------------------------------------------VLF------------------------------------------------YLAG--------LTCNDE------L----LFVKAP----EAQK-----------V---------------------AASR---------------G-I----------------AI-------------VTT----------------------D------------------------------TS--------PRGVSIPGDEDNWDFGTG-A--GFYVDATETK-----W-----------DEHYRM------------------------YSYVTKELPALI-A-----------------------------ANFPV-------------------------------------------------------------------------------------------LEDKH-SIMGH----------------SMGGHGALVL-------GIR--------N-------P-----------TQ----YKSISA-------------------------------------FAPISHPSQC-----------------------------------------------------------------------------------------PWGI--------------------------------------KAFTGYLGVD-----------------------------------------------------------------QETWKEYDATQLILN-------------------------------------------QGP--I----P--------------Q-SILIDQ---------------------------G-REDNFLH-------------DKQLLPEAFEAACNS-------------------------------------------------------VGQK-----VTLRMQD-------------G-
>XP_008899159.1
----------------------------------------------------------------------------------------------------------------------------------------------------------------------------------------------------------------------------------------TT-------------TSSSTT----------------------------QTSS----------------------------------------------------QTASSTTTA-----------------------------TTSSTTTTSA---------------------GSGES------------------------L------------------------------------------AVV----------EPVISCSELASVDLTSIGGSGTNITEATETEVDGVSYCYLEGY-------LPPQAKWILRLP---IATWTQR-----YLQAGCG-------GL-CGPEMAALSVVAAE--G----SDQ------------YENGHF--------------------A----------MGT---------------------TD------------------------------MN----------G------------GTDGT---FALNKEAFI-----------------DYAYLA------------------------VHNTAELSKALI-K-------------------------------------------------------------------------------------------------------------------------KYYGQEQQYAYFNGC----------------SDGGREAVMT-------ALR--------Y-------P-----------ND----FNGIVA-------------------------------------GAPAMLWQFQ----NSFHHAWDAVSNLDENE-----------------------Q--PIFNPSRIPILHDAVIAACDTLDGVEDGLLT------DPRICNFDPRTLQCTDDADNST-CLTAAET-----------------QVAVDFYTGPVDEASGEHLTVGEMQFGSETAWIGVGIP----ATDGG-S--------------------VASESMALATLRYLVFENAPG--ANYTLADFVFANSTIDLLQPHHPF-----LDSVSPDLSPFHE----A----GG---------------KLILWH---------------------------G-WADQHISP-----R------TTIQYHEKLIEN----------------------------------------------------------MGADAVEDFNRLYIFP-------------G-
>XP_008899850.1
-------------------------------------------------------------------------------------------PYQTIGCRSTRLGGVECRVFYPSTANLQSETKKQ-----------------------------------------------------------------------------------------ST--NQNLVPYLHHGRH-----------L----MQGLGVFSKMPA-----------------WLFHNMNNA----------------------------------------------------HLAAFRDAP----------------------------VAPPPAGSDG-------------------------WS-------------------------------------------------------------------LVI------------------------------------------------FSHG--------LAGSLE-----------LYSY------VNQQ-----------L----------------------ASH---------------G-N----------------VV-------------VVP--------NHC-----------D------------------------------------------G-----------SACVCS------------------------PEPGRIEYYQ----QITSEVRDDIDGAGFRFRNGQLQQRVSEVRAVL-D------------------------------AIKEDAT--ADS-IFGRC-----------------------------------------------------------------------------DLTNV-SVAGH----------------SFGAATALSA-------AHQ----------------D-----------ER----FKKMVL-------------------------------------LDAWMEPLDH-----------------------------------------------------------------------------------------------------------------------------------DVRDGLGP---------------------------------------------------------------------------------------------------------------------------------------H--------------V-PALHLM---------------------------S---EHFLHW-RPNAE------STERHARGC-------------------------------------------------------------THAQ-----SRLTWLR-------------D-
>XP_008900512.1
----------------------------------------------------------------------------------------------------------------------------------------------------------------------------------------------------------------------------------------------------TTDADN------------------------------------------------------------------------------------------NIVLSP-----------------------------------EKP-------------------------TA-------------------------------------------------------------------AVV------------------------------------------------FLHG--------LGDTGH-----------GWSD------AMAM-----------L----------------------AKG-----------------L---------------PHVKFVL--PTAASMPVTL--------NMGMRMPAW----YD------------------------------IK----------S-----------LARV-N----GDNADG-------------------------------------------------IDASRDRIMEII-E-----------------------------KEVKAGI-----------------------------------------------------------------------------------------PRSRI-VVGGF----------------SQGGAVSYFT-------GFQ--------T-------K-----------QP----IGGIMV-------------------------------------LSSFIPREKE--------------------------------------------------------------------------------------------------------------------------------------------------------------------------------------------------------FKFAPET--------------------------------------------------------------A----D--------------V-PLLICH---------------------------G-NADSRARY-----E------WALKSKQRLTDA----------------------------------------------------------GVKD-----ITFHTYP-------------N-
>XP_008903677.1
---------------------------------------------------------------------------------------------------KK--------------------------------------------------------------------------------------------------------------------------------------------------VAR-------------------------------LGTV----------------------------------------------------VVPCSDEKK-----------------------------------RES-------------------------AK-------------------------------------------------------------------NLV------------------------------------------------LIHG--------FAGGNA-----------VWAM------NLEK-----------L----------------------SK----------------H-F----------------NV-------------YAV----------------------E------------------------------WI----------G-----------VGRS-D----RPDFNFKD-----------------------------------------------YDSADDFVVGSF-EKWQQE--------------------------MNL---------------------------------------------------------------------------------------------ENF-ELVGH----------------SMGAIFASSY-------ALK--------H-------P-----------EQ----VNHLVL-------------------------------------ASPAGVPHPPPPPDPTTEEGKA---------ANRSWLRRMVFSAWENGVTPM-------SVARFMGPYGPRLVQNVVH---------------------------------------------------------------RRTSF--------------------------------------------------------------M-SEGSAMRDGRVNLNELG------EYVYHNWALKASGERAMITHLAP--GVHAVR-PLVDVLRPEN----V----K--------------M-PLTFIY-----------------------------GEYDWMDY-----R------NGLSIVERFKEK-----------------------------------------------------------GHA-----ADLYRVP-------------N-
>XP_008903678.1
---------------------------------------------------------------------------------------------------KK--------------------------------------------------------------------------------------------------------------------------------------------------VAR-------------------------------LGTV----------------------------------------------------VVPCSDEKK-----------------------------------RES-------------------------AK-------------------------------------------------------------------NLV------------------------------------------------LIHG--------FAGGNA-----------VWAM------NLEK-----------L----------------------SK----------------H-F----------------NV-------------YAV----------------------E------------------------------WI----------G-----------VGRS-D----RPDFNFKD-----------------------------------------------YDSADDFVVGSF-EKWQQE--------------------------MNL---------------------------------------------------------------------------------------------ENF-ELVGH----------------SMGAIFASSY-------ALK--------H-------P-----------EQ----VNHLVL-------------------------------------ASPAGVPHPPPPPDPTTEEGKA---------ANRSWLRRMVFSAWENGVTPM-------SVARFMGPYGPRLVQNVVH---------------------------------------------------------------RRTSF--------------------------------------------------------------M-SEGSAMRDGRVNLNELG------EYVYHNWALKASGERAMITHLAP--GVHAVR-PLVDVLRPEN----V----K--------------M-PLTFIY-----------------------------GEYDWMDY-----R------NGLSIVERFKEK-----------------------------------------------------------GHA-----ADLYRVP-------------N-
>XP_008908171.1
-------------------------------------------------------------------------------------------------------------VFSRLEQHMASKY------AAFRVY-----------------------------------------------------------------------------TPKAI--QKTNV------------------------ATG----------------------------------I----------------------------------------------------TMAYLIQQI-------------------------------GDGSSDD-------------------------ET-------------------------------------------------------------------RLV------------------------------------------------LIMG--------YGYRKE-----------EWAP------LVDG-----------L----------------------LTQWEQKN-------PGKT-L----------------KI-------------LTL----------------------D------------------------------NR----------G-----------VGDT-D----A--PWG---------------------KYS-------------------------TSGMAQDTLALL-D------------------------------AIGW---------------------------------------------------------------------------------------------KTA-HIAGV----------------SMGGMISQEI-------ALA--------A-------P-----------ER----LQSLSL-------------------------------------LVTSPGSFTP----------------------------DASAYPA-------IIT---TLMSSDMNKVTNAMLSFLYP-----DSFL----------------------------------ASK-----------NGD-N-GTMHDV----------------------------FFKY----HKEVA-A------------------T-LGAPSSSGAFGQTAALV------LHS----------------------------MPDKKLHKIRD----S----G--------------F-PILIIG---------------------------A-KQDQCINV-----S------HSLHFSKVLAS-------------------------------------------------------------DH-----TKLVMYE-------------D-
>XP_008908179.1
-----------------------------------------------------------------------------------------------------------------MDSSVWE------------QW--------------------------------------------------------------------------------PH--DFVTT------------------------SEG----------------------------------I----------------------------------------------------KIHYVDVG-----------------------------------PRDA-------------------------PP--------------------------------------------------------------------VV------------------------------------------------MLHG--------WPDLWF-----------GWRY------QIQA-----------L----------------------SP----------------T-Y----------------RL-------------IIP----------------------D------------------------------VR----------G-----------FGQS-S----TPQELE---------------------AYG-------------------------TKNITSDVAALL-D------------------------------ALKI---------------------------------------------------------------------------------------------DKA-VILGH----------------DWGGNASWRM-------ALY--------H-------P-----------DR----VLAVCG-------------------------------------VCTPFVPPRK----------------------QYLSLEDLSKVMPQFKYQLFLAD--AKNSGKALDASPRRLATAIFR----------------------------------------RKTEYG--PKEN-----ALPLH-ELLKVVNT------------------------DVDHVV----FKERT-E------------------M-LSEDELQYYIDQY--SQ------SKFTSANWVYATKKIDFE-----------TEKDLPGT--IEH--------------------------PALFIG---------------------------A-ADDPVLKP-----E------MAKEMPKVI---------------------------------------------------------------PN-----LQMELVE-------------D-
>XP_008909379.1
-----------------------------------------------------------------------------------------------------------------NWNSVRKL---------------------------------------------------------------------------------------------SV--AKVAL------------------------REGKFRSTL-----------------------DNAQQLL---------------------------------------------P-EESQDAFCELVTPLEWER---------------------EDQGIP-QGRKD-------------------------RP-------------------------------------------------------------------LVV------------------------------------------------LLPG--------TGE-------------HGFLHR--RTAIAIP-----------L----------------------AKQ---------------G-V----------------AT-------------LIL----------------------E------------------------------------------G---------PFYGKR-K----PQQQKGSKLRR-----------------VS----DLPIL----------------GQATIEEAKSLL-E------------------------------HFRNCH-----------------------------------------------------------------------------------------GYSQL-VVAGS----------------SMGGLHAAMV-------ASV--------F-------P-----------GD----VGATAW-------------------------------------LAPPSAVPVF-----------A-------------------------------------------------------------DGLLS--------GSCNW----------------------------------------RSLYK--------------------------------------QHEL-Q-----------MLDKM----LTGHAVVETYEKLVDAVADAEKEH-----SELELDPVQEAKKRMRLF-------LSITDIDNFLPPR--R----S--------------D-AVVFVY---------------------------G-TEDEYIGF-----TE----PQWQRMREQW---------------------------------------------------------------RP-----AHFRTIK-------------T-
>XP_008914683.1
----------------------------------------------------------------------------------------------------------------------------------------------------------------------------------------------------------------------------------------------------------------------------------------------------------------------------------------------------------------------------------------------MKD----------------------VHYP-------------------------------------------------------------------LFI------------------------------------------------YHTH--------YSREFE-------------------------------------H---------------------SFY---------------P-S----------------PP-------------ANT----------------------T-------SASLGEQYGYYFFSNWTSDKPT-DPFTNKR-----GIVV-QLQHANPYYDD-S---YAVNSANI--GP--Y-----------G------------------------------DAITYEFLPYL-E-----------------------------KKF-----------------------------------------------------------------------------------------RGIGEGWAR-TMYGG----------------STGGWESFAV-------QVY--------Y-------P-----------EE----YNGCWS-------------------------------------FCPDAFDFHR-------------F----------------------------------------------QQVDLFAN------------------KNAYYAR--------GDWTQKDRGAKRNYLGDIRE-TMAEENHH-ELAMGSRGR---------------SGGQWDAWQAVYSP----LNNTD-GYP-------AAVWDKLTGE-INPQVVEYWEAHYDVRAKLQRE---------------------------------WHARGLG-HK----L----V--------------N-KLHVYV---------------------------G-VTDSYYL------N------DAVFLLEDFLKTTTEPYYNGS--IVYG-----------------------------VTDGRGYEH-----CWTG-----SFDQSLS-------------L-
>XP_008916068.1
---------------------------------------------------------------------------------------------------EP-------------HELLKHV---------------------------------------------------------------------------------------------TF--RSPSL------------------------------------------------------SDFWGTDV----------------------------------------------------LLKAWVLLP-HRF----------------------------FDDEMKV----------------------VHYP-------------------------------------------------------------------LFI------------------------------------------------YHTH--------YSREFE-------------------------------------H---------------------SFY---------------P-S----------------PP-------------ANT----------------------T-------SASLGEQYGYYFFSNWTSDKPT-DPFTNKR-----GIVV-QLQHANPYYDD-S---YAVNSANI--GP--Y-----------G------------------------------DAITYEFLPYL-E-----------------------------KKF-----------------------------------------------------------------------------------------RGIGEGWAR-TMYGG----------------STGGWESFAV-------QVY--------Y-------P-----------EE----YNGCWS-------------------------------------FCPDAFDFHR-------------F----------------------------------------------QQVDLFAN------------------KNAYYAR--------GDWTQKDRGAKRNYLGDIRE-TMAEENHH-ELAMGSRGR---------------SGGQWDAWQAVYSP----LNNTD-GYP-------AAVWDKLTGE-INPQVVEYWEAHYDVRAKLQRE---------------------------------WHARGLG-HK----L----V--------------N-KLHVYV---------------------------G-VTDSYYL------N------DAVFLLEDFLKTTTEPYYNGS--IVHE-----------------------------SSD---FQS-----TMSA-----LCGDKFR-------------D-
>XP_008916495.1
-----------------------------------------------------------------------------------------------------------------------------------------------------------------------------------------------------------------------------------------------------------------------------------------------------------------------------------------------------MYRLP-KTYAESQ------------------S----GAAAAAN-------------------------KP-------------------------------------------------------------------AVH------------------------------------------------LQHG--------LLDSSF-----------TFVSNFRNQSLAYV-----------L----------------------ADA---------------G-F--------------------------------------------------------D-----V----------------WL------------------G---------NNRGTTWS----RSHLDYTTDDDEFW-------------DFT------------------------WEDMGLYDLPAFV-N-----------------------------HILDT--------------------------------------------------------------------------T----------------GRSTV-SYVGH----------------SEGTTQAFVGFSKNQEVAKKVD------Y-------------------------FGAL----------------------------------------APVAWTGHA----------------------TAALFVALAKLKVDVSFL--------NLGFTSFLPHSDLLTVLLSD------------------VVCTNVAE------FCDSAI-------------------------GLIAGPSDN--------------LNATR----IPVYLS----QTPAG-T-----------SVRNM-AH-YAQGIRDDTFASYD-------------YGCSCLRILGINLCSTLICKNKAV-YGSFDPPAYPVGN----M----V--------------Y-PRTGFYI--------------------------G-ATDTFATS-----T------DIAQIRSGLPS-------------------------------------------------STI----------------VYEKTID-------------A-
>Phyra72696
-----------------------------------------------------------------------------------------------------------------------------------------------------------------------------------------------------------------------E--ARTAS------------------------VDQ----------------------------------F----------------------------------------------------QWSYLIRSA---------------------------------AVPTS-------------------------RE-------------------------------------------------------------------VVV------------------------------------------------FLHG--------LGSSKE-----------AWVR------VSSG-----------L----------------------GK----------------N-Y----------------HV-------------VIP----------------------D------------------------------LP----------G-----------HGRT-T----PLDPNM---------------------NFA-------------------------ADRQARRLHEFF-E-------------------------------------------------------------------------------------------------------------------------SELYPNNKV-HLVGT----------------CMGATIAGVY-------AAM--------H-------P-----------NR----VKSLTL-------------------------------------MCPWGISMPN----------------------MSVTLSDVEDLG---------KL---TLQSPTETSTSEVGEWRDRV------------------------------------------ACTA----------NLVRTP-RVFRAL----------------------------AISK----HGRAR-A--------------------VVQKVVLDMLAHPTSL----------------------------------------EDELHNIRA--------------------------RTMVVW---------------------------G-DRDEVLDV-----S------CLKMIDDKLDV-------------------------------------------------------------AR-----KHVLVLD-------------K-
>Phyra86961
-----------------------------------------------------------------------------------------------------------------QWE----------------QL--------------------------------------------------------------------------------PH--AFARL------------------------ADG----------------------------------I----------------------------------------------------CLHYVDTGA--------------------------------SASSTS-------------------------VP--------------------------------------------------------------------VV------------------------------------------------LLHG--------WPDVGF-----------GWRH------QLAA-----------L----------------------AA----------------K-Y----------------RV-------------IVP----------------------D------------------------------MR----------G-----------FGQS-S----APAEAS---------------------AYG-------------------------SKNVTSDLAKLL-D------------------------------VLQI---------------------------------------------------------------------------------------------DKA-VFIGH----------------DYGATMSWRM-------CLY--------Y-------P-----------ER----VAAVCS-------------------------------------VDIPYYPPSD----------------------QCTDVDALVAMLPQFAYLKLLGE--SEATAQKLAKAPKRFFNAVFH----------------------------------------HTTEIP------------GDLA-RLIENVEN-------------------------GSDAR----YTEPS-A------------------L-LSGDELEYYVRQVSRTA------GGFMGGCRYYGQWQRDFE-----------AELTLPRE--IPH--------------------------ETLFIAT------------------------TRS-KGDDPAQQ-----Q------MAPGMSQLI---------------------------------------------------------------PK-----LETKVVH-------------E-
>Phyra78968
-----------------------------------------------------------------------------------------------------------------QWE----------------QL--------------------------------------------------------------------------------PH--AFARL------------------------ADG----------------------------------I----------------------------------------------------CLHYVDTGA--------------------------------SASSTS-------------------------VP--------------------------------------------------------------------VV------------------------------------------------LLHG--------WPDVGF-----------GWRH------QLAA-----------L----------------------AA----------------K-Y----------------RV-------------IVP----------------------D------------------------------MR----------G-----------FGQS-S----APAEAS---------------------AYG-------------------------SKNVTSDLAKLL-D------------------------------VLQI---------------------------------------------------------------------------------------------DKA-VFIGH----------------DYGATMSWRM-------CLY--------Y-------P-----------ER----VAAVCS-------------------------------------VDIPYYPPSD----------------------QCTD----------FAYLKLLGE--SETTAQKLAKAPKRFFNAVFH----------------------------------------HTTEIP------------GDLA-RLIENVEN-------------------------GSDAR----YTEPS-A------------------L-LSGDELEYYVRQVSRTA------GGFMGGCRYYGQWQRDFE-----------AELTLPRE--IPH--------------------------ETLFIAT------------------------TRS-KGDDPAQQ-----Q------MAPGMSQLI---------------------------------------------------------------PK-----LETKVVH-------------E-
>Phyra87548
-------------------------------------------------------------------------------------------------------------------------------------------------------------------------------------------------------------------VNSAL--RAVHMPPHLRH------------------LEGKF---------------------------KNARGQ----------------------------------------------------NLSYLALFP-P-------------------------------AGAPL-------------------------RA-------------------------------------------------------------------VVL------------------------------------------------YLHG--------IGDHSR-----------RYFH------LYER-----------L----------------------CTA---------------G-F----------------GV-------------LAY----------------------D------------------------------LL----------S-----------HGAS-DSDQHGLRAHSAR-----------------------------------------------FQYFVDDTNEFI-T------------------------------LAKTQLYPQLAV-----------------------------------------------------------------------------------KEPKL-ILSGM----------------SYGTLVSLHT-------VLS--------G-------Q-----------HT----FSAVVL-------------------------------------VAPALLVEMT-------------------------------------------------TTLRVQAVFARPLSKFIPKA--------------------------------------------------------------RIVPGVNG-------------------------------------------------------------DFLCRDQDYVDDFKA--------DPLTVSEPVTARMGAETLKAMKAL-------EADARVEDKDSTL--C----K--------------L-PMLMMM---------------------------G-SNDKVTSL-----E------LAQVFYKRLAA-------------------------------------------------------------QD-----KEFQVFD-------------G-
>Phyra78966
-----------------------------------------------------------------------------------------------------------------QWE----------------QL--------------------------------------------------------------------------------PH--AFARL------------------------ADG----------------------------------I----------------------------------------------------CLHYVDTGA--------------------------------SASSTS-------------------------VP--------------------------------------------------------------------VV------------------------------------------------LLHG--------WPDVGF-----------GWRH------QLAA-----------L----------------------AA----------------K-Y----------------RV-------------IVP----------------------D------------------------------MR----------G-----------FGQS-S----APAEAS---------------------AYG-------------------------SKNVTSDLAKLL-D------------------------------VLQI---------------------------------------------------------------------------------------------DKA-VFIGH----------------DYGATMSWRM-------CLY--------Y-------P-----------ER----VAAVCS-------------------------------------VDIPYYPPSD----------------------QCTDVDALVAMLPQFAYLKLLGE--SETTAQKLTKAPKRFFNAVFH----------------------------------------HTTEIP------------GDLA-RLIENVEN-------------------------GSDAR----YTEPS-A------------------L-LSGDELEYYVRQVSRTA------GGFMGGCRYYGQWQRDFE-----------AELTLPRE--IPH--------------------------ESF-------------------------------------------------------------------------------------------------------------------------------------VHRDY-------------T-
>Phyra71745
KS-----------------------------------------------------------------------------------------------------------------------------------------------------------------------------------------------------------------------------------------------------FGGVVK-----------------------QYSHESAST----------------------------------KC----------------SMKFSIFLP------------------------------PNASDAHK-------------------------VP-------------------------------------------------------------------VLF------------------------------------------------YLAG--------LTCNDE------L----LFVKAP----EAQK-----------V---------------------AASR---------------G-I----------------AI-------------VTM----------------------D------------------------------TS--------PRGVSIPGDEDNWDFGTG-A--GFYVDATEPK-----W-----------DEHYRM------------------------YSYVTKELPALI-T-----------------------------ANFPV-------------------------------------------------------------------------------------------LEDKH-SIMGH----------------SMGGHGALVL-------GIR--------N-------P-----------TQ----YKSISA-------------------------------------FAPISHPSQC-----------------------------------------------------------------------------------------PWGI--------------------------------------KAFTGYLGVD-----------------------------------------------------------------QESWKQYDATQLILS-------------------------------------------QGP--I----T--------------Q-PILIDQ---------------------------G-REDNFLH-------------DKQLLPEAFEAACQS-------------------------------------------------------VGQK-----LTLRMQD-------------G-
>Phyra83509
-------------------------------------------------------------------------------------------PHQTIGCRSARLGGVECRILYPSRKGTNTP-------------------------------------------------------------------------------------------------THDNVPYLHHGSH-----------L----LTGLGVFAQMPA-----------------WLFHNMTNA----------------------------------------------------HLAAHQDAP----------------------------VAPAPTSSVG-------------------------WA-------------------------------------------------------------------VVI------------------------------------------------FSHG--------LAGSLE-----------LYSY------VNQE-----------L----------------------ASH---------------G-H----------------VV-------------VVP--------NHC-----------D------------------------------------------G-----------SACVCS------------------------PEPGRIEYYQ----QITAQVRDDVDGAGFRFRNGQLQQRVSEVRAVL-D------------------------------AIKRDAT--ADS-VFTHC-----------------------------------------------------------------------------DLTNV-SVAGH----------------SFGAATALTA-------AHQ----------------D-----------AR----FKKMVL-------------------------------------LDAWMEPLDG-----------------------------------------------------------------------------------------------------------------------------------DVRDGLGP---------------------------------------------------------------------------------------------------------------------------------------R--------------V-PALHLM---------------------------S---EHFLHW-RPNAE------STERHARGC-------------------------------------------------------------THAQ-----SRLTWLR-------------D-
>Phyra46206
-------------------------------------------------------------------------------------------------------------------------------------------------------------------------------------------------------------------------------------------------------------------------------------------------------------------------------------------------------------------------------------------------------------------------TA-------------------------------------------------------------------AVV------------------------------------------------FLHG--------LGDTGH-----------GWSD------AMAM-----------L----------------------AKG-----------------L---------------PHVKFVL--PTAASMPVTL--------NMGMRMPAW----YD------------------------------IK----------S-----------LARV-N----GDNADG-------------------------------------------------IDASRDRVMAII-E-----------------------------KEVAGGI-----------------------------------------------------------------------------------------PLSRI-VLGGF----------------SQGAALSLFS-------GYQ--------S-------K-----------TV----LGGIIS-------------------------------------MSGYLP-------------------------------------------------------------------------------------------------------------------------------------------------------------------------------------------------------------------------------------------------------------------------------------------------------------------------------------------------------------------------------------------------------------------------------------------------------------------
>Phyra85311
-------------------------------------------------------------------------------------------PHQTIGCRSARLGGVECRILYPSRKGTNTP-------------------------------------------------------------------------------------------------THDNVPYLHHGSH-----------L----LTGLGVFAQMPA-----------------WLFHNMTNA----------------------------------------------------HLAAHQDAP----------------------------VAPAPTSSVG-------------------------WP-------------------------------------------------------------------VVI------------------------------------------------FSHG--------LAGSLE-----------LYSY------VNQE-----------L----------------------ASH---------------G-H----------------VV-------------VVP--------NHC-----------D------------------------------------------G-----------SACVCS------------------------PEPGRIEYYQ----QITAQVRDDVDGAGFRFRNGQLQQRVSEVRAVL-D------------------------------AIKRDAT--ADS-VFTHC-----------------------------------------------------------------------------DLTNV-SVAGH----------------SFGAATALTA-------AHQ----------------D-----------AR----FKKMVL-------------------------------------LDAWMEPLDG-----------------------------------------------------------------------------------------------------------------------------------DVRDGLGP---------------------------------------------------------------------------------------------------------------------------------------R--------------V-PALHLM---------------------------S---EHFLHW-RPNAE------STERHARGC-------------------------------------------------------------THAQ-----SRLTWLR-------------D-
>Phyra76386
[truncated: 190,883 more chars]
