# Supplementary material for: A Global Survey of Carbohydrate Esterase Families 1 and 10 in Oomycetes
Source: Front Genet. 2020 Aug 7;11:756. doi: 10.3389/fgene.2020.00756 (PMC7427535; doi:10.3389/fgene.2020.00756)
Supplement: Supplementary file 9 [file Data_Sheet_4.FASTA]

>Aste57867_11333.1
----------------------------------------------------------------------------------------------PFHPHPAIL------------------------------------------------------------------------------------------------------ALHFFVAPL------------------------LAVFI-----------------------------RP------------------------------------------------------------------------------------------------------------------------------------------------------------------------------------------DPRWSYVDALVCRYLLVF-TQLPT----------------------------------------------------------------------------------PLVRAAFA-------------------------------------------------AAAFAQR-----------------------------------------LVYRPYQIV-----------------------------------------------------------D-TPTVKG------------------------LWY-------------------------------------------------GDKSI-------------------------------------------PL-----S-----------------------A---------SVVVLF-----------------------------------------------------------LH---------------------------GGGFVSGSADC--------MALTAIAPIIEALER----------QGV-AA-KVFSV--------DYGLSPEHV--------------------------------------FPR----------------------------AIDQMME-AYR-WL-------------------------------------LDQ----G----I----SPDKIVLAGDSAGGNAVVSILQRSLIE-------------------------KLP--------------------------MPVCA------------------VLSSPWL----------------------------------NLSPEAASYS--T-----------------TL----DI--------------------GNKQTLVEWGEMY-LGGK--------------------------------MEL-LAAAS--------PA------------------------------LHR--------------------------VDGL----------P--PL-LIVYGLNEGLL-----------DDMTLFITKAKR-----------------ANV-----------------HV---SEHV---H---PY-------------------------------------------------------------------------MYHNFA---FMPL------------------------------------EAA------------------------------------------------------AEAHAAMAKFISQHVV--SKTL-------------------
>OQS06037.1
---------------------------------HRLQ------------------------------------------------------------------------------------------------------------------------------------SMIEFFFSMLPGEGAHLLLL----------------FNAIGFYRF-----------------------------------------------------------------------------------------RH--------------------------------------------------------------------------------------------------------------------------------------------QL-------------TTQWR-RFLGFIHAYAMF-------------------------RFGQVFLDNIASK--------------------------------------------------YVFQEAV-IRKHL---------LSPSKASSNIGRYSPWQWLMIC------------------------------------------------------SPIPTSIAVKAMYPGV-----------------------------------------------------RCIETRTFAHVGSR----------------TSTPLQMDLYKH---------------------------------------------------------------------------------------DNCG------------P-----------------------K---------PPIFLF-----------------------------------------------------------IH---------------------------GGGWIVGNKSF--------APQALVHQI----------------CSK-GW-LFCSI--------DYRLAPFSC--------------------------------------FPH----------------------------ILIDCKR-AIA-YL-------------------------------------RTA---TD----L--DADARTIVLSGESAGGHLSALMAVTSQVK--------------SFQP-------GFEEVD----------------------------------------------TSVAGCVDTYGI----------------------------HDFIDRYGHFQRRD-----------------NVSGFHRY--------------------IEVALIQKKFKSD-------------------------------------IEA-FEAAS--------PL--------------HY--------------VLQ--------------------------GHPA----------P--PF-LMVHGEYDSVV----P-----YEDSLEFYNALQAARQ--------------GPV------------P----DI---FIKV-------PR-------------------------------------------------------------------------AQHAFN---------------------------------------VFSSPRA------------------------------------------------------LAYGDTVVAFLDAILN-KV-------HAQQAAQAT------
>EPrPW00000025318
---------------------------------VVKE------------------------------------------------------------------------------------------------------------------------------------NMVSFFAAMLPTELSHKFLA----------------LNAGVAYWLL----------------------VARRAKT----------------------------PI------------------------------------------------------------------------------------------------------------------------------------------------------------------------------------------LAGWVGSLAGVVQCIVLV-------------------------RLAQMYQSNISAK--------------------------------------------------YGIRDALTEQSGI-----------PKEKIAHIGDLSLRNWLSVM------------------------------------------------------LPLPQSMALSLSFPGV-----------------------------------------------------QNVGTIVYATVGKN----------------NLTKLKMD-----------------------------------------------------------------------------------------------------------------------------------------------------------------------------------------------------------------------------------------------------N--------PPQPLIHQV----------------AAL-GW-VVCVI--------DYRLSPKVA--------------------------------------FPE----------------------------HLIDSKR-AIA-FL-------------------------------------REH--CHSHPLLA--GADSTFIVAGGESAGGHLASLVALTAGDK--------------MLQP-------GFENVD----------------------------------------------TSVRGCVDTYGV----------------------------HDFKDRHGIYFYKD-----------------KSYSFVRF--------------------LELVVMQKKLKES-------------------------------------SDE-YDQAS--------PM--------------SW--------------VQADSAA--------------------VN---V----------P--PF-LVSHGTHDTLV----P-----FQDSVLFFENLQKHRQRTSAALKSEIPQG-SVV------------E----DV---FLEI-------PD-------------------------------------------------------------------------AHHAFN---------------------------------------YLVSPRA------------------------------------------------------LAHGEAVCAFLANLHE-KT-------RHLPSSAGGA-----
>Ae201684_3249.1
-----------------------------------------------------------------------------------------------------------------------------------------------------------------------------GDLSLWKALEKGYNA-----------------VVNQLIQ------------------------------------------------------------PP------------------------------------------------------------------------------------------------------------------------------------------------------------------------------------------RKRYTLAELGPM-------------------EY----------------------------VLPRHS------------------------------------QQIQVTRRDFVVQT------------------------------------------------------------------------------------------------------------------------------------------------------------------------------------------PTHDIHGSLWS------------------V------------------------------STPEA--------------------------------------------------S-----------------------S---------TPCLVY-----------------------------------------------------------LHSNM------------------------GCRLSALEMRD------------------------RA-------LAA-GC-NIVAF--------DFGGFGHSTGE------------------------------------FVT--------------GGLR----------EAEDIHH-VLH-HL-------------------------------------HTE---------L----DMHNFFLWGHSLGAAAALLFMEAHKNL------------------------------------------------------PIIAA------------------VLDSPYTTF-------------------------------SDMSENIVQTVKAN------------GIP------------------------------APAALLHMGMNLV-TKSV----------------------------ESRAGFQ-IAQVN--------PL---------------------------------------------------------ASSAAC------KA-----PA-LFCSGKNDMYV----K-----RQVAAQFMDKYGG-----------------------------------------------------PC------------------------------------------------------TQFGFD-------------GDHYGK----------------------------------RP----------------------------------------------------------------REMIDFGLDFLVAAWQ-DDNNDDRS----------------
>fgenesh_scip_prom.28083.10426
---------------------------------IPRE------------------------------------------------------------------------------------------------------------------------------------NMLSFFAAMLPTELSHNLLA----------------VNAAVIYNL-------------------------HKSKR----------------------------SV------------------------------------------------------------------------------------------------------------------------------------------------------------------------------------------LSEWVGSIAAVAQCVVIL-------------------------RLAKMYRDNISTK--------------------------------------------------HVLRDAM-HASDM-----------SSDSVQRVGEISWKQWLAVF------------------------------------------------------LPVPQSIGLSLSFSGV-----------------------------------------------------SKVQTVTYAHVGKN----------------KTTELLMDVYKH---------------------------------------------------------------------------------------RDTP------------S-----------------------G---------APIMLY-----------------------------------------------------------IH---------------------------GGAWVMSTRET--------PPLPCIYQI----------------AAR-GW-VVCVF--------DYQKSPKIA--------------------------------------FPE----------------------------HLIDAKR-AIA-YL-------------------------------------RRN--AREK---F--DANPDYIVVGGESAGGHLASLMALTAADK--------------SLQP-------GFEEVD----------------------------------------------TSVRGCVDTYGV----------------------------HDFKDRHGLYFYKD-----------------KDHIFVRF--------------------IELLVMQKKMSDA-------------------------------------DED-WEKAS--------PV--------------GW--------------LREEKAS--------------------DLPPVI----------P--PF-LVSHGTLDTLV----P-----FGSSQVFFEQLQLYRQRAQQ-------GPVGGV------------S----DV---FLQI-------PG-------------------------------------------------------------------------AHHAFN---------------------------------------YVMSPRA------------------------------------------------------IAHGQAVVAFLDNLYA-KT-------KDIPLQSA-------
>PYU1_T007155
---------------------------------VAKE------------------------------------------------------------------------------------------------------------------------------------NMLSFAAALLPTELSHKFLA----------------LNAGVVYWL-------------------------KRSNT----------------------------PI------------------------------------------------------------------------------------------------------------------------------------------------------------------------------------------LSGWVGSIAGFVQCIVMI-------------------------RFLSIYQSNINAK--------------------------------------------------HSIRSAMEEQSGI-----------PPDTLQHIGELSVRNWLTVM------------------------------------------------------LPLPQTMALSLSYPGV-----------------------------------------------------TVTEGIVFAHVGKN----------------STTKLRMDVYKH---------------------------------------------------------------------------------------KDTQ------------P-----------------------N---------APIFLY-----------------------------------------------------------IH---------------------------GGGWIMGDRKN--------PPRPLVYQV----------------ASL-GW-IVCVI--------DYRLSPKIA--------------------------------------FPE----------------------------HLVDSKR-AIA-YL-------------------------------------RDH--ARTE---F--GADPEYIVVGGESAGGHLASLVALTAGDK--------------SLQP-------GFEDVD----------------------------------------------TSVRGCIDTYGV----------------------------HDFKDRHGIYFTKD-----------------RGYSFVRF--------------------IELLVMQKKLKEA-------------------------------------GDD-YDQAS--------PI--------------SW--------------VEELKTS--------------------EREDII----------P--PF-LVGHGTHDTLV----P-----FKDSLLFFENLQKYRQRTSN--QSDRPASIAGV------------E----DV---FLEI-------PD-------------------------------------------------------------------------AHHAFN---------------------------------------YLASPRA------------------------------------------------------LAYGDAVCMFLANLYA-RT-------KHIPLRAA-------
>XP_008898688.1
---------------------------------IPRE------------------------------------------------------------------------------------------------------------------------------------NVLSFFAAMLPTELSHNMLA----------------INFAIIYKL-------------------------HKSKQ----------------------------PV------------------------------------------------------------------------------------------------------------------------------------------------------------------------------------------LSEWVGSIGALLQCIVMA-------------------------RLAKIYRDNISSK--------------------------------------------------HLIRDTM-HAFDI-----------SSDSVQSIGKLSWKQWFAVL------------------------------------------------------LPVPQPLGLAMAFPGV-----------------------------------------------------SKIQTVTFAHVGKN----------------KTTALLMDVYKH---------------------------------------------------------------------------------------PNTP------------S-----------------------N---------APIVLY-----------------------------------------------------------IH---------------------------GGAWVMSTRET--------PPLPCIYQI----------------AAS-GW-VVCVF--------DYQKSPKIA--------------------------------------FPE----------------------------QLVDAKR-AMA-FL-------------------------------------RRN--ARKK---F--DANPDYIVVAGESAGGHLASLMALTPADK--------------SLQP-------GFEEVD----------------------------------------------TSVRGCIDTYGV----------------------------HDFKDRHGVYFYKD-----------------KDHIFVRF--------------------IELLVMQKKMSDA-------------------------------------DED-WEKAS--------PV--------------GW--------------LREEKSS--------------------DLPAVI----------P--PF-LISHGTLDTLV----P-----FGSSQVFFEQLQLYRQRAQQ-------TPVGGV------------C----DI---FLKI-------PG-------------------------------------------------------------------------AHHAFN---------------------------------------YVMSPRA------------------------------------------------------IAHGQAVAAFLNNLYA-KT-------KDIPLHCA-------
>XP_002906882.1
---------------------------------IPRE------------------------------------------------------------------------------------------------------------------------------------NVISFFAAMLPTELSHNMLA----------------LNFAIIYKL-------------------------HKSKQ----------------------------PV------------------------------------------------------------------------------------------------------------------------------------------------------------------------------------------LSEWVGSIGALLQCVVMV-------------------------RLAKVYRDNIFTK--------------------------------------------------HLIRDTM-YASDM-----------PSDGVQTIGKLNWNQWLAVL------------------------------------------------------LPVPQPMGLAMAFPGV-----------------------------------------------------SKVQTVTFAHVGKN----------------RTTPLLMDVYKH---------------------------------------------------------------------------------------RDTP------------S-----------------------N---------APIVLY-----------------------------------------------------------IH---------------------------GGAWVMSTRET--------PPFPCIYQI----------------AAG-GW-VVCVF--------DYQKSPKIA--------------------------------------FPQ----------------------------QLIDAKR-AIA-FL-------------------------------------RRN--AREK---F--DANPDFIVVGGESAGGHLASLMALTPADK--------------SLQP-------GFEEVD----------------------------------------------TSVRGCIDTYGV----------------------------HDFKDRHGVYFYKD-----------------KDHIFVRF--------------------IELLVMQKKMSDA-------------------------------------DED-WENAS--------PV--------------GW--------------LREEKAS--------------------DLPAVI----------P--PF-LISHGTLDTLV----P-----FGSSQVFFEQLQLYRQRTLQ-------DPVGGV------------C----DV---FLEL-------PG-------------------------------------------------------------------------AHHAFN---------------------------------------YVMSPRA------------------------------------------------------MAHGQAVVAFLDSLYA-KT-------KDIPLHCA-------
>XP_009516021.1
---------------------------------IPRE------------------------------------------------------------------------------------------------------------------------------------NVLSFFAAMLPTELSHNLLT----------------VNAAVIYNL-------------------------HKSKK----------------------------PV------------------------------------------------------------------------------------------------------------------------------------------------------------------------------------------LSGWVGSTAALLQCLVMI-------------------------RLAKMYRDNVSAK--------------------------------------------------HVIRDAM-HTSDV-----------PSDSVQRIGEISWKQWLAVF------------------------------------------------------LPVPQPVSLWLAFPGV-----------------------------------------------------AKVQTVAYAHVGKN----------------KTTPLLMDVYKH---------------------------------------------------------------------------------------RDTP------------S-----------------------N---------APIVLY-----------------------------------------------------------IH---------------------------GGAWVMSTRET--------PPLPCIYQI----------------AAR-GW-VVCVF--------DYQKSPKIA--------------------------------------FPE----------------------------HLIDAKR-AIA-YL-------------------------------------RRN--AHEK---F--DANPDYIVVGGESAGGHLASLVALTAADK--------------SLQP-------GFEEVD----------------------------------------------TSVRGCIDTYGV----------------------------HDFKDRHGVYFYKD-----------------KDHIFVRF--------------------IELLVMQKKMGDA-------------------------------------DEE-WEKAS--------PV--------------GW--------------LREEKES--------------------ELPAVI----------P--PF-LVSHGTLDTLV----P-----FGSSQVFFEQLQLYRQRAQQ-------GPLGGV------------S----DV---FLEI-------PG-------------------------------------------------------------------------AHHAFN---------------------------------------YVMSPRA------------------------------------------------------LAHGQAVVAFLDNLYA-KT-------NDIPVQSA-------
>EPrPI00000015596
---------------------------------IPRE------------------------------------------------------------------------------------------------------------------------------------NAVGVFAALVPTELSHKLIA----------------LNAMAIYWV------------------------LKKKRL----------------------------PV------------------------------------------------------------------------------------------------------------------------------------------------------------------------------------------FASWSGSVGALLHGVVLA-------------------------KLAQMYRTNVAAK--------------------------------------------------QAIRDAMIQFSGI-----------PIEKLQHIGDMSVKRWLSVF------------------------------------------------------LPLPQPMALALSFPGV-----------------------------------------------------SKVQTVTYAHVGKM----------------KTTKLLMDVYKH---------------------------------------------------------------------------------------KDTK------------P-----------------------N---------APILLY-----------------------------------------------------------IH---------------------------GGGWVIGNRRL--------PPLSLVYQV----------------ASL-GW-VVCSI--------DYRLSPMVS--------------------------------------FPS----------------------------HLIDAKR-AVA-YL-------------------------------------RLN--ARTK---L--DADPNFIVAAGESAGGHLASLVALTAEDK--------------SLQP-------GFEGVD----------------------------------------------TSVRGCVDSYGV----------------------------HDFTDRNGLYLHRD-----------------NGDGFTRY--------------------LEFLVMQKKMHTN-------------------------------------RED-FEAAS--------PI--------------SW--------------LEASRTE--------------------QRSDII----------P--PF-LVTHGTWDTLV----P-----FKDSQLFYEQLTKYRARTSQ-------RTIAGV------------Q----DT---FLQV-------DE-------------------------------------------------------------------------AHHMFN---------------------------------------YLVSPRT------------------------------------------------------LAHGDAICAFLDNLYA-QT-------KHLPIET--------
>XP_008898689.1
---------------------------------LIVQ------------------------------------------------------------------------------------------------------------------------------------NFFGMAASLLPTELSHKVAV----------------IHACLTGFL-------------------------LKKEI----------------------------PI------------------------------------------------------------------------------------------------------------------------------------------------------------------------------------------FSRWSGAFAGLMQCVVAA-------------------------KLMTWYRQNLSSK--------------------------------------------------DVIRDAF-LSSDI-----------PPNQLKDIGRMTLKRWLSVF------------------------------------------------------LPLPQPMALSLSYPGV-----------------------------------------------------SKIRTVTYAHVGKT----------------KTTKLLMDVYKH---------------------------------------------------------------------------------------RDAP------------S-----------------------N---------APIFLY-----------------------------------------------------------IH---------------------------GGGWVIGDRRI--------PPFACVYQV----------------ASM-GW-IVCVI--------DYRLSPGVA--------------------------------------FPK----------------------------HLIDSKR-AVA-FL-------------------------------------RQN--ARAE---F--NANPEFIAVGGESAGGHLASLVGLTADDK--------------SLQP-------GFEDVD----------------------------------------------TSVRAVVDNYGV----------------------------HDFTDRHGIYYARD-----------------KTRGLVQY--------------------LEFLVMQKKLKDN-------------------------------------NED-FERAS--------PI--------------AY--------------LDDDRAA--------------------RRRDII----------P--PF-LITHGTHDNTV----A-----FKDSRLFFDRLLHYRQNLPQSVASYQDKQLGGV------------Q----DV---FVKV-------PY-------------------------------------------------------------------------ASHMFN---------------------------------------FLVSPRA------------------------------------------------------LAHGDAVCAFLDNVYK-KT-------KDIPLEA--------
>XP_008613944.1
DFGPHQDIETAMYMLLVATARSG-SLDILALVCDSFQ-----------------------------------------------------------------LPTGLPARISERMMVRAASNGHLDMLQHLHDA---------YGFGW-------TPMV--------QEAARPNVASLVWL------------------------VVHGLVAPL------------------------LVLCC-----------------------------PR------------------------------------------------------------------------------------------------------------------------------------------------------------------------------------------DPNQPFLDALVARVLRSQ-TALSH----------------------------------------------------------------------------------GCVRFNFN-------------------------------------------------VYGRLQR-----------------------------------------LVFRPTSVV-----------------------------------------------------------D-TPNVKG------------------------LWY------------------------------------------------DGCPSK----------------------------------RNWN------------H---------------------------------NITILY-----------------------------------------------------------IH---------------------------GGGFVVGSATT--------QSCDIIQPLLQALRA----------IDI-GA-RVFSL--------EYDLAPEFK--------------------------------------YPH----------------------------QLEQTVA-AYE-WL-------------------------------------RAA--------------TSGPILVVGDSAGGNLAALLLQHIVRC-------------------------NLP--------------------------RPVGA------------------ILLSPWV----------------------------------DVAGTAPSYTRNA-----------------AT----DV--------------------FRPSTITSWRDLY-AAPE----------------------------------D-LTRAS--------PL------------------------------FHS--------------------------LDNL----------P--PL-MVVYGGYELME-----------DDIRAFVAKAKT-----------------ANV-----------------DV---AELC---H---PH-------------------------------------------------------------------------KLHNYP---AMLRY-T---------------------------------AAA------------------------------------------------------ADAYAAMALFVARHF---QK---------------------
>EPrPI00000020132
---------------------------------VVKE------------------------------------------------------------------------------------------------------------------------------------NMVSFTAALLPTELSHKFLA----------------LNAGVVYWL------------------------ARKSKT----------------------------PV------------------------------------------------------------------------------------------------------------------------------------------------------------------------------------------LSGWVGSVAGVVQCVVLV-------------------------RLFEIYKSNVSAK--------------------------------------------------DCIRDAMVEQSDI-----------PEEKLAHVGNMSFRNWLSVM------------------------------------------------------LPLPQTMALSLSYPGV-----------------------------------------------------QNVGTLVYAHVGKN----------------STTKLKMDVYRHK--------------------------------------------------------------------------------------SNCK------------P-----------------------N---------APILMY-----------------------------------------------------------VH---------------------------GGGWVVGDRKN--------PPRPLIHQV----------------ATL-GW-VVCVI--------DYRLSPKVA--------------------------------------FPE----------------------------HLIDSKR-AIA-FL-------------------------------------REH--ARESPLLR--DTDPEFIVVGGESAGGHLASLVALTASDK--------------SLQP-------GFEHVD----------------------------------------------TSVRGCIDTYGV----------------------------HDFKDRHGIYFYKD-----------------KGYSFVRF--------------------IEFVVMQKKLKEA-------------------------------------SDE-YDQAS--------PM--------------SW--------------VQASGQS--------------------DDNTII----------P--PF-LVSHGTHDTLV----P-----LKDSALFFENLVKYRQRTNS---SRVPH--GGV------------K----DV---FVEI-------PD-------------------------------------------------------------------------AHHAFN---------------------------------------YLVSPRA------------------------------------------------------LAHGEA----------PKC-------DS-------------
>fgenesh_scip_prom.28083.9802
---------------------------------IPRE------------------------------------------------------------------------------------------------------------------------------------NFFGMAASLLPTELSHKIAV----------------MHACVIGIL-------------------------LKKKI----------------------------PI------------------------------------------------------------------------------------------------------------------------------------------------------------------------------------------FSRWSGAFAGFVQCIVAA-------------------------NLVKWYRQNLSSK--------------------------------------------------EIIRDAL-VASDM-----------ALEQLENIGHMTLTRWLSVF------------------------------------------------------LPLPQPMAVSLSYPGI-----------------------------------------------------SKIRTVTYAHVGKT----------------KTTKLLMDVYKH---------------------------------------------------------------------------------------RDTP------------S-----------------------N---------APIFLY-----------------------------------------------------------IH---------------------------GGGWVIGDRRI--------PPFTCVYQL----------------ASM-GW-VVCVI--------DYRLSPGVA--------------------------------------FPT----------------------------HLIDSKR-AVA-YL-------------------------------------RRS--ARKE---F--DANSDFIAVGGESAGGHLASLVGLTADDM--------------SLQP-------GFEDVD----------------------------------------------TSVRAVVDNYGV----------------------------HDFTDRHGIYYSRD-----------------KTHGLIHY--------------------LEFLVMQKKLKGN-------------------------------------NED-FERAS--------PI--------------AY--------------LNDERTA--------------------RRKGII----------P--PF-MVTHGTHDNTV----A-----FKDSYLFFESLRRYRHQLPQDILSYQDKQLGGV------------Q----DV---FVKV-------PY-------------------------------------------------------------------------ASHMFN---------------------------------------FLLSPRA------------------------------------------------------LAHGDAVCAFLDNVYQ-KT-------KDVPLGA--------
>PYU1_T007156
---------------------------------IPRE------------------------------------------------------------------------------------------------------------------------------------NMIGVAASLVPTELSHKVLL----------------LNAFAIYYV-------------------------HKAKV----------------------------PV------------------------------------------------------------------------------------------------------------------------------------------------------------------------------------------LSGWSGSIGGLLHALALV-------------------------KLSSMYATNVKAR--------------------------------------------------LAIRAAMQEQTDI-----------PIAKLRRIGAMNWKRWLSVL------------------------------------------------------LPLPQPLALSLSFPGV-----------------------------------------------------RRIRTVTYAHVGKL----------------KTTKLLMDVYKHD--------------------------------------------------------------------------------------TNAQ------------P-----------------------N---------APILLY-----------------------------------------------------------IH---------------------------GGGWVIGNRML--------PPLPLVYQL----------------ASA-GW-VVCSI--------DYRLSPMVT--------------------------------------FPS----------------------------HVIDSKR-AIA-YL-------------------------------------RKY--AQAK---F--DADPNFIVVGGESAGGHIASLVALTPHVK--------------LLQP-------GFEDVD----------------------------------------------TSVRACIDSYGV----------------------------HDFTDRHGIYYNRD-----------------KADGFIKY--------------------LEFLVMQKKLRDH-------------------------------------AED-FENAS--------PI--------------AW--------------LEADKTQ--------------------DRRDIV----------P--PF-LVTHGTFDTLV----P-----FQDSKLFYEKLIKYRARTQA--LQGSGASTAGV------------R----DA---FLQI-------DG-------------------------------------------------------------------------AHHMFN---------------------------------------YLVSPRA------------------------------------------------------LAHGDAVCAFLDDLYS-KT-------KHLPLSA--------
>fgenesh_scip_prom.46568.1701
---------------------------------IPRE------------------------------------------------------------------------------------------------------------------------------------NFFGMAASLLPTELSHKIAV----------------MNACVVGFL-------------------------LKKKM----------------------------PI------------------------------------------------------------------------------------------------------------------------------------------------------------------------------------------FSRWSGALAGLVQCAML------------------------------------------------------------------------------------------------------------------------------------------------------------------------------------------------PMAVSLSYPGV-----------------------------------------------------NK-RTVTYAHVGKT----------------KTKKLLMDVYQH---------------------------------------------------------------------------------------RDTP------------S-----------------------N---------APIFLY-----------------------------------------------------------IH---------------------------GG----------------------------------------------------------------------------------------------------------------------------------------------------------------------------------------------------------------------VGGESAGGHLSSLMGLTADDK--------------SFQP-------GFEDVD----------------------------------------------TSVRAVVDNYGV----------------------------HDFTDRNGIYYARD-----------------KTRGFLRY--------------------IEFLVMQKKLKDN-------------------------------------NED-FERAS--------PI--------------AY--------------LDDERAA--------------------HRRDII----------P--PF-MITHGTHDNTV----S-----FDDSHLFYKRLQHYRQQLPSEPLSYQDKKLGGV------------Q----DV---FIKV-------PY-------------------------------------------------------------------------ASHMFN---------------------------------------FLLSPRA------------------------------------------------------LAHNDAVCAFLNNVYQ-KT-------KDLPLDD--------
>EPrPA00000020640
-----RPVRQY----------------RWGATSSAHH--YRILYVQD---------------CDGDENFHLFVVDFAIEPYTRRVSVTTARDLTPFDRSQRQAPGR----------------------------------------------------------RRRLAEQARRSVDLRTGELELLVENP-----GD----VVQWLVSDDLQVV--------------------AGYAMSTMDGSSE----------------------LRVPS-------------------------AGAWRVIAVWPHGEIAQ-------CHTVTKDATGLY-------------VETSLVHDGQ------------------------------------------------------------------------------------------------------NPAVSTNTTRLILLSLMTGRELETLAHDPT---------CDVGHVAVNMNSRTIDYVTFSYTKPRVH------IVDS-------------------------SLRDDFIRLLWTAR----------------------GEFTLESRSSDDR----------------------------------------------------------------------------------------------------------------------------------------------------------------IWLFSDSPD--------------------DSAPQFFVFDRQTKNHA--LLFDSRPRLAMHTLVPMTPHVIKTSD-GEDMV-----------VNLS-------LP---ACV-------------------PAQ--------DLPLVVE-----------------------------------------------------------VH---------------------------GGPWKRDHWGF------------------------RP--SSQHLCNR-GY-AVLNV--------NYRGSTGFGKRWM-------------------------------------------------NLGNHEWG------RRMLEDITD-AVR------------------------------------------------------------------GSFGGYTTLCGVAFTPEL------------------------------------------------------YACGV----------------DLVGFSSVNSF-------------------------------------------------------VQSIP------------------------------PYWTAFRKFLELR-VGDVEHDDAL------------------------------NERIS--------PL---------------------------------------------------------SHVDKI------QS-----PL-LIVQGGNDPHV----K-----PIESERMVARLHA-----------------SKR-----------------DV---EYVL---Y---SD-------------------------------------------------------------------------EGYGLA----------------------------------R--------PANQ-----------------------------------------------------MDFRLRLEKFFGSHLG---------GRVVPLED--------
>OQR94369.1
---------SYCP-----A-----AVLRAGAACIGASMDVSMSYFGANYQV-------PVVGCDGDEHT----------PFVGNVCLGDLRATIAKEPNAA----A------GDVV-----------LCLGKDPRGFGFAPDEVSLPVHIIHGEEDAMVPVAAVVDFVKALPQATLQLVPGASHGTL-------------GLDADAMDSAFAFYAQVGDLQGLPVLCLLGMRG-HRYYMYLYQALAAKYRLRL--VGIDRPGYGLSDPLPASPT------------------------------------------------------------------------------------------------PAPVAFAAVVAEVADHLGVETFGVIG-----GSAGAMFALAIACHPTLKSRV--------------------------------VAPIVLVAPWLGVHAATCPWLLKVASFLPVPVISTGMHWMQTSMNLSMTHLNGSHTVRVLG-------DSNDA-------------SCDRLL--------------MEELSSRISREPGDLD----------------------GDAQLGLCKDTRGYGF---------TLDNVRVPVHVVHG----------------GHDALV----PLQAAEEFVAELPLATL-----------------------------------------------------------KVVPGATHSH--LPF----------DDDAMDHVFS-----------R---------------------------------------SSALDADNY-N--GLLTLAD-GRHVSY----------AEVG------------D-----------------------P-------LGVPVVCL-----------------------------------------------LG----------MR---------------------------GHRHFVYLFKE------------------------LA-------YAY-GL-RLVCV--------DRPGYGLSD----------PLGDT----------------------GQPA--------------------------PIAFVAILGEVLT-AL------------------------------------------------------GIDRFGLIAQSAGAIYALAIACQKSYA--------------SR--------------------------------------LIEPI------------------TLLSPWV----------------------------------GISN--RACPRLL----------------KMA----SY--------------------CPTRLIAAGIKLVNVSVD-------IS--------------------LAYIDP-NQAVRTLGHGLLAPEDGAPEATAVESPRLRFGDFRARMDTEPHNSYHDALLCLG----------KDRLGFG-FSLSDV------LV-----RV-HVVHGAKDTLV----P-----RKAALEFVASVPN-------------------A----------------------TLEL---V---PN-------------------------------------------------------------------------ATHSML---IFQE---------------------------------------------------------------------------------------------EVIADVFCHYMPPLSD-------------------------
>OQR85060.1
---------------------------------PRLQ------------------------------------------------------------------------------------------------------------------------------------SMFAFFATMVAGELPHLLLV----------------GHAVAMYYR-----------------------------------------------------------------------------------------R------------------------------------------------------------------------------------------------------------------------------------------------------------ASLQAQRKLGLLHGYVLL-------------------------RLVQLYRDNVATK--------------------------------------------------HVFQEAC-IRKQL---------LSPSTAVKTIGHRSAWQMAMIW------------------------------------------------------SPLPMKLALRAMYPGI-----------------------------------------------------QFVGSKVYAHVGSR----------------VSTPLFMDFYKH---------------------------------------------------------------------------------------ENCG------------P-----------------------K---------PPIFLF-----------------------------------------------------------IH---------------------------GGGWLLGNRSY--------APQALLHQV----------------CSK-GW-LFCSI--------DYRLAPFNC--------------------------------------FPQ----------------------------NLTDCKR-AIA-YL-------------------------------------RTA---TD----L--DLDQHTIVVGGESAGGHLAALVAVTADEK--------------RFQP-------GFEDVD----------------------------------------------TSVAACVDTYGI----------------------------HDLLDRYGHFGRRD-----------------LTGGFRKY--------------------MEVALMQKKLMRK-------------------------------------NEPAFAAAS--------AL--------------QY--------------VLD--------------------------GAKV----------P--PF-LIVHGEYDSVV----P-----YEDSKEFYDALQATRDRSHR------------V------------P----DI---FVKV-------PH-------------------------------------------------------------------------AQHAFN---------------------------------------IFTSPRA------------------------------------------------------LAYGDTVVAFLEAVRA-PP-------LI---AKL-------
>XP_008612312.1
---------------------------------PRLQ------------------------------------------------------------------------------------------------------------------------------------SMVSFFVSMVPGELSHLFLV----------------LHSMLLYYR-----------------------------------------------------------------------------------------R------------------------------------------------------------------------------------------------------------------------------------------------------------TSQ---RWVQLLHAYVIF-------------------------RLVQLFRSNAAAK--------------------------------------------------HAFQEAC-IRKQL---------LSPATAATAIGARSMWQWLLIW------------------------------------------------------SPLPMQLALKGMYPGV-----------------------------------------------------ECLGTKTYAHVGKR----------------VSRAMQMDVFKH---------------------------------------------------------------------------------------KSCG------------P-----------------------K---------PPVFLF-----------------------------------------------------------IH---------------------------GGGWLVGNRSY--------APQALLHQV----------------CSK-GW-LFCSI--------DYRLAPFAG--------------------------------------FPT----------------------------NLIDCKR-AIA-YL-------------------------------------RTT---TE----L--DLDAGMIVVGGESAGGHLASLVAVTSGET--------------RFQP-------GFEAVD----------------------------------------------TSVSACIDAYGI----------------------------HDVLDRHGHFRKRD-----------------NADGFRKY--------------------IEVMLMQKKLRPS-------------------------------------TKVHFQAAS--------SL--------------QY--------------VLD-------------------------RKYPV----------P--PF-LLVHGEFDSVV----P-----FEDSKEFYDALQTMRAETAA-------TDRPRI------------P----DV---FIKV-------PS-------------------------------------------------------------------------AQHAFN---------------------------------------IFTSPRA------------------------------------------------------LAYGDTVVAFLEAIRT-RA-------PS---PKL-------
>XP_012203775.1
---------------------------------PRLQ------------------------------------------------------------------------------------------------------------------------------------SMVSFFISMVPGELPHLFLL----------------LHSLLLYYR-----------------------------------------------------------------------------------------R------------------------------------------------------------------------------------------------------------------------------------------------------------TSQ---RWVQLLHAYVLF-------------------------RLVQLFRSNAAAK--------------------------------------------------HAFQEAC-IRKQL---------LSPTAAATAIGARSAWQWLLIW------------------------------------------------------SPLPMKLALKGMYPGV-----------------------------------------------------ECLGTKTYAHVGKR----------------VSRAMQMDVFKH---------------------------------------------------------------------------------------KRCG------------P-----------------------K---------PPVFLF-----------------------------------------------------------IH---------------------------GGGWLVGNRSY--------APQALLHQV----------------CSK-GW-LFCSI--------DYRLAPFAG--------------------------------------FPT----------------------------NLIDCKR-AIA-YL-------------------------------------RTT---TE----L--DLDASTIVVGGESAGGHLAALVAVTSGET--------------RFQP-------GFEGVD----------------------------------------------TSVAACIDAYGI----------------------------HDVLDRHGHFRKRD-----------------NADGFRQY--------------------IEVMLMQKKLRPS-------------------------------------TEVFFKAAS--------SL--------------QY--------------VLD-------------------------RTSPV----------P--PF-LLVHGEFDSVV----P-----FEDSKEFYDALQTLRAESAA--------DRPRI------------P----DV---FIKV-------PA-------------------------------------------------------------------------AQHAFN---------------------------------------IFTSPRA------------------------------------------------------LAYGDTVVAFLEAVRT-RP-------PS---PKL-------
>TRINITY_DN3486_c0_g1_i37
-------LYEYYDMP---------RCQSMPAIVPPAR-----------------------------------------------------------------------------------------SRPLSLHP------------------------------EIFQAFPPTRTEAVEVVAEQSWL------------------ITKLTIQLL------WALRM-------------------------------------------------------------------------------------------------------------------------------------------------------------------------------------------------------------------------------------------SKRWIMCAIRLATYSFLL--------------------------------------------LP------------------------------------------AIIRVGYFWAC---------------------DKRVHRNI-------------------------------------------------------------------------------------------------------------------------------------IYGTKRRN---------------------LLDVYTS---------------------------------------------------------------------------------------KEPG------------N-----------------------H---------RPVIIF-----------------------------------------------------------IP---------------------------GGAWIIGYKAW----------GAYFGKIL---------------SEF-GI-VVVTP--------DYRNFPQGV--------------------------------------VSD----------------------------MVEDAST-SIQ-WV-------------------------------------FDH--IHL----F--GGDPKNITLIGQSAGAHLAACSLLDRLED--------------HATINSLRSTTSFRSCDSMSSVHDEPLSDHCDLLLNEYAPVTQAPTWR----LHQLRSFI---GISGPY-----------------------------------NLEAAIATFHRHG---------------------------------------------FDKRVVERIMDHR-----------------------------------------LRYFS--------PT--------------LR--------------VEDSLS---------------------NVAERF----------P--RT-YLFHGTADVTV----N-----YRSTEQFQQALAL-----------------RGA-----------------QV---STRI---L---QE-------------------------------------------------------------------------KTHTDV---LMEDPILGD----------------------------------------------------------------------------------------HYLLQEIVEIVKERAPRDTKG--------------------
>TRINITY_DN1733_c0_g1_i3
---------------------------------IKRE------------------------------------------------------------------------------------------------------------------------------------NAVMMMTSLLPSELPHKMIS----------------IHVAAVLFL-------------------------IKYKP----------------------------NV------------------------------------------------------------------------------------------------------------------------------------------------------------------------------------------FRGWLGAGTAVAQLFAFQ-------------------------KLSSMFKENMAAV--------------------------------------------------PCIQDGM-ARANY-----------SDEIVKSIGTMDWKRWLMVV------------------------------------------------------LPVPQPIVLSLSFPGV-----------------------------------------------------LSKQTYTYAYVGPF----------------KTNELQMDVYKH---------------------------------------------------------------------------------------KNTP------------S-----------------------N---------APMLLY-----------------------------------------------------------IH---------------------------GGAWTLGDRRF--------PPFPLVYQA----------------ASL-GW-IVCSI--------DYRLSPKAK--------------------------------------FPE----------------------------HLIDCKR-ALA-FL-------------------------------------RTQ--GKSQ---L--DGDENFIAVAGESAGGHLASLVALTSEDK--------------SFQP-------GFEDVD----------------------------------------------TSVRGCVDVYGV----------------------------HDFLDRHSHYYCRD-----------------NSPGFLRY--------------------LELLVMQRPQTDR--------------------------------------DA-YDEAS--------PL--------------SW--------------VEEERAS--------------------IRKRPI----------P--PF-LVAHGTHDTMV----P-----FDDSKSFYETLQEYRLEHGS---------TVDM------------S----DV---FLEL-------PG-------------------------------------------------------------------------AYHMFN---------------------------------------FTVSPRA------------------------------------------------------LAFGDAVGAFLSCLYR-QD-------ESSV-----------
>CEG35531.1
-------IREYAY------GRMGRELQHLSLTVASFE---RVLYTFIKEEIVMAS---KHYTSRPS------------VDFRTKTALKDIIPLIHTDERYTILSGGIASLLRHATKSLEETRQVLEELQSGYNP----DRENRWSR---------TSIV--------------LAITFMFL-YKRF-------------------RIRTSFKQF------------------------LLQVL-----------------------------PT-RQMIKWGIVLLVAADYWNRAMYR-FSNLRRIKV-HHARVLMALRLFLLCQHVLQRARPISNAS-DHRLLIDNPMEADIDDDLKNATTLL--VERVPLPA---EYYDWSSEPWGFTAFKIGTNVLIASSAFAHSIIGQ------RNKLL-----LKF--------------------LGPPLLVMAIPYYAIRNAKAARYTTRILIDHPNV---------------------------------------------------------------------------------DVIRMGWQVF----------------------GESRLVR------------------LITSFQRPKIP------VFEEQFLT---ADGSSLSKERNNSSDIGLYLFSVRPMDSV-----------------------------------------------------------K-----AG------------------------TWM-------------------------------------------------NACTPLTTRMIA---------------------------CGLP------------S-----------------------T---------RPVLLY-----------------------------------------------------------IH---------------------------GGGFFGRFIAK--------DFYNL------TNWA----------CVL-GA-VIVYV--------DYGLAPEMH--------------------------------------YPG----------------------------SLDQCYI-VYK-WI-------------------------------------LSG----G----L--GFSPSKIALFGESAGANMGAALCIRCIQD-------------------------GVE--------------------------LPSGN------------------VFMFPALN--------------------------------LHLSPSPSRFIHQN-----------------DP-----V--------------------LPRGILELALTTY-YPSH----------------GHSNQYKH--------NIH-DPCVS--------PG------------------------------LAED-----------------------SLLEKF----------P--PT-SLVVGDLDPLL-----------DDSVDFYTRLSY-----------------LKV-----------------PS---SLKI---Y---SG-------------------------------------------------------------------------LSHGFL---IYGDL-V---------------------------------PEA------------------------------------------------------QTAIDETCERVQNCI---R---------LRKE-------SC
>Ae201684_17699.1
---------------------------------PVLE------------------------------------------------------------------------------------------------------------------------------------GMEGFFWQMLTGEYAHLFLL----------------GNTIGLSTT------------------------VAKYLKQ---------------------------PS-------------------------------------------------------------------------------------------------------------------------------------------------------------------------------------------ATWTQAGLTSLHLAVVG-------------------------LLAQAVRSNFTSA--------------------------------------------------QHLQRAM-IKYGV---------VSPPEARKKIGARSWTDWWMLW------------------------------------------------------NPIP----CSLSFPGT-------------------------------------------------------IQTVTYGWVGER----------------HPHPLRMDIYRH---------------------------------------------------------------------------------------EACG------------A-----------------------M---------PPILLF-----------------------------------------------------------IH---------------------------GGGWIFGSKTF--------IPSVFLHAM----------------GKK-GW-LFCAM--------DYRKAPFVT--------------------------------------FPD----------------------------LLIDCKR-ALA-YL-------------------------------------RQA--GNSR---L--QADTSKIVVCGESAGAHLASLVALTAHDK--------------SFQP-------GFETVD----------------------------------------------CSVLACVDTYGY----------------------------HDMTDRYGHFGRID-----------------IQKKSRYY--------------------VEF-VLKSRLFLD-------------------------------------RPL-FERAS--------PL--------------FW--------------LLH------------------------DKATDV----------P--PF-LLIHGAYDSVI----P-----MEDSREFYKALKAFRDRHND---------RRAV------------P----DI---FVPL-------PD-------------------------------------------------------------------------AEHAFN---------------------------------------NIRSPRS------------------------------------------------------LAYNDAVGVFLDAVLA-AS-------SKST-----------
>Aste57867_2497.1
---------------------------------PNLQ------------------------------------------------------------------------------------------------------------------------------------GLHGFFWMLFTGEYAHLLLL----------------GNVLGFARS------------------------IQHTLKQ---------------------------GS------------------------------------------------------------------------------------------------------------------------------------------------------------------------------------------SVSWVRAGLTSLHLLVLG-------------------------RLGQLVRANVASA--------------------------------------------------RDFQEAL-VHHNL---------LSWEDAKHRIGKRSWGEWWSLW------------------------------------------------------NPLP----VTLHFPGT-------------------------------------------------------VTTVPYAWVGER----------------HPHPLYMDIYRH---------------------------------------------------------------------------------------TSCG------------P-----------------------K---------PPILLF-----------------------------------------------------------VH---------------------------GGGWVFGTKAN--------LPAMFLQTI----------------ARH-GW-LVVSI--------DYRKAPFVG--------------------------------------FPD----------------------------NFIDCKR-AIA-FW-------------------------------------RSSPNAAA----Y--DADTSKIVVCGESAGGHMVSLLALTHYDK--------------TFQP-------GFEDVD----------------------------------------------CSVMGCIDLYGA----------------------------HDLTDRFGLFGRGD-----------------VTKGNRYW--------------------VERFLMNRRLCQN-------------------------------------RAE-FETAS--------PL--------------YH--------------LLH------------------------EKPDHV----------P--PF-FLLHGAHDSVL----P-----VEDSQEFYNALVAYRRHKKQ---------WNAT------------P----DV---FIPL-------PG-------------------------------------------------------------------------AEHAFN---------------------------------------VLPSPRA------------------------------------------------------WAYGDAVAVYLDVLLT-RT-------PADP-----------
>XP_008864165.1
---------------------------------PVLE------------------------------------------------------------------------------------------------------------------------------------GMEGFILQMLTGEYAHLLLA----------------GNAAAVVTW------------------------LRRLSKRQ--------------------------PS------------------------------------------------------------------------------------------------------------------------------------------------------------------------------------------QATWLDAGLVSTHLLLLG-------------------------RLAHLAMTNANSA--------------------------------------------------DAFRRAF-IEHGL---------VSPVDADRRIGNRTWNEWWSVW------------------------------------------------------NPLP----FAFHFPGH-------------------------------------------------------IQTVTYGWVGER----------------LPHALQMDVYRH---------------------------------------------------------------------------------------HNCA------------A-----------------------M---------PPVLLF-----------------------------------------------------------IH---------------------------GGGWMLGSKSM--------IPSSLLHAV----------------AQK-GW-LFCAM--------DYRKAPFVS--------------------------------------FPD----------------------------HLIDCKR-AVA-YL-------------------------------------RSS--SRT----L--RADTSKIVVCGESAGGHLASLLAITADDK--------------SFQP-------GFENAD----------------------------------------------CSVMACIDAYGT----------------------------HDLTDRFGHYGRID-----------------IPRKYRNY--------------------VQAVLMNSRLCTN-------------------------------------RPA-FELAS--------PY--------------YH--------------LLHH-----------------------KPSVLV----------P--PF-LCVHGTYDSVI----P-----FEDSREFYHALQRHREHTGR---------TNAV------------P----DI---FVPV-------PQ-------------------------------------------------------------------------AEHAFN---------------------------------------AIRSLRT------------------------------------------------------LAYNDAVCVFLDALVT-AR-------PRPK-----------
>TDH73937.1
-----------------------------------------------------------------------------------------------------------------------------------------------------------------------------------------------------------------------------------------HQHCTLLLRNE----------------------------PR---------------------------------------------------------------------------------------------------------------------------------------------------------------------------------LTWSKNILAALKYTSIGQLVAGCEYLLCFE-----------------------------------------KHRLA---------------------------------------ARIGRSLVCR----------------------PRNCSVNC-------------------------------------------------------------------------------------------------------------------------------------RYGPYDRN---------------------VLDIYGVQ----------------------------------------------------------------------GR--------------KQTI------------A-----------------------A---------KPVLVF-----------------------------------------------------------IH---------------------------GGAWSFGHKWQ----------YALVGEYL---------------ALQ-GI-LVAVM--------AYRTYPNGS--------------------------------------IVD----------------------------MVEDVEN-AVL-WV-------------------------------------AQN--CDS----L--GGDSNKLFLCGHSAGGHIGALALVNSAIR--------------LVAN------------------------------------DPTCTKVKEI--ARCVQGFI---GLSAPY-----------------------------------DISDHYVFESERS----------------VGPFN--GYNDRL-VLALVRNLSSYV---VGVHNISPMKPAM-LGINN-----------------------------------FKNVS--------PT--------------AL--------------VAGTR----------------------HPFNVL----------P--PF-YILHGKNDTLMQAV-P-----MKSSRKFALALRQ-----------------AGH-----------------NA---MFRE---V---SK-------------------------------------------------------------------------CTHQDILFALMGDSVDC-----------------------R-----------------------------------------------------------------MEVLNLLQQILSGAEK---------------------LAFD
>CCA17643
-------IQKYAY------GRVGRELQHLSLTVASFE---RVLYTFIRDEIILAS---ETYCEQKSRQHD------HLLDLREKTALKDIIPLIPRDERFTILSGGVASLLRNATKSLEETKQVLETLQSSYDP----NREARWSF---------RSML--------------VVVTVYFG-FKRLF-----------------SRRPTALKRI------------------------LMRLF-----------------------------PSKRDLFKYIIGGILVLDYYNRFMYR-FSTLRRLKV-HHGRVLMTLRLFLLCQYVLQRTRSKSGSSSRCRLLIDSPMESDIDDDLKNATTLL--VERVPLPA---EYYDRSCEPIGLTAFKIGINTLLASSAFAHYLLRRG--SKKNSKRL-----LRA--------------------FGPMIVWCMIPYYAIRAKKAARYASRVVIDHADV---------------------------------------------------------------------------------DVIRLGWNVY----------------------GESRLVQ------------------FLTSIISKKLA------VSMERFLPYNDTLHTTSTDRRENESDFRVMIFSVRPLNSV-----------------------------------------------------------A-----MG------------------------TWD-------------------------------------------------GATEVLTPEMKA---------------------------TGLP------------Q-----------------------K---------RLVLLY-----------------------------------------------------------IH---------------------------GGGFFGRFLQS--------DLYNT------SMWA----------AQV-GA-VIVYV--------DYGLTPETQ--------------------------------------FPV----------------------------PLQQCFQ-AYK-WL-------------------------------------VNG----G----L--GFSPDRVVLFGESAGGNLAAACCIKCIQE-------------------------NLQ--------------------------LPAGM------------------TLMYPALS--------------------------------MHLSPSPSRFLHQS-----------------DP-----V--------------------LPRGIMELSLNSY-YPSH----------------GHSSQYKH--------NIH-DPLVS--------PG------------------------------LADD-----------------------EDLKHF----------P--PT-ALSVGDLDPLL-----------DDSVDLYTRLTI-----------------LNV-----------------PA---TLKI---Y---QG-------------------------------------------------------------------------LSHGYI---IYGNL-V---------------------------------PQA------------------------------------------------------QRAIDETCERVQKLF---L---------VPDD--AE-----
>CCI40569
-------IQKYAY------GRVGRELQHLSLTVASFE---RVLYTFIRDEIILAS---ETYCEQKSRQHD------HLLDLREKTALKDIIPLIPREERFTILSGGVASLLRNATKSLEETKQVLETLQSSYDP----NREARWSF---------RSTL--------------VVFTVYFG-FKRLF-----------------SRRPTALKRI------------------------LMRLF-----------------------------PSKRDFLKYFLGGFLLLDCYNRFMYR-FSTLRRLKV-HHGRVLMTLRLFLLCQYVLQRTRSKSGASSRCRLLIDSPMESDIDDDLKNATTLL--VERVPLPA---EYYDRSCEPIGLTAFKIGINTLLASSAFAHYLLRRG--SKKNSEKL-----LRA--------------------FGPMIVWCTIPYYAIRAKKAARYASRVVIDHADV---------------------------------------------------------------------------------DVIRLGWNVY----------------------GESRLVQ------------------FLTSIRSEKLA------VSLERFLPYHDASHSCSTDCRQHESDFRVMVFSVRPLNSV-----------------------------------------------------------A-----LG------------------------TWD-------------------------------------------------GATVALTPEMKA---------------------------TGLP------------H-----------------------Q---------RLVLLY-----------------------------------------------------------IH---------------------------GGGFFGRFLQS--------DLYNL------SIWA----------AQL-GV-VIVYV--------DYGLSPESQ--------------------------------------FPI----------------------------PLQQCFR-AYK-WV-------------------------------------VNG----G----L--GFIPDRVVLFGESAGGNLAAACCIKCIQE-------------------------NFQ--------------------------LPAGM------------------TLMYPALS--------------------------------MHLSPSPSRFLHQS-----------------DP-----V--------------------LPRGIMELSLNSY-YPSH----------------GHSSQYKH--------NIH-DPLVS--------PG------------------------------LADD-----------------------EELKHF----------P--PT-ALSVGDLDPLL-----------DDSVDLYTRLTI-----------------LHV-----------------PA---TLKI---Y---QG-------------------------------------------------------------------------LSHGYI---IYGNL-V---------------------------------PQA------------------------------------------------------QRAIDETCERVQKLF---V---------VSES--VE-----
>EPrPW00000022160
-----------------------------------------------------------------------------------------------------------------------------------------------------------------------------------------------------------------------------------------FQQRDMLLLQDVAL-------------HLHAQQP--LRPPQ------------------------------------------------------------------------------------------------------------------------------------------------------------------------------------RNLLLGMLKYTFMSQLIAATEYLIPLI-----------------------------------------KPLLA---------------------------------------ARIGRLLVWK----------------------GPRIEPNA-------------------------------------------------------------------------------------------------------------------------------------KYGPHERN---------------------TVDIYGVE-----------------------------------------------RGTSG------------------GNG-------------EASN------------E-----------------------R---------KPVLVF-----------------------------------------------------------VH---------------------------GGAWSFGHKWQ----------YGLVGEYL---------------ASSLGF-LVAVV--------NYRTYPTGH--------------------------------------VQH----------------------------MVEDVEQ-AVE-WV-------------------------------------KKN--CHS----F--GGDKSQIFLSGHSSGAHVGALTLIQSAMR--------------VAA-------------------------------------TDQKNKKREV--VDTVRGFI---GLAGPY-----------------------------------DISDHYVFESERV----------------VGPF-------------------------QGVHEISSMKPAV-LGIEN-----------------------------------FAVHS--------PT--------------AL--------------LAE------------------------AKHLKL----------P--EF-HLIHGLDDTVV----P-----SSSSEKLSQAMKR-----------------AVQ-----------------QA---EYVP---I---KS-------------------------------------------------------------------------CTHEDIIFAVMGDNVPC-----------------------R-----------------------------------------------------------------AQVVAHIERIVKSSAAKDKKAD-------------------
>Ae201684_1017.1
-------IKDHTF------GRVGRELRHLSLTVACFE---RVLFSFIKDEII----------RDPH------------IDYRNKQALKDIIPLIPTEKRHTILAGGVAALLRQVIVSMTDTKQVLLSLSQNYDP----FHENRWSF---------TPFV--------------LLALAIFVGHKRF-------------------STHLSYRTI------------------------LNLLR-----------------------------PS-FKQVQYSIVFLVFYDYAWRILYR-YSKLRKIKI-HHARVSLTLRLFLLCEHVLDRTR-LARST-SQRLLIDSPVEADINENMKSATSLL--VERVPLPS---EYYDRSQEPFGMKVFKAGGHALCASSATAHWFLG----------SW-----FPT--------------------FGPYLLQLILPYYAIRHRKAAALATRVYMDKPDL---------------------------------------------------------------------------------EVIRMAWNVF----------------------GESWLAV------------------KVAEMQSPSLA------VRTSIFVN---EEGQAAGPYRRKNTDIEVKIFSCRPISSV-----------------------------------------------------------K-----QG------------------------SWE-------------------------------------------------NASVNFTYAMEG---------------------------IGLP------------T-----------------------S---------TPVLFY-----------------------------------------------------------IH---------------------------GGGFFGRFWAK--------DIINL------SGWA----------VKL-GA-VIVYV--------DYSRPPDVQ--------------------------------------YPV----------------------------PLDQCFT-VYK-WV-------------------------------------LQG----G----L--GFHPSTIAMFGESAGGNLAAAVCLKCIQE-------------------------KVT--------------------------LPRGL------------------VLVHPALT--------------------------------CNFSPSPSRFLHQS-----------------DP-----V--------------------LPRGILELALNSY-YPLN------------------DSHYKY--------NTY-DPLVA--------VG------------------------------LADD-----------------------SLLRQF----------P--ST-TLMVGDMDPLL-----------DDSVDFYTRLHN-----------------LKV-----------------DA---KLKV---L---TG-------------------------------------------------------------------------LTHGFL---IYPDL-V---------------------------------PAA------------------------------------------------------QAALDEIAEQIYGIF---K---------TPIE-------FS
>EPrPA00000013252
---------------------------------IVAE------------------------------------------------------------------------------------------------------------------------------------NVITFTQALVPTELAHKLLA----------------LNAGVVWWL------------------------AKKVQT----------------------------PM------------------------------------------------------------------------------------------------------------------------------------------------------------------------------------------LDSWTGSFAAFCQGLAVL-------------------------KFLEYHRSNVDAK--------------------------------------------------HFIRSAL-AKSDI-----------DPRRLLAIGDMTLAQWLCVL------------------------------------------------------LPLPQPLALTLAYPGV-----------------------------------------------------HKTRTVTYAHVGEN----------------RTTRLRMDVYKHT--------------------------------------------------------------------------------------TATP------------A-----------------------N---------APIFLY-----------------------------------------------------------VH---------------------------GGAWVVGTRER--------PPMPLIYQV----------------ASR-GW-IVCSV--------DYRLSPKVA--------------------------------------FPD----------------------------HLIDVKR-AIA-YL-------------------------------------RKN--ARGQ---F--NANPDFIVVGGESAGGHLASLVALTPTDK--------------SLQP-------GFEDVD----------------------------------------------TSVCACVDNYGV----------------------------HDIKDRHGIYYYKD-----------------KSNGFVRY--------------------MELIVMQKKLIDA-------------------------------------DLE-YEVAS--------PI--------------SW--------------LMDDKLQDA------------------KQGQIV----------P--PF-MVSHGTHDTLV----P-----FDDSHLFYEHLQRYRQRSTR---------QPVV------------D----DI---FIEL-------PG-------------------------------------------------------------------------VHHGFN---------------------------------------YLMSPRA------------------------------------------------------LAYGDAVCAFLENLHT-KS-------KSAK-----------
>EPrPR00000020118
---------------------------------VANE------------------------------------------------------------------------------------------------------------------------------------NVIAFSQALVPTELAHKLLA----------------ANVGLFYWL-------------------------RKSRA----------------------------AV------------------------------------------------------------------------------------------------------------------------------------------------------------------------------------------FDGWTGSFAALFQAVAML-------------------------QFMRFHRANVAAR--------------------------------------------------DAIRVAM-TESDI-----------DPKRLANLGELSLTKWLGIL------------------------------------------------------LPLPQPMALSLAFPGV-----------------------------------------------------HLTRTVTYAHVGDH----------------NTTRLRMNVL------------------------------------------------------------------------------------------------------------------------------------------------------------------------------------------------------------------------------------------------------------APMPIIYQC----------------ANA-GW------------------XXXXA--------------------------------------FPD----------------------------HLTDVKR-AVA-YL-------------------------------------RKN--ARGA---F--NADPDFI---------------------------------------P-------GFEEVD----------------------------------------------TSVQGCIDNYGV----------------------------HDFTDRHGIYYARD-----------------GSHGFVRF--------------------MELFIMQKKFLDA-------------------------------------RLE-YDKAS--------PI--------------SW--------------LTDDRLKEF------------------RRDQRV----------P--PF-MLSHGSHDTLV----P-----FDDSRLFYEQLLRHREREPE-------SQRPVV------------D----DV---FVDL-------PG-------------------------------------------------------------------------AHHGFN---------------------------------------YLMSPRS------------------------------------------------------LAYGDAVCAFLANLHS-KA-------KQQE-----------
>Phyra84467
--------------------------DNSTSVGSSGS----------------------------------------------------------------------------------------------------------------------QATTTS----TSSGSSSLPTIELDYTTVQAVGG---------------------------------------------NTTVGYYKYQNIRF-AKV---------------------PT-----------------------------------------------------------------------------------------------------------------GDLRFA-------------------------------------------------------------------APEWPDVETETN-----------------------T------------------------------------------------------------------------------------------------------GT-------------NL--ADADVDCSSDEDC-----------------------------------------------------------------------------------------------------------------------------------------LYLDVWA---------------------------------------------------PA-----------------------------------DAAG------------R-----------------------N---------LPVVVW-----------------------------------------------------------TY---------------------------GGGFTGGSKSQ-------NTPEGLFD------------------LST-DF-IFVAY--------NYRLGITGLAT------------------------------------GPTYQHE----------GGDA--------NLCVWDSTH-AFE-WV-------------------------------------QKY--IGS----F--GGNPDDVTAMGFSAA---------------------------------------------------------------------LHKA------------------YVMSPGYVPGA--------------------GHHHGEQFWQNVSS----------------------------------AVG-----------------CEGGHLDCMRQVD-FTNL----------------TDATNDAV--------DEY-TYQMQ--------PRVDGFI-------------------------VPD------------------------TYEANLYQGHFNFSG----PC-VISHEQHEANSQAYSG-----VDSQEDVSTYLRI-------------------F-------FPAITD----DVVEELLEL---Y---PE-----------------DDYESAGLRFADMKQSFDLTGKNLALTHALKNQ-----TWNAEVALST--------ATHGTDQSYYWYSTYTLSTSSDST---------------------TTSTTASSGASTTSVG------------DASSTGMTDGSSTG---GPGGAGGMGGSSSVD-ATVAVMMQKYLLSFVL--T--------GNPNTMWADD----
>XP_008906623.1
-------IREYAY------GRVGRELQHFSLTVASFE---RVLYTFIKEEIVVAS---KHYASRPP------------VDFRTKTALKDIIPLIPTDERYTILSGGVASLLRHATKSLEETRQVLEELQSGYNP----DRENRWSR---------TSVV--------------LVLTFMFL-YKRF-------------------RIRTSFKQF------------------------IMQVL-----------------------------PT-RQMIKWGLVLLVAADYWNRAMYR-FSNLRRIKV-HHARVLMALRLFLLCQHVLQRARPISNAS-DHRLLIDSPMEADIDDDLKNATTLL--IERVPLPA---EYYDRSSEPWGFTAFKIGTNVLTASSAFAHSILGL------QNKLL-----LKV--------------------FGPPLLIMAIPYYAIRNAKAARYTTRTLIDHPNV---------------------------------------------------------------------------------DVIRMGWQVF----------------------GESRLVR------------------FITSLQCPKIP------VFEEQFLA---ADGSSLNKKRSSESDIGIYLFSARPMDSV-----------------------------------------------------------K-----AG------------------------TWT-------------------------------------------------NACTPLTTKMIA---------------------------CGLP------------S-----------------------T---------RPVILY-----------------------------------------------------------IH---------------------------GGGFFGRFIAK--------DFLNL------TNWA----------CVL-GA-VIVYVA----VLADYGLAPETH--------------------------------------YPD----------------------------SMNQCYT-VYK-WI-------------------------------------LNG----G----L--GFRPGKIALFGESAGANMGAALCIRCIQD-------------------------GVD--------------------------LPSGN------------------VFMFPALN--------------------------------LHLSPSPSRFIHQN-----------------DP-----V--------------------LPRGILELALTSY-YPSH----------------GHSNQYKL--------NIH-DPCVS--------PG------------------------------LAED-----------------------SLLEKF----------P--PT-SLVVGDLDPLL-----------DDSVDFYTRLSF-----------------LKV-----------------PS---TLKI---Y---SG-------------------------------------------------------------------------LSHGFL---IYGDL-V---------------------------------PEA------------------------------------------------------QKAIDETCERVQNCI---R---------LRYG-------A-
>XP_008906624.1
-------IREYAY------GRVGRELQHFSLTVASFE---RVLYTFIKEEIVVAS---KHYASRPP------------VDFRTKTALKDIIPLIPTDERYTILSGGVASLLRHATKSLEETRQVLEELQSGYNP----DRENRWSR---------TSVV--------------LVLTFMFL-YKRF-------------------RIRTSFKQF------------------------IMQVL-----------------------------PT-RQMIKWGLVLLVAADYWNRAMYR-FSNLRRIKV-HHARVLMALRLFLLCQHVLQRARPISNAS-DHRLLIDSPMEADIDDDLKNATTLL--IERVPLPA---EYYDRSSEPWGFTAFKIGTNVLTASSAFAHSILGL------QNKLL-----LKV--------------------FGPPLLIMAIPYYAIRNAKAARYTTRTLIDHPNV---------------------------------------------------------------------------------DVIRMGWQVF----------------------GESRLVR------------------FITSLQCPKIP------VFEEQFLA---ADGSSLNKKRSSESDIGIYLFSARPMDSV-----------------------------------------------------------K-----AG------------------------TWT-------------------------------------------------NACTPLTTKMIA---------------------------CGLP------------S-----------------------T---------RPVILY-----------------------------------------------------------IH---------------------------GGGFFGRFIAK--------DFLNL------TNWA----------CVL-GA-VIVYV--------DYGLAPETH--------------------------------------YPD----------------------------SMNQCYT-VYK-WI-------------------------------------LNG----G----L--GFRPGKIALFGESAGANMGAALCIRCIQD-------------------------GVD--------------------------LPSGN------------------VFMFPALN--------------------------------LHLSPSPSRFIHQN-----------------DP-----V--------------------LPRGILELALTSY-YPSH----------------GHSNQYKL--------NIH-DPCVS--------PG------------------------------LAED-----------------------SLLEKF----------P--PT-SLVVGDLDPLL-----------DDSVDFYTRLSF-----------------LKV-----------------PS---TLKI---Y---SG-------------------------------------------------------------------------LSHGFL---IYGDL-V---------------------------------PEA------------------------------------------------------QKAIDETCERVQNCI---R---------LRYG-------A-
>XP_009823588.1
-------IKDHTY------SRVGRELRHLSLTVGCFE---RVLFSFIKDEII----------RDPQ------------IDYRHKQALKDIIPLIPTVRRHTILAGGVASLLRQVIVSMTDTKQVLLSLSQNYDP----FWENRWSF---------TPFT--------------LLALAAFVTHKRF-------------------ANHLSFRAI------------------------FSLFR-----------------------------PS-VKQIQYSIFILVCYDYLWRFSYR-FSKLRQIKV-HHARVSLTLRLFLLCEHVLDRTR-LARSA-SRRLLIDSPVEADINDDLKSATSLL--VERVPLPA---EYYDASHEPVGMKMFKAGGHVMCASSATAQWLLGA---------RW-----YPT--------------------VGPYLLAALLPYYAIRHRKAAALATRVCMDNPDI---------------------------------------------------------------------------------VVIRMAWNLF----------------------GESWLAV------------------KVAELRSPSLP------VRTEIFVD---EGGAAAGSYRRQPTDIGVRIFSCRPVASV-----------------------------------------------------------K-----QG------------------------SWE-------------------------------------------------HASVPCSAKMDA---------------------------IGLP------------T-----------------------S---------APVLFY-----------------------------------------------------------IH---------------------------GGGFFGRFWAK--------DIVNL------SAWA----------VHL-GA-VIVYV--------DYTRTPEAQ--------------------------------------YPV----------------------------PLNQCFI-VYK-WV-------------------------------------LQG----G----L--GFHPSSVAMFGESAGGNLAAAVCLKSIQE-------------------------RIA--------------------------LPDGL------------------VLVHPALT--------------------------------CNFSPSPSRFLHQS-----------------DP-----V--------------------LPRGILELALNSY-YPFN------------------GDQYKN--------NTY-DPLVA--------VG------------------------------LADD-----------------------ALLRQF----------P--PT-ALLVGDMDPLL-----------DDSVDFYTRLNN-----------------LQV-----------------ES---SLKV---L---TG-------------------------------------------------------------------------LTHGFL---IYPDL-V---------------------------------PAA------------------------------------------------------QAAIDDIAEEVHAIF---K---------RRLP--------A
>Phyra84465
--------------------------------QSVDD----------------------------------------------------------------------------------------------------------------------GTASSQ----ATTSSSSLPTVELDYTTVQAVGG---------------------------------------------NTTVGYYKYQNIRF-AKV---------------------PT-----------------------------------------------------------------------------------------------------------------GDLRFA-------------------------------------------------------------------APEWPEVEAEIN-----------------------A------------------------------------------------------------------------------------------------------G--------------NL--ADADVECKTSEDC-----------------------------------------------------------------------------------------------------------------------------------------LYLDVWA---------------------------------------------------PA-----------------------------------DAVG------------R-----------------------N---------LPVLVW-----------------------------------------------------------TY---------------------------GGGFTGGSKSQ-------NTPEGLFD------------------LTQ-DF-VFVAY--------NYRVGITGLTN------------------------------------GPTYQHE----------GGVS--------NLCVWDSTR-AFE-WV-------------------------------------QKY--ISK----F--GGSPDDVTAAGFSAGGSQVLFQMTRFGGN--------------APQ-------------------------------------LFHKA------------------YVMSPGYVPGA--------------------GHHHGEQFWQNVSS----------------------------------AVG-----------------CEGGHLDCMRQVD-FTNL----------------TDATNDAV--------DEY-TYQMQ--------PRVDGFI-------------------------VPD------------------------TYEANLYQGHFNFSG----PC-VISHEQHEANSQAYSG-----VDSQEDVSTYLRI-------------------F-------FPAITD----DVVEELLEL---Y---PE-----------------GDYESAGLRFADMKQSFDLTGKNLALTHALKNQ-----TWNAEVALGE--------ATHGVDQNYYWYSTYSLSTTSSST------------------AA--STMSAG---------------------EAASVGAV-------------------TTTVN-ATIAVAMQKYLMSFVL--T--------GNPNSVWPED----
>XP_008894596.1
----------------------------NTTSTTSSS----------------------------------------------------------------------------------------------------------------------SQTVPS----SGSSSSPLPTVELDYTTVQAVGG---------------------------------------------NATIGYFKYQNIRF-AKA---------------------PT-----------------------------------------------------------------------------------------------------------------GDLRFS-------------------------------------------------------------------APEWPDIETAIN-----------------------T------------------------------------------------------------------------------------------------------G--------------NL--AEADVSCKTSEDC-----------------------------------------------------------------------------------------------------------------------------------------LYLDVWA---------------------------------------------------PA-----------------------------------DAAG------------R-----------------------N---------LPVMVW-----------------------------------------------------------TY---------------------------GGGFTGGSKSG-------VTPEGLFD------------------LST-DF-VYVAY--------NYRVGIAGLAN------------------------------------GPTYQHE----------GGVA--------NLCVWDSQH-AFE-WV-------------------------------------QKY--ISN----F--GGNPNDVTAVGFSAGGSQVMFQMTRFGGR--------------APQ-------------------------------------LFHKA------------------YIMSPGYVPGA--------------------GHHHAEQFWQNVSS----------------------------------SLG-----------------CNGGHLDCMREIS-YDAL----------------VNASNTIV--------DNY-TYQMQ--------PRVDGFI-------------------------IPD------------------------TYEANLYQGHFNFSG----PC-VISHALHEANSRAYSG-----VNTQEDVSTYVRI-------------------F-------FPGISD----DAVETLLEL---Y---PE-----------------EDYESAGLRFADMKQSFDLTDKNIALTHALNNE-----TWNAQVALGA--------ASHGADQNYYWYSTYTLNTSSNSS------------------SEAETTDATE----------------------AAGVGAV-------------------TTAVN-ATIAVSMQKYLVSFVL--T--------GNPNSVWSED----
>XP_009535900.1
--------------------------------QIAVD----------------------------------------------------------------------------------------------------------------------STTSSA----AGSSSSSLPTVELDYTTVQADGG---------------------------------------------NTAVGYYKYQNIRF-AKV---------------------PT-----------------------------------------------------------------------------------------------------------------GELRFA-------------------------------------------------------------------APEWPD-------------------------------------------------------------------------------------------------------------------------------------------------------------CKTSEDC-----------------------------------------------------------------------------------------------------------------------------------------LYLDVWA---------------------------------------------------PA-----------------------------------NAAG------------R-----------------------N---------LPVLVW-----------------------------------------------------------TY---------------------------GGGFTGGLKSE-------NTPEGIFD------------------LTQ-DF-VFVAY--------NYRVGITGLTN------------------------------------GPTYQHE----------GG--------------------AFE-WV-------------------------------------QKY--ISK----F--GGNPNDVTAAGFSAGASQVMFQLTCFSGN--------------APQ-------------------------------------LFHKV------------------YIMSAGYVPGA--------------------GHHHAEQFWQNVSS----------------------------------SLG-----------------CEGGHLDCMRVVS-FDDL----------------VNASNTVV--------DTY-TYQMQ--------PRVDGFI-------------------------LPD------------------------TYEASLYQGHFNFSG----PC-VVSHEQHEANSHAYSG-----VETQEDVATYLRI-------------------F-------FPGISD----DAVETALKL---Y---PE-----------------CDYESAGLRFADMKQSFDLTAKNLALTNALNNQ-----TWNAEVALGE--------TTHGYDQNYYWYSTASTTASSMSS------------------EE------------------------------AASVGAV-------------------TTTVN-ATIAIKMQKYLMSFVL--T--------GNPNTMWTED----
>EPrPR00000023565
-----------------------------------------------------------------------------------------------------------------------------------------------------------------------------------------------------------------------------------------HENHAQLRLQSAHQ-----------------------------------------------------------------------------------------------------------------------------------------------------------------------------------------------------------GDSDGSLAGRVLRYTFMGQLISSMEYLIPLV-----------------------------------------KPVLA---------------------------------------VRIARLLAGQ----------------------GRDVVSNL-------------------------------------------------------------------------------------------------------------------------------------EYGPHPRN---------------------LLDLYGA---------------------------------------------------------------------------------------GSHV------------R-----------------------R---------RPVVLF-----------------------------------------------------------VH---------------------------GGAWSFGHKWQ----------YGLVGHYL---------------AKH-GF-LVGVI--------NYRTYPTGN--------------------------------------VQD----------------------------QVQDVEA-AVH-WL-------------------------------------VDH--AEE----Y--GGDRDRIFVSGHSSGAHVTALALAQSAMR--------------EREP------------------------------------TSSATVGSPL--HRQVQGFI---GLAGPY-----------------------------------DIAEHFVFEANRK----------------VGPF-------------------------DGVHEISSMKPAM-LGEDK-----------------------------------FDECS--------PT--------------KL--------------FRDIRASATHG----SL----------GVDVML----------P--SF-HIIHGNADEVV----P-----ASSSRKLADSLSG--------------------------------H----DV---EYIE---L---DG-------------------------------------------------------------------------CTHEDILFAVMGDNVAS-----------------------K-----------------------------------------------------------------PELVAHYKRIAQIDAFPPTP---------------------
>OQR82080.1
-------IRENAY------GRVGRELQHLSLTVASFE---RVLYSFIKEEII----------CDPS------------MDYRDKQALKDIIPLIPREKRHAILAGGVASLLRHVAMSMEDTREVLTRLTENYDP----FWENRWSV---------TPFV--------------VAAVVFYITRRRL-------------------VHGQSFRSI------------------------ISTFV-----------------------------PS-LRKVEAGVVALVCYDYAWRLSYR-FSMLRQLKV-HHSRVLMTLRLFLLCQHVLDRTR-LNRSK-SHRLLIDAPIEADINDNLKSASVLL--IERVPLPS---EIYDRSHEHFGLTAFKAGSAVMLASSATARWLLGD---------SL-----FPH--------------------LGSYLAAILVPYYGIRFKKASRYVTRHLMDNPDV---------------------------------------------------------------------------------TTIRTGWQLF----------------------GESFLAC------------------KMALLQAPKIA------VRHQIYVN---VNGVAAGRYQRDPTDIGVRIFSSRSMDHV-----------------------------------------------------------K-----QG------------------------SWP--------------------------------------------------ENEKCPDKLKQ---------------------------IGLP------------Y-----------------------A---------RPVLIY-----------------------------------------------------------VH---------------------------GGGFFGRFLAK--------DLLTL------SNWA----------VAL-GA-VIVYI--------DYGLAPEMQ--------------------------------------YPN----------------------------SLNQCFT-VYK-WV-------------------------------------LDG----G----L--GFVPSSVAFFGESAGGNLAAALTVKCILE-------------------------KVR--------------------------IPNGI------------------VLVYPALN--------------------------------MHLSPSPSRFLHQS-----------------DP-----I--------------------LPRAILELALNSY-YPSH----------------GASAQYKD--------NIH-DPKVS--------PG------------------------------LADD-----------------------TILAQF----------P--PT-SLMVGDLDPLL-----------DDSIDFHTRLTS-----------------LRV-----------------SS---TLKV---L---PD-------------------------------------------------------------------------LTHGFL---IYGDM-V---------------------------------PAA------------------------------------------------------QNAIDDMCHSIYAIF---K---------RQLA---------
>OQR86252.1
-------IRENAY------GRVGRELQHLSLTVASFE---RVLYSFIKEEVI----------CDPR------------MDYRDKQALKDIIPLIPMEKRHAILAGGVASLLRHVTVSMEDTKDVLQKLSQNYDP----FWENRWSA---------TPFV--------------ITAALFYISRRRF-------------------VLRHSFRSI------------------------LLAFL-----------------------------PS-LRNVEAGVLALVCYDYAWRLLYR-FSKLRQLKV-HHSRVLMTLRLFLLCQHVLDRTR-LNRSK-SQRLLIDAPIEADINDHLKSASVLL--IERVPLPS---EIYDRSHEHVGLTAFKAGTSVLLASAATARWLVGD---------RL-----FPY--------------------LGPYLSAALVPYYGVRFKKACRYATRLLMDNPDV---------------------------------------------------------------------------------DTIRMGWSLF----------------------GESYVAR------------------KLALLQAPKIA------VRHQIFVN---AHGVAAGRDRRDPSDIGVRVFSARSMEHV-----------------------------------------------------------K-----QG------------------------TWP----------------------------------------------------GECPATLQQ---------------------------IGLP------------H-----------------------A---------RPVLIY-----------------------------------------------------------IH---------------------------GGGFFGRFIAK--------DLFNL------SEWA----------VAL-GA-VIVYI--------DYGLAPEMQ--------------------------------------YPH----------------------------SLNQCFT-VYK-WV-------------------------------------VDG----G----L--GFVPSSVAFFGESAGGNLAAALTVKCILE-------------------------SIR--------------------------LPNGL------------------MLVYPALN--------------------------------MNMSPSPSRFLHQS-----------------DP-----I--------------------LPRAILELALNSY-NPAH----------------GDSAQYKF--------NIH-DPMVS--------PG------------------------------LADD-----------------------GILSQF----------P--HT-TLMAGDLDPLL-----------DDSIDFHTRLTN-----------------LHV-----------------PG---ALKV---L---PD-------------------------------------------------------------------------LTHGFL---IYGDL-V---------------------------------PAA------------------------------------------------------QAAIDDMRATIYAIF---K---------RSLV---------
>TRINITY_DN3647_c0_g1_i16
-------IRKYAY------GRMGRELQHLSLTVASFE---RVLYTFIKEEILEAS---STHEKQP-------------MDLSSKPALKDIMPLIPTHERFPLLSGGIGSLLRHATKSLNETKQVLEELQTSYDP----NREARWSL---------SSIA--------------IVFTLLYI-YRRY-------------------RHQTTVATF------------------------VRFIM-----------------------------PS-RHTIKYMLLMAVAADQWQRLLYR-FSNLRRIKC-HHAKLLMALRLFLLCEHVLQRARPVDGSSPEQRLLISSPVAADIDDDLKNATTLL--VERVPLPA---EYYDRSSEPWGFIAFKIGTNVLTSSSALTHSLLGL------RNKKL-----LTV--------------------FRSPLMLLAIPYYILRHQKAARYTSRTLIDHPNV---------------------------------------------------------------------------------DVIRASWRLY----------------------GESRLVR------------------LLMWCQCPKLA------VFDYLYVHLYGQEKVYATSSKHDESDVGVYVLSARPMESV-----------------------------------------------------------Q-----LG------------------------TWK-------------------------------------------------GASTALTDDMIA---------------------------MGLP------------M-----------------------T---------RPVLVY-----------------------------------------------------------IH---------------------------GGGFFGRFIGK--------DWVTL------STWA----------KTL-GA-VVVYI--------DYGLAPETH--------------------------------------YPD----------------------------SLNQCMG-VYK-WI-------------------------------------VGG----G----L--GFKPTRVALFGESAGANMAAALCIQCIQE-------------------------NVP--------------------------LPRGN------------------VFMFPALN--------------------------------LHLSPSPSRFLHQS-----------------DP-----V--------------------LPRGILELALNSY-YPSH----------------GHESQYKE--------NIH-DPCVS--------PG------------------------------LAED-----------------------DLLRQF----------P--PT-CLLVGDLDPLL-----------DDSVDFHTRLSH-----------------LGV-----------------PS---NLKI---Y---SG-------------------------------------------------------------------------LSHGFI---IYGDL-V---------------------------------PEA------------------------------------------------------QQAIDDTCDRVQRVL---S---------ICAK---------
>XP_008617181.1
-------IRENAY------GRVGRELQHLSLTVASFE---RVLYSFIKEEVI----------CNPR------------LDYRDKQALKDIIPLIPMDKRHAILAGGVASLLRHVTVSMEDTKDVLQRLSHNYDP----FWENRWSA---------TPFV--------------VTAIFFYMARKRF-------------------VHRESFRSI------------------------LLTFL-----------------------------PS-LRHVEAGVLGLICYDYAWRLLYR-FSKLRQLKV-HHSRVLMTLRLFLLCQHVLDRTR-LNRSK-SQRLLIDAPMEADINDHLKSASVLL--IERVPLPS---EIYDRSHEHVGLTAFKAGTSVLLASAATARWLVGD---------HL-----FPY--------------------LGPYLSAALVPYYGVRFKKACRYVTRLLMDNPDV---------------------------------------------------------------------------------DTIRMGWRLF----------------------GESFLAI------------------RMALLQSPKLA------VRHQIFVN---AHGVAAGRYQRDASDIGIRVFSARSMEHV-----------------------------------------------------------K-----NG------------------------TWP----------------------------------------------------STLPANLAA---------------------------IGLP------------Y-----------------------A---------RPVLLY-----------------------------------------------------------IH---------------------------GGGFFGRFLAK--------DLFNL------SEWA----------VAL-GA-VIVYI--------DYGLAPEMQ--------------------------------------YPH----------------------------SLNQCFT-VYK-WV-------------------------------------LDG----G----L--GFVPSSIAFFGESAGGNLAAALTVKCTLE-------------------------NVR--------------------------LPNGI------------------LLVYPALN--------------------------------MNMSPSPSRFLHQS-----------------DP-----V--------------------LPRAILELALKSY-NPSH----------------GDDAEYKD--------NIH-DPMVS--------PG------------------------------LAND-----------------------TILSQF----------P--HT-TLMVGDLDPLL-----------DDSVDFHTRLSN-----------------LHV-----------------PG---ALKV---L---PD-------------------------------------------------------------------------LTHGFL---IYGDL-V---------------------------------PAA------------------------------------------------------QRAIDDMRDTIFGIF---Q---------RDLD---------
>XP_012195101.1
-------IRENAY------GRVGRELQHLSLTVASFE---RVLYSFIKEEVI----------CNPR------------LDYRDKQALKDIIPLIPMDKRHAILAGGVASLLRHVTVSMEDTKDVLLRLSHNYDP----FWENRWSA---------TPFV--------------VTAIFFYMARKRF-------------------VHRESFRSI------------------------LLTFL-----------------------------PS-LRHVEAGILGLICYDYAWRLLYR-FSKLRQLKV-HHSRVLMTLRLFLLCQHVLDRTR-LNRSK-SQRLLIDAPMEADINDHLKSASVLL--IERVPLPS---EIYDRSHEHVGLTAFKAGTSVLLASAATARWLVGD---------RL-----FPY--------------------LGPYLSAALVPYYGVRFKKACRYVTRLLMDNPDV---------------------------------------------------------------------------------DTIRMGWRLF----------------------GESFLAI------------------RIALLQSPKLA------VRHQIFVN---AHGVAAGRYQRDVTDIGIRVFSARSMEHV-----------------------------------------------------------K-----NG------------------------TWP----------------------------------------------------STLPANLAA---------------------------IGLP------------Y-----------------------A---------RPVLIY-----------------------------------------------------------IH---------------------------GGGFFGRFLAK--------DLFNL------SEWA----------VAL-GA-VIVYI--------DYGLAPEMQ--------------------------------------YPH----------------------------SLHQCFT-VYK-WV-------------------------------------LDG----G----L--GFVPSSIAFFGESAGGNLAAALTVKCTLE-------------------------NVR--------------------------LPNGI------------------LLVYPALN--------------------------------MNMSPSPSRFLHQS-----------------DP-----V--------------------LPRAILELALKSY-NPAH----------------GHDAEYKD--------NIH-DPMVS--------PG------------------------------LAND-----------------------TILSQF----------P--HT-TLMVGDLDPLL-----------DDSIDFHTRLSS-----------------LHV-----------------PG---ALKV---L---PD-------------------------------------------------------------------------LTHGFL---IYGDL-V---------------------------------PAA------------------------------------------------------QRAINDMRDTIFGIF---K---------RGLD---------
>CCI42009
---------------------------------TTFD------------------------------------------------------------------------------------------------------------------------------------TPLTFIFNTIPSEFSSKLVL----------------FDIALLCNV-------------------------VRFH-----------------------------PL----------------------------------------------------------------------------------------------------------------------------------------------------------------------------L-------------LSTWIGSFAAVVHSISIV-------------------------RFFKLLEYNLGSK--------------------------------------------------HFIRKAL-RASGL-----------PPKLINTIGILTWKEWCCIW------------------------------------------------------LPFPQSILVPWCYPDV-----------------------------------------------------IKEENVTYMHFGRY----------------NLKHLRMNVYRR---------------------------------------------------------------------------------------SNVT------------------------------------N---------APILIY-----------------------------------------------------------IH---------------------------GGGWMVGSRKH--------PPYSFVYQI----------------AML-GW-VVCVL--------DYRLSPIVR--------------------------------------FPT----------------------------QLIDLKH-GIA-FL-------------------------------------RRH--GSTR---Y--QANSDYIVAAGESAGGHLAALVALTSCNS--------------IYQP-------GFEDVD----------------------------------------------TSVKACIDLYGV----------------------------HDFTDRHGLYYKRI-----------------RDHRFIEG--------------------LGALIMQTSIEDA-------------------------------------PNA-FEEAS--------PL--------------YW--------------IRKYSEE--------------------GVNMRL----------P--PF-FVAHGVEDALV----P-----CADSALFVESIHQYRNVTSD---------KPII------------G----DV---YLEF-------PH-------------------------------------------------------------------------ASHQFH---------------------------------------YMLSPRS------------------------------------------------------LALGHAVCAFLTLLHG-EVQY--------------------
>Aste57867_22453.1
-------IKDHTC------SQVGRELRHLSLTVACFE---RVLFSFIKDEII----------CDPQ------------IDYRNKQALKDIIPLIPTEKRHTILAGGVASLLRQVIVSVTDTKQVLLSLSENYDP----YWENRWSF---------TPFT--------------LLALAIWVTRRRF-------------------VDKLSFRSI------------------------FNLLR-----------------------------PS-FKQVQYGVFVLVCYDYVWRFYYR-FSTLRKIKV-HHSRVSLTLRLFLLCEHVLDRTR-LSRSA-STRLLIDAPVEADINDNLKSATSLL--VERVPLPG---EYYDRSHEPLGMKLFKTGSYVMCASSYTTKWFLG----------SW-----YPA--------------------IGPYLVNFLLPYYAIRHRKAAALATRVCMDSPEI---------------------------------------------------------------------------------EVIRMAWNIF----------------------GESWLAV------------------RVAELQSPTLA------VRTEIFVK---EDGQAAGPYRRKDSDIGVRIFSCRPIASV-----------------------------------------------------------K-----QG------------------------SWE-------------------------------------------------QATVRCSAKMQT---------------------------LGLP------------T-----------------------S---------TPVLFY-----------------------------------------------------------IH---------------------------GGGFFGRFWAK--------DIVNL------SAWA----------VEL-GA-VIVYV--------DYSLSPEAK--------------------------------------YPV----------------------------PLNQCFT-VYK-WV-------------------------------------LQG----G----L--GFVPSSVAMFGESAGGNLAAALCLKCIQD-------------------------RVV--------------------------LPKGL------------------VLVHPALT--------------------------------CNFSPSPSRFLHQS-----------------DP-----V--------------------LPRGILELALNSY-YPHN------------------DDQYKNP-------KMS-DPLVA--------VG------------------------------LADD-----------------------SLLKRF----------P--PT-TLLVGDTDPLL-----------DDSVDFYTRLNN-----------------LNV-----------------EA---KLKV---L---PG-------------------------------------------------------------------------LTHGFL---IYPDL-V---------------------------------PAA------------------------------------------------------QRAVDDIANHIYGIF---R---------QEN----------
>EPrPI00000015561
--------------------------------------------------------------------------------------------------------------------------------------------------------------------------------------------------------------------------------------------------------------------------------AS----------------------------------------------------------------------------------------------------------------------------------------------------------------------------------------------------------------------------------------------------------------------------------------------------SMRWRTL------------------------------------------------------------------------------------------------PLLSPFGWKDV-----------------------------------------------------------AYTTT-RH------------------EKHKLDIAI---------------------------------------------------PGK------------------------------SQKAQAPR------------R-----------------------K---------LPTCVF-----------------------------------------------------------VH---------------------------GGSWQRGDKAG--------AFNNGIDEAF---------------VRA-GY-IGVSV--------NYRLSPEVK--------------------------------------HPE----------------------------HTLDVAA-AVR-WI-------------------------------------HNN--IDK----Y--GGDPESLILIGHSAGAHLVMQLLADPQYL--------------RRV--------GMETDV---------------------TNFVKGA------------------VGVSGVYNI-------------------------------VRIANT-AFYGSLV----------------TAP--------------------------AFGERVDQWREAS-VTSA--------------------------------LTK-EGKTS--------P------------------------------------------------------------LLRT-------------PL-LLLTAEEDFHF----------GEDAQELDKWLTA-----------------SGN------------D----SV---ERKV---I---PK-------------------------------------------------------------------------RNHFTILRDLTANDEDE-------------------------------------------------------------------------------------------TMREIKQFIQRVLL-RG--------------------EE
>EPrPA00000020097
-------IREYAY------GRMGRELQHLSLTVASFE---RILYTFIKEEIIMAS---KKYASQPP------------VDFRSKTALKDIIPLIPRDERYTILCGGVASLLRHATKSLNEMRQVLEELQSSYDP----KWEKRWSL---------SSVV--------------VLCVTFFV-YKRF-------------------AKRTSFRNF------------------------LEQVF-----------------------------PS-KQAIKYGVVALVCVDYYNRFMYR-FSNLRRIKI-HHARVLMALRLFLLSQHVLQRARPLTNGS-DHRLLIDSPMESDIDDDLKNATTLL--VERVPLPS---EYHDRSSEPIGLTAFKIGTNVLIASSAFAHSVIGR------KHKKL-----LQW--------------------FGPTLLMLAIPYYALRNRQAMRYTTRILIDSPSV---------------------------------------------------------------------------------DVIRMGWRLF----------------------GESRLIK------------------FVTKLQCPKIP------VLEEHFVK---MDGSGSHMARQNESDVGVLLFSARPLASV-----------------------------------------------------------K-----AG------------------------TWK-------------------------------------------------DACVPLTAQMIS---------------------------CGLP------------S-----------------------T---------RPVLVY-----------------------------------------------------------IH---------------------------GGGFFGRFIAK--------DYLNL------TSWA----------RRL-GA-VIVYV--------DYGLAPETQ--------------------------------------YPN----------------------------SLNQVVA-VYK-WV-------------------------------------LAG----G----L--GFVPTKISLFGESAGGNMAAALCVYCIKN-------------------------NLK--------------------------LPDGS------------------VLMFPALN--------------------------------MHLSPSPSRFIHQS-----------------DP-----V--------------------LPRGILELALNSY-YPHH----------------GHSNQYKY--------NIH-DPMVS--------PG------------------------------LAED-----------------------GLLARF----------P--PT-ALVVGDLDPLL-----------DDSVDFYTRLSY-----------------LKV-----------------PA---SLKI---Y---PG-------------------------------------------------------------------------LSHGFL---IYGDL-V---------------------------------PEA------------------------------------------------------QQAIDDTCDRVQNWL---R---------LR-----------
>EPrPI00000022722
-------IREYAY------GRMGRELQHLSLTVASFE---RVLYTFIKEEIVIAS---KKYAQQPP------------IDFRQKTALKDIIPLIPTDERYTILSGGVASLLRHATKSLNETKQVLEELQSSYDP----NRETRWSL---------SSFV--------------IVSAMFFL-YKRF-------------------SKRTSFKDF------------------------LRQVS-----------------------------PS-GQAIKYGVGLIVLIDYWKRFMYR-FSNLRRIKI-HHSRVLMALRLFLLCQHVLQRARPMTNAS-DHRLLIDSPMESDIDDDLKNATTLL--VERVPLPS---EYYDRSSEPPGFTAFKIGTNVLTASSAFAHSVLGK------NNKTL-----LKI--------------------FGPVLLVLAIPYYTIRNAKASRYTTRILIDHPNV---------------------------------------------------------------------------------DVIRLGWRLF----------------------GESRLVK------------------FITSLQIPKIP------VTQQLFVR---ADSSSASKKRESESDVGIYVFSARPLESV-----------------------------------------------------------K-----AG------------------------NWS-------------------------------------------------GACTPLTSKMIA---------------------------CGLP------------T-----------------------A---------RPVLLY-----------------------------------------------------------IH---------------------------GGGFFGRFIAK--------DIYNL------THWA----------IKL-GA-VIVYV--------DYGLAPETQ--------------------------------------YPM----------------------------SLNECAA-VYK-WI-------------------------------------LDG----G----L--GFRPGKIALFGESAGGNLAAALCVKCIQQ-------------------------DVK--------------------------LPNGN------------------VFMFPALN--------------------------------MHLSPSPSRFLHQS-----------------DP-----V--------------------LPRGILELALNSY-YPSH----------------GHSNQYKF--------NIH-DPLVS--------PG------------------------------LAED-----------------------GLLAKF----------P--PT-ALVVGELDPLL-----------DDSVDFYTRLSH-----------------LQV-----------------PS---SLKI---Y---PG-------------------------------------------------------------------------LSHGFL---IYGDL-V---------------------------------PEA------------------------------------------------------QKAIDESCDRVQNCL---V---------SH-----------
>EPrPR00000014409
-------IREYAF------GRMGRELQHLSLTVASLE---RVLYTFIKEEIIMAS---KSYAKMPP------------IDFRTKTALKDIIPLIPRDERFTILCGGVASLLRHATKSLNETRQVLEELQSSYDP----TWEKRWSL---------SSFA--------------VLSLAFLV-YKRF-------------------AKRTSFRDF------------------------LRQVF-----------------------------PS-TQVVQYGVVAVVALDYYNRFHYR-FSNLRRIKI-HHARVLMALRLFLLCQHVLQRARPLTNGS-DHRLLIDSPMESDIDDDLKNATSLL--VERVPLPF---EYHDRSSEPMGLTAFKAGTSVLIASSAFAHAVLGR------KNKTL-----LKL--------------------FGPTLLMLAIPFYAVRSRHTMRFTTRILIDSPSV---------------------------------------------------------------------------------EVIRMGWRLF----------------------GESRLIK------------------FVTKLQCPTIP------VLEEHFVR---LDGSGSTRKRLHASDVGIILFSARPLASV-----------------------------------------------------------R-----AG------------------------SWD-------------------------------------------------GASAPLTAPMIS---------------------------CGLP------------T-----------------------S---------KPVLFY-----------------------------------------------------------VH---------------------------GGGFFGRFIAK--------DYLNL------TAWA----------QKL-GA-VIVYV--------DYGLAPETQ--------------------------------------YPN----------------------------SLHQIVG-VYK-WV-------------------------------------LNG----G----L--GFVPTRLALFGESAGGNMSAALCVYCIKN-------------------------GLK--------------------------LPDGN------------------VLMFPALN--------------------------------MHLSPSPSRFLHQS-----------------DP-----V--------------------LPRGILELALNSY-YPHH----------------GNSNQYKY--------NIH-DPMVS--------PG------------------------------LADD-----------------------GLLERF----------P--PT-ALVVGDLDPLL-----------DDSVDFYTRLSY-----------------LKV-----------------PA---SLKI---F---PG-------------------------------------------------------------------------LSHGFL---IYGDL-V---------------------------------PGA------------------------------------------------------QRAIDETCDRVQNWL---R---------LH-----------
>EPrPV00000016196
-------IREYAY------GRMGRELQHLSLTVASFE---RVLYTFIKEEIILAS---KHRADGPP------------IDFRSKTALKDIIPLIPTDERFTILSGGLSTLMKHATLSLDETRQVLEELQSGYDP----NREKRWSL---------SSFM--------------ALSVLFVL-YRRF-------------------LRRSSLKDF------------------------FKQVV-----------------------------PS-REVVQWGVGLLVVADYWNRCMYR-FSNLRRVKI-QHARVLMALRLFLLCQYVLQRARPVGNGS-DHRLLIDTPIEADIDDDLKNATSLL--VERVPLPS---EYYDRSTEPFGFTAFKIGTNVLTASSAFAHSVLGR------TSKRL-----LSM--------------------LGPVLLVMAIPYYTIRSAKASRYTTRILIDQPDV---------------------------------------------------------------------------------GVIRMGWHVF----------------------GESKLVR------------------FLTHLQRPKIA------VFDHLFLK---QDRSATVTTRENDSDIGIYIFSARPMASV-----------------------------------------------------------Q-----AG------------------------TWS-------------------------------------------------GATVPLTSRMIE---------------------------CGLP------------S-----------------------T---------RPVLLY-----------------------------------------------------------VH---------------------------GGGFFGRFIAK--------DFLNL------SCWA----------RVL-GA-VIVYV--------DYGLAPETQ--------------------------------------YPN----------------------------SLNQCMT-VYK-WI-------------------------------------LDG----G----L--GFRPGKVGLFGESAGGNLAAALCIQCIQE-------------------------ELP--------------------------LPNGN------------------VLMFPALN--------------------------------MHLSPSPSRFLHQN-----------------DP-----V--------------------LPRGILELALKSY-YPSH----------------GHSNQYKH--------NIH-DPRVS--------PG------------------------------LAED-----------------------ALLRQF----------P--PT-ALVVGDLDPLL-----------DDSVDFYTRLSF-----------------LNV-----------------ES---SLKI---Y---PG-------------------------------------------------------------------------LSHGFL---IYGDL-V---------------------------------EEA------------------------------------------------------QTAIDESCERVQHWF---R---------LP-----------
>EPrPW00000021672
-------IREYAY------GRMGRELQHLSLTVASFE---RVLYTFIKEEIVMAS---KKYT---P------------IDFRHKTALKDIIPLIPTDERYTILSGGVASLLRHATKSLNETRQVLEELQSSYDP----HRETRWSL---------SSFM--------------VASALFFL-YKRF-------------------LKRTSFKDF------------------------LRQVS-----------------------------PS-GQAITYGVGLVVLVDYWKRFMYR-FSNLRRIKI-HHARVLMALRLFLLCQHVLQRARPMTNAS-DHRLLIDAPMESDIDDDLKNATTLL--VERVPLPS---EYYDRSSEPLGFTAFKIGTNVLTASSAFAHWVLGP------KNKTL-----LKL--------------------FGPMLLIMAIPYYTIRNAKASRYTTRILIDHPNV---------------------------------------------------------------------------------DVIRLGWRLF----------------------GESRLVK------------------LITKLQIPTIP------VTEELFVR---ADSSSASKKRENDSDIGVYVFSARPMEAV-----------------------------------------------------------K-----AG------------------------SWH-------------------------------------------------GASTPLTSEMIA---------------------------CGLP------------T-----------------------A---------RPVLLY-----------------------------------------------------------IH---------------------------GGGFFGRFIAK--------DVYNL------THWA----------IKL-GA-VIVYV--------DYGLAPETQ--------------------------------------YPV----------------------------SLNECAA-VYK-WI-------------------------------------LDG----G----L--GFRPGKIALFGESAGGNLAAALCVKCIQQ-------------------------GVA--------------------------LPNGN------------------VFMFPALN--------------------------------MHLSPSPSRFLHQS-----------------DP-----V--------------------LPRGVLELALNSY-YPSH----------------GHSSQYKL--------NIH-DPLVS--------PG------------------------------LAED-----------------------GLLVKF----------P--PT-ALVVGDLDPLL-----------DDSVDFYTRLAH-----------------LQV-----------------PS---SLKI---Y---PG-------------------------------------------------------------------------LSHGFM---IYGDL-V---------------------------------PEA------------------------------------------------------QKAIDEACDRVQKWL---L---------AH-----------
>fgenesh_scip_prom.28083.2715
-------IREYAY------GRMGRELQHLSLTVASFE---RILYTFIKEEVVVAS---KHFASRPP------------VDFRTKTALKDIIPLIPTDERFTILSGGVASLLRHATKSLDETRQVLEELQSGYNP----DRENRWSR---------TSVM--------------LAVTFVFL-YKRF-------------------RIRTSFRQF------------------------LMQVL-----------------------------PT-RQMIKWGLVLLVLADYWNRAMYR-FSNLRRIKV-HHARVLMALRLFLLCQHVLQRARPISNAS-DHRLLIDNPTEADIDDDLKNATTLL--VERVPLPA---EYYDRSSEPWGFTAFKIGTNVLTASSAFAHSILGM------QNKRL-----LRF--------------------LGPPLLVMAIPYYAIRNAKAARYTTRTLIDQANV---------------------------------------------------------------------------------DVIRMGWQVF----------------------GESKLVR------------------LITSFQCPKIP------VFQEQFLT---ADSSDMSKKRQNAADIGIYLFSARPMDSV-----------------------------------------------------------K-----AG------------------------TWT-------------------------------------------------NACTPLTTRMVA---------------------------CGLP------------S-----------------------T---------RPVLLY-----------------------------------------------------------IH---------------------------GGGFFGRFIAK--------DFYNL------TNWA----------CVL-GA-VIVYV--------DYGLSPETQ--------------------------------------YPD----------------------------SLNQCYA-VYK-WV-------------------------------------LGG----G----L--GFRPGKIALFGESAGANIGAALCIRCIQD-------------------------GVE--------------------------LPSGN------------------VFMFPALN--------------------------------LHLSPSPSRFLHQN-----------------DP-----V--------------------LPRGILELALTSY-YPSH----------------GHSNQYKH--------NIH-DPCVS--------PG------------------------------LADD-----------------------SLLEKF----------P--PT-SLVVGDLDPLL-----------DDSVDFYTRLSF-----------------LKV-----------------PS---ALKI---Y---SG-------------------------------------------------------------------------LSHGFL---IYGDL-V---------------------------------PEA------------------------------------------------------QKAIDETCERVQNCI---R---------LR-----------
>HpaP808292
-------IREYAY------GRMGRELQHLSLTVASFE---RVLYTFIKEEIVMAS---KHYASRPS------------VDFRAKTALKDIIPLIPTDERYTILSGGVASLLRHATKSLEETRQVLEELQSGYNP----DRENQWSR---------TSVV--------------LFMTFLFL-YKRF-------------------RIRTSFRQF------------------------LLQVL-----------------------------PN-RHMIKWAVVLLIGADYWNRAMYR-FSNLRRIKV-HHARVLMALRLFLLCQHVLQRARPISNAS-DHRLLIDSPMEADIDDDLKNATTLL--VERVPLPA---EYYDRSSEPWGFTVFKIGTNVLTASSAFAHSVLGT------QNKVL-----LRF--------------------LGLPLLVMAIPYYAIRSSKAARYTTRTLIDHPNV---------------------------------------------------------------------------------DVIRMGWQVF----------------------GESRLVR------------------LIASLQCPKIP------VLKEQFLT---ADGSALNMKRQDVCDIGIYLYSARPMDSV-----------------------------------------------------------K-----AG------------------------TWT-------------------------------------------------NACTPLTTQMVT---------------------------CGLP------------S-----------------------T---------RPVLLY-----------------------------------------------------------IH---------------------------GGGFFGRFIAK--------DLYNL------TNWT----------RAL-GA-VIVYV--------DYGLAPETQ--------------------------------------YPH----------------------------SLNQCYT-VYK-WI-------------------------------------LK---------------------------GANIGAALCIRCIQD-------------------------GIS--------------------------LPSGN------------------VFMFPALN--------------------------------LHLSPSPSRFIHQN-----------------DP-----V--------------------LPRGILELALKSY-YPSH----------------GHSNQYKL--------NIH-DPCVS--------PG------------------------------LAED-----------------------SLLKKF----------P--PT-SLVVGDLDPLL-----------DDSVDFYTRLSF-----------------LKV-----------------PS---SLKI---Y---AG-------------------------------------------------------------------------LSHGFL---IYGDL-V---------------------------------PEA------------------------------------------------------QKAIDETCERVQNCI---R---------LR-----------
>Phyra76241
-------IREYAY------GRMGRELQHLSLTVASFE---RILYTFIKEEIVVAS---KHFASRPP------------VDFRTKTALKDIIPLIPTDERFTILSGGVASLLRHATKSLDETRQVLEELQSGYNP----DRENRWSR---------TSVM--------------LAVTFVFL-YKRF-------------------RIRTSFRQF------------------------LMQVL-----------------------------PT-RQMIKWGVVLLVLADYWNRAMYR-FSNLRRIKV-HHARVLMALRLFLLCQHVLQRARPISNAS-DHRLLIDNPTEADIDDDLKNATTLL--VERVPLPA---EYYDRSSEPWGFTAFKIGTNVLTASSAFAHSILGM------QNKRL-----LRF--------------------LGPPLLVMAIPYYAIRNAKAARYTTRTLIDQANV---------------------------------------------------------------------------------DVIRMGWQVF----------------------GESKLVR------------------LITSCQCPKIP------VFEEQFLA---ADSSGLSKKRENAADIGIYLLSARPMDSV-----------------------------------------------------------K-----AG------------------------TWT-------------------------------------------------NACTPLTTRMVA---------------------------CGLP------------S-----------------------T---------RPVLLY-----------------------------------------------------------IH---------------------------GGGFFGRFIAK--------DFYNL------TNWA----------CVL-GA-VIVYV--------DYGLSPETQ--------------------------------------YPD----------------------------SLNQCYT-VYK-WV-------------------------------------LGG----G----L--GFRPGKIALFGESAGANIGAALCIRCIQD-------------------------GVE--------------------------LPSGN------------------VFMFPALN--------------------------------LHLSPSPSRFLHQN-----------------DP-----V--------------------LPRGILELALTSY-YPSH----------------GHSNQYKH--------NIH-DPCVS--------PG------------------------------LADD-----------------------SLLEKF----------P--PT-SLVVGDLDPLL-----------DDSVDFYTRLSF-----------------LKV-----------------PS---ALKI---Y---SG-------------------------------------------------------------------------LSHGFL---IYGDL-V---------------------------------PEA------------------------------------------------------QKAIDETCERVQNCI---R---------LR-----------
>PYU1_T010670
-------IREYAY------GRMGRELQHLSLTVASFE---RVLYTFIKEEIIIAS---KKYAKQPP------------IDFRHKGALKDIIPLIPTDERYTILSGGVASLLHHATKSLNETRQVLEELQSSYDP----NREKRWSL---------SSFV--------------LLSAVFFL-YKRF-------------------SKRTSFKDF------------------------LRQVF-----------------------------PS-SQAITWGIGIIVCVDYWKRFMYR-FSNLRRIKI-HHSRVLMALRLFLLCQHVLQRARPMTNGS-DHRLLIDSPMESDIDDDLKNATTLL--VERVPLPS---EYYDRSSEPPGFTAFKIGTNVLTASSAFAHSVLGK------NNKTL-----LRI--------------------FGPALLVMAIPYYAIRNVKAARYTARILIDHPDV---------------------------------------------------------------------------------DVIRLGWRLF----------------------GESRLVK------------------FITKLQCPKLP------VLKEQFVR---SDGTGASKTRENESDIGIYVFSARPMASA-----------------------------------------------------------Q-----AG------------------------TWT-------------------------------------------------GACTPLTSRMIA---------------------------CGLP------------T-----------------------A---------RPVLLY-----------------------------------------------------------IH---------------------------GGGFFGRFIAK--------DMYNL------THWA----------IKL-GA-VIVYV--------DYGLAPETQ--------------------------------------YPN----------------------------SLNQCAS-VYK-WI-------------------------------------LDG----G----L--GFRPGKVALFGESAGGNIAAALCLKCIQQ-------------------------DVK--------------------------LPSGN------------------VFMFPALN--------------------------------MHLSPSPSRFLHQS-----------------DP-----V--------------------LPRGILELALNSY-YPHH----------------GHSNQYKF--------NIH-DPLVS--------PG------------------------------LAED-----------------------GLLAKF----------P--PT-SLVVGDLDPLL-----------DDSVDFYTRLSH-----------------LRV-----------------QS---SLKI---Y---PG-------------------------------------------------------------------------LSHGFL---IYGDL-V---------------------------------PEA------------------------------------------------------QKAIDESCDRVQTWF---L---------LH-----------
>TDH69495.1
-------IREYAY------GRVGRELQHLSLTVASFE---RVLYTFIKEEIVVAS---KTYASRPP------------VDFRTKTALKDIIPLIPTDERYTILSGGVASLLRHATKSLEETKHVLEELQSGYNP----ERENRWSR---------TSIV--------------LSLVFVFL-CKKF-------------------RIRSSFKQF------------------------VLQVM-----------------------------PT-QQMIKWGLVVLVATDYYKRAMYR-FSTLRRIKV-HHARVLMALRLFLLCQHVLQRARPISNAS-DHRLLIDNPTEADIDDDLKNATTLL--VERVPLPA---EYYDWSSEPWGFTAFKIGTNVLTASSAFAHSIIGQ------QNKQL-----LRI--------------------LGPPLLLLSIPYYAIRNAKAARYTTRTLIDHPDV---------------------------------------------------------------------------------DVIRMGWQVF----------------------GESRLVR------------------LMTNFQCPKLP------VFEKQYVA---TDGSSSHTKRDNASDIGIYLFSARPVNSV-----------------------------------------------------------K-----AG------------------------TWT-------------------------------------------------DASTPLTSRMVA---------------------------CGLP------------S-----------------------T---------RPVILY-----------------------------------------------------------IH---------------------------GGGFFGRFIAK--------DIKNL------KNWA----------CVL-GA-VIVYV--------DYGLAPETH--------------------------------------YPH----------------------------SMNQCFT-IYK-WL-------------------------------------LND----G----L--GFSPSKIALFGESAGANMGAAVCIRCIQD-------------------------GID--------------------------LPSGN------------------VFMFPALN--------------------------------LHLSPSPSRFLHQN-----------------DP-----V--------------------LPRGILELALTLY-YPSH----------------GHSNQYKH--------NIH-DPCVS--------PG------------------------------LAED-----------------------SLLEKF----------P--PT-SLVVGDLDPLL-----------DDSVDFYTRLSF-----------------LKV-----------------PS---TLKI---Y---PG-------------------------------------------------------------------------LSHGFL---IYGDL-V---------------------------------PEA------------------------------------------------------QTAIDETCERLQNYI---R---------LR-----------
>XP_002901666.1
-------IREYAY------GRVGRELQHLSLTVASFE---RVLYTFIKEEIVVAS---KHYASRPA------------VDFRTKTALKDIIPLIPTDERYTILSGGVASLLRHATKSLEETRQVLEELQSGYNP----DRENRWSR---------TSVV--------------LVLTFMFL-YKRF-------------------RIRTSFKQF------------------------LMQVM-----------------------------PT-RQMVKWGIVLLVVADYWNRAMYR-FSNLRRIKV-HHARVLMALRLFLLCQHVLQRARPISNAS-DHRLLIDNPMEADIDDDLKNATTLL--VERVPLPA---EYYDRSSEPWGFTAFKIGTNVLTASSAFATRVLEH------QNKLL-----LKI--------------------LGPPLLVMAIPYYAIRNAKAARYTTRTLIDHPDV---------------------------------------------------------------------------------DVIRMGWQVF----------------------GESRLVR------------------FITSLQCPKIP------VFEEQFLA---ADGASLNKNRSNESDIGIYFFSARPMESV-----------------------------------------------------------K-----AG------------------------TWT-------------------------------------------------NACTPLTTKMIA---------------------------CGLP------------S-----------------------T---------RPVLLY-----------------------------------------------------------IH---------------------------GGGFFGRFIAK--------DFLNL------TNWA----------CVL-GA-VIVYV--------DYGLAPETH--------------------------------------YPD----------------------------SMNQCYT-VYK-WV-------------------------------------LNG----G----L--GFRPGKISLFGESAGANIGAALCIRCIQD-------------------------GID--------------------------LPSGN------------------VFMFPALN--------------------------------LHLSPSPSRFIHQN-----------------DP-----V--------------------LPRGILELALTSY-YPSH----------------GHSNQYKL--------NIH-DPCVS--------PG------------------------------LAED-----------------------SLLEKF----------P--PT-SLVVGDLDPLL-----------DDSVDFYTRLSF-----------------LKV-----------------PS---TLKI---Y---SG-------------------------------------------------------------------------LSHGFL---IYGDL-V---------------------------------PEA------------------------------------------------------QKAIDETCERVQNCI---R---------LR-----------
>XP_009516659.1
-------IREYAY------GRVGRELQHLSLTVASFE---RVLYTFIKEEIVVAS---KHYASRPP------------VDFRTKTALKDIIPLIPTDERYTILSGGVASLLRHATKSLEETRQVLEELQSGYNP----HRENRWSR---------TSVV--------------LLVTFVFL-YKRF-------------------RIRTSFKQF------------------------LVQVL-----------------------------PT-RQMVKWGVVLLVLADYWNRAMYR-FSNLRRIKV-HHARVLMALRLFLLCQHVLQRARPISNAS-DHRLLIDNPMEADIDDDLKNATTLL--VERVPLPA---EYYDRSSEPWGFTAFKIGTNVLTASSAFAHSILGL------QNKLL-----LQI--------------------FGPPLLVMAIPYYAIRNAKAARYTTRTLIDHPNV---------------------------------------------------------------------------------DVIRMGWQVF----------------------GESRLVR------------------LLTSLQCPKIP------VFEEQFLA---ADGSALSKKRKDASDIGIYLYSARPMESV-----------------------------------------------------------K-----AG------------------------TWT-------------------------------------------------NACTPLTTRMIA---------------------------CGLP------------S-----------------------T---------RPVLLY-----------------------------------------------------------IH---------------------------GGGFFGRFIAK--------DFYNL------TNWA----------CVL-GA-VIVYV--------DYGLAPEKH--------------------------------------YPD----------------------------SMNQCYT-VYK-WV-------------------------------------LNG----G----L--GFRPGKIALFGESAGANMGAAMCIRCIQD-------------------------GIE--------------------------LPSGN------------------VFMFPALN--------------------------------LHLSPSPSRFLHQN-----------------DP-----V--------------------LPRGILELALTSY-YPSH----------------GHSNQYKL--------NIH-DPCVS--------PG------------------------------LAED-----------------------SLLEKF----------P--PT-SLVVGDLDPLL-----------DDSVDFYTRLSF-----------------LKV-----------------PS---SLKI---Y---SG-------------------------------------------------------------------------LSHGFL---IYGDL-V---------------------------------PEA------------------------------------------------------QKAIDETCERVQNCI---R---------LR-----------
>XP_008876004.1
--------PQYSP-----DGR-------------------HIAFVQENEIYVIA--------AD---------------P----------------------LPG----------------------------------------------------------------GATQQATQITFGAREAGK----SHGLA-------CFVTQEELSRF------RGFW-------WS-PDSSRIAFEEIDD----------------------THIPE------------------FRIMHS-G-------------------------------------------------SAELGENAQ-----------------------------EDHRYPFA------GEANPRRRLAVQ-NVNLTQRETPVFVNFTEEDFYISRVHWFVDGTLGIETLNRLQTEVALLRWSPATETLVELIHETSAIWHNVH---------------------YLYRNLES-------RPDGT--------------FTFIWASERTGFMHLYLYEFANGAATLVR-----------------PL-------THGEGNVESI------DGIDLERDVLYFSGNLTSPIERHL----------------------------------FQTSLSIPNA------------------------------------------------------PITQVTTTPGIHN--------V----VLDSSASIFVDVFHNLTTPPTAVVYKLASPAPVAVHTLHVTSDPRLTQLQDRI----------EAPSTFSFTS----------RD-GTT---TLYGALYK--PDPA------------K------------------FG-PGP---------YPTMVN-----------------------------------------------------------VY---------------------------GGPHVMRVQNA-W------SVTVDMRSQLF--------------RNM-GY-AVLKV--------DNRGSFRRGLA------------------------------------FEGAIKH--------AMG-----------TIEISDQED-GVH-KL-------------------------------------IAD-----------GVTIADRVGMIGWSYGGYMSAISLVKAPKT-------------F-----------KLG-------------------------------------------------VAGAPVTS--------------------------------WDGYDT-CYTERYMS--------------------------------------------------------------------------------------------------TPQLN--------PE-------------------------------------------------GYARGNIMNFVQHL---------QPHQKL-LLIHGLIDENV----H-----FRHTARLINALIA-----------------AR-------------K----HY---DLIL---F---PK-------------------------------------------------------------------------ERHSPR--------------------------------------------------------------------------------------------HLEDR---IYMEQRIAEYVVANL--------------------------
>XP_009834266.1
--------PQYSP-----DGR-------------------QIAFVQENEIYVIA--------AD---------------P----------------------VGG----------------------------------------------------------------GGTQPATQITFGAREVGK----SHGLA-------CFVTQEELSRF------RGFW-------WS-PDSSRIAFEEIDD----------------------THIPE------------------FRIMHS-G-------------------------------------------------SAELGDNAQ-----------------------------EDHRYPFA------GQANPRRRLAVQ-SVNVSTRQLPVYVPFPDADFYISRVHWFVDGSLGIETLNRLQTEAALLRWTPTTQALVELIHETSAVWQNAH---------------------YLYRNLES-------RPDGS--------------FTFIWASERTGFMHLYLYEFAHGAATLVR-----------------PL-------THGDGNVESI------DGIDLEHDVLYFSGNLTSPIERHL----------------------------------FQTSLSVPNA------------------------------------------------------PITQVTTIPGVHN--------V----VLDGSASVFVDVYHNLTTPPTAVLSKLAAPA-VTIHTLHATSDPRLTQLQDRI----------EAPSTFTFSS----------RD-GTA---TLYGALYK--PDAA------------K------------------FG-PGP---------YPTMVN-----------------------------------------------------------VY---------------------------GGPHVMRVQNA-W------NVTVDMRAQLL--------------RNL-GY-AVLKV--------DNRGTYRRGLA------------------------------------FEGAIKH--------AMG-----------TIEISDQED-GVH-KL-------------------------------------IQD-----------GVTIAGRVGIIGWSYGGYMSAISLVKAPAT-------------F-----------KLG-------------------------------------------------IAGAPVTS--------------------------------WDGYDT-CYTERYMS--------------------------------------------------------------------------------------------------TPQLN--------PE-------------------------------------------------GYARGNVMNFVQHL---------QPHQKL-LLIHGLIDENV----H-----FRHTARLINALIA-----------------AR-------------K----HY---DLLL---F---PK-------------------------------------------------------------------------ERHSPR--------------------------------------------------------------------------------------------HLEDR---IYMEQRIAQYIVANL--------------------------
>XP_009824159.1
--------------------------------------------------------------------------------------------------------------------------------------------------------------------------MDGFFWQMLTGEYAHLLVV----------------GNVVGIATW------------------------LRRLSNRKC-------------------------SQ------------------------------------------------------------------------------------------------------------------------------------------------------------------------------------------ITTWQDAGLVSAHAFLVG-------------------------RLVQLAVANFGSA--------------------------------------------------AYFRRAF-VDSGV---------LSSADAKSRIGNRSWSDWWSLW------------------------------------------------------NPLP----FSLRFPGS-------------------------------------------------------IKTVAYGWVGER----------------LPHALQMDVYRH---------------------------------------------------------------------------------------ENCG------------E-----------------------M---------PPVLLF-----------------------------------------------------------IH---------------------------GGGWLLGSKAT--------IPSTLLHAV----------------GRK-GW-LFCAI--------DYRKAPFVA--------------------------------------FPD----------------------------HLIDCKR-AVA-YL-------------------------------------RSS--ARS----L--QADTSKIVVCGESAGGHLASLVAVTADDK--------------TFQP-------GFENAD----------------------------------------------CSVLACVDAYGT----------------------------HDLTDRFGHYGRID-----------------VAKKSRYY--------------------VEAVLMNTRLCVN-------------------------------------RPA-FERAS--------PL--------------YH--------------VLQH-----------------------TPSSVV----------P--PF-LCVHGIFDSVI----P-----IEDTCEFFHALQRHRQVTGR---------VNAV------------P----DV---FVPL-------PQ-------------------------------------------------------------------------ADHAFN---------------------------------------CIRSPRT------------------------------------------------------VAYNDAVGVFLDLVLA-AH-------TKQH-----------
>XP_008865724.1
---------------------------------------------------------------------------------------------------------------------------------------------------------------------------------------------------------------------------------------------------------------------------------------------------------------------------------------------------------------------------------------------------------------------------------------------------------------------------------------------------------------------------------------------------------------------------------------MLGRAL------------------------------------------------------------------------------------------------QRRSIYIWRDI-----------------------------------------------------------PYTDK-AH------------------PRQMLDVVV---------------------------------------------------PTAP---------------------------------TFPR------------A-----------------------K---------LPVTVF-----------------------------------------------------------VH---------------------------GGAWQRGDKNG--------PFYAHVARTI---------------AQSTST-LAVTM--------NYRLSPEVM--------------------------------------YPE----------------------------HIRDVLH-ALQ-WV-------------------------------------HRE--IHK----F--GGDNERIVLMGHSAGAHSVIKLALDD----------------------------GIDFPN---------------------CPQLTGV------------------IGISGVYNI-------------------------------VRLSTA-SIFGSMA----------------LDP--------------------------VFGVGVQARREAS-VLQ--------------------------------------------------PFAGGSRRL--------------------------------------------------GTKAHL-------------PI-LLLYAQDDFHL----------DDDALEVKAWLDS-----------------VGF------------T----NV---TSQE---I---PR-------------------------------------------------------------------------VNHFSIIGNVTPDLPM------------------------------------------------------------------------------------------SPSTEAISKFIRDTTT-QP----------------------
>Aste57867_25051.1
------MIR-------------------------------------------------------------------------------------------------------------------------------------------------------------------------------------------------------------------RGV-------------------------------------------------PS-----------------------------------------------------------------------------------------------------------------------------------------------------------------------------------------------------------------------------------------------------------------------------------------------------VVRKAVAGW---------------------------------------------------------------------------------------------QRRPYYIWRDI-----------------------------------------------------------PYADL-NN------------------PKQILDVVV---------------------------------------------------PKNP---------------------------------PFPR------------E-----------------------A---------LPVAVF-----------------------------------------------------------VH---------------------------GGAWQRGDKEG--------AHYVHVAPTL---------------ARHAGI-VVVTI--------NYRLSPEVQ--------------------------------------YPE----------------------------HVEDTLR-AVQ-WV-------------------------------------AQE--IHK-------------------------------------------------------------------------------------------INGL------------------VGISGVYNI-------------------------------LRLSHA-TIFGSMV----------------LDP--------------------------VFGSTVQRWREAS-VMQPDC-----------------------------------------------PA------------R-----------------HTD------------------------------------------TSI-LLLHAEDDFHL----------DEDATELQAWLEA-----------------HEY------------T----RV---RRQV---I---PA-------------------------------------------------------------------------CNHLSIVGNVRDESVL------------------------------------------------------------------------------------------SPTTQAIVDWIHETTS-ET----------------------
>Ae201684_1895.1
Q----------------------------------------------------------------------------------------------------------------------------------------------------------------------------CAIDLADVSAEVWL------------------LTKLAMQLL------WAFRV-------------------------------------------------------------------------------------------------------------------------------------------------------------------------------------------------------------------------------------------STKWIVMLLKLLLFVMFL--------------------------------------------LP------------------------------------------AFLRIFHFWLF---------------------SPRVVKNI-------------------------------------------------------------------------------------------------------------------------------------RYGPRGRN---------------------LLDIYLV---------------------------------------------------------------------------------------PHPK------------K-----------------------K---------QPVVVF-----------------------------------------------------------LS---------------------------GGAWIIGYKAW----------GALMGRVL---------------SAH-GI-LVVMP--------DYRNFPQGI--------------------------------------LPD----------------------------MMEDANT-AME-WV-------------------------------------FQN--IHE----F--GGDPDNVTWIGQSAGAHIGACTIIEAVEN-------------------------------------------------------PKFASWK----PSRLRNFI---GISGPY-----------------------------------NIQESEEIFHEHG---------------------------------------------LDRQVFAAIMNHD-----------------------------------------VLRYS--------PT--------------DR--------------LLELPK---------------------ATAALF----------P--TM-HLYHGTADLTV----P-----SSSSAKFAAALSS-----------------VGI-----------------NV---KIKY---Y---AG-------------------------------------------------------------------------KSHTDP---IIEDPMQGN----------------------------------------------------------------------------------------DPLVHDILDIIQESTPPKATPS-------------------
>XP_008871889.1
Q----------------------------------------------------------------------------------------------------------------------------------------------------------------------------CAIDLKDVSAEMWL------------------ITKLAMQLL------WAFRV-------------------------------------------------------------------------------------------------------------------------------------------------------------------------------------------------------------------------------------------SSKWIVMLFRLLIFVMCL--------------------------------------------LP------------------------------------------AFLRVFYFWLC---------------------SPRVIKNI-------------------------------------------------------------------------------------------------------------------------------------RYGPRGRN---------------------LLDIYLV---------------------------------------------------------------------------------------PHPH------------K-----------------------R---------QPVVVF-----------------------------------------------------------LS---------------------------GGAWIIGYKAW----------GALMGRVL---------------SAY-GI-LVVMP--------DYRNFPQGI--------------------------------------LPD----------------------------MMQDANV-AMQ-WV-------------------------------------FEN--VHT----F--GGDPDNVTYIGQSAGAHIGACVLIEAVEN-------------------------------------------------------PSFATWQ----PSRLRNFI---GISGPY-----------------------------------NTNESMEVFHAHG---------------------------------------------LDRQVFAAIMDQD-----------------------------------------VLKYS--------PT--------------DR--------------VARLPK---------------------ATATMF----------P--AM-HLFHGTADRTV----P-----WSSSQSFADALVG-----------------IGV-----------------DA---HIKF---Y---AR-------------------------------------------------------------------------KTHTDP---IIEDPIQGD----------------------------------------------------------------------------------------DPLLSDILTIIRKSSPAESPQ--------------------
>XP_009832695.1
Q----------------------------------------------------------------------------------------------------------------------------------------------------------------------------CAIDLKDVSAEMWL------------------ITKLAMQLL------WAFRV-------------------------------------------------------------------------------------------------------------------------------------------------------------------------------------------------------------------------------------------SSKWIIMLLRLLMFVLFL--------------------------------------------LP------------------------------------------AFLRVFYFWLC---------------------SPRVLKNI-------------------------------------------------------------------------------------------------------------------------------------RYGPRGRN---------------------LLDIYLV---------------------------------------------------------------------------------------PHPR------------K-----------------------K---------QPVVVF-----------------------------------------------------------LS---------------------------GGAWIIGYKAW----------GALMGRVL---------------SAY-GI-LVVMP--------DYRNFPQGL--------------------------------------LPD----------------------------MMQDVNV-AMQ-WV-------------------------------------FDN--VHT----F--GGDPNNVTWIGQSAGAHIGACVLIEAVEN-------------------------------------------------------PSFAAWQ----PSRLRNFI---GISGPY-----------------------------------NIHESMEVFHAHG---------------------------------------------LDRQVFAAIMDHN-----------------------------------------VLKYS--------PT--------------DR--------------MTNLPK---------------------ATAALF----------P--SM-HLFHGTADRTV----P-----WTSSQSFVDALVG-----------------VGI-----------------DA---HIKF---Y---TG-------------------------------------------------------------------------KTHTDP---IIEDPIQGD----------------------------------------------------------------------------------------DPLLSDILAIIRRSSPAESPQ--------------------
>TRINITY_DN2638_c0_g1_i2
----------------------------------------------------------------------------------------------------------------------------------------------------------------------------------------------------------------ASSFDM----------------------------------------------------------PR----------------------------------------------------------------------------------------------------------------------------------------------------------------------W---------------------------------------------------------------------------------------------------------------------------------RSM------------------------------------------------------------------------------------------------PLLRPFSWKNV-----------------------------------------------------------SYSSQ-DH------------------RKKTLDIAI---------------------------------------------------PEK----------------------------------PFPR------------K-----------------------R---------LPTCIF-----------------------------------------------------------VH---------------------------GGSWQRGDKAS-------------------------------------------------------PLNEEVM--------------------------------------HPD----------------------------HANDVAE-SIA-WL-------------------------------------HQN--ITH----Y--GGDPEQLFLVGHSAGAHLMMHLLANPTYL--------------QKM--------SMQDDL---------------------SKFIQGI------------------VGISGVYNV-------------------------------VRLANT-AFYGSLT----------------VSP--------------------------AFGDRTDRWREAS-ITTA--------------------------------IAK-QGSAC--------P------------------------------------------------------------LAQT-------------PM-LLLTAESDFHF----------EQDAKELEEWVEK-----------------AGN------------T----KV---YRES---I---QD-------------------------------------------------------------------------TNHFSIVANLATGMDGD-------------------------------------------------------------------------------------------VMKRVLDFIQHIQQ-----V-------------------
>HpaP806994
---------------------------------------------------------------------------------------------------------------------------------------------------------------------------------------------------------------------------------------------------------------------------------------------------------------------------------------------------------------------------------------------------------------------------------------------------------------------------------------------------------------------------------------------------------------------------------------MFRRSL------------------------------------------------------------------------------------------------SVLGAYSWKDV-----------------------------------------------------------PYVTECPH------------------KLQALDISI---------------------------------------------------PQR----------------------------------APLY------------A-----------------------K---------LPTCVF-----------------------------------------------------------VH---------------------------GGAWQRGDKSA--------GLNKDIDAAF---------------VRA-GC-LGVTV--------NYRLAPEVR--------------------------------------HPT----------------------------HVEDVAA-AVT-WL-------------------------------------HWN--VAK----F--GGDPNNLVLLGHSAGAHLVMLILADPRYL--------------KAA--------GLDQPV---------------------DTFVKGA------------------VGISGVYNI-------------------------------VRLANA-PFFGSLV----------------AQP--------------------------SFGDRVEHWRQAS-IGAT--------------------------------VAR-IGATS--------P------------------------------------------------------------LLKM-------------PL-LLVNAQDDFHF----------REDAQELARWLIA-----------------AGN------------P----NV---QRHM---V---TN-------------------------------------------------------------------------CNHFSIIQHLAHDKPDN-----------------------------------------------------------------------------------------NTTMSLIQTFLASIST-T-----------------------
>XP_008904616.1
---------------------------------------------------------------------------------------------------------------------------------------------------------------------------------------------------------------------------------------------------------------------------------------------------------------------------------------------------------------------------------------------------------------------------------------------------------------------------------------------------------------------------------------------------------------------------------------MLRRTL------------------------------------------------------------------------------------------------SVLGAYSWKDV-----------------------------------------------------------AYVGESPH------------------ALQALDIAI---------------------------------------------------PRR----------------------------------IPPR------------S-----------------------N---------LPTCVF-----------------------------------------------------------VH---------------------------GGSWQRGDKNG--------GLNQDIDEAF---------------VGA-GY-LGVSV--------NYRLSPEVQ--------------------------------------HPE----------------------------HVKDVAA-AVT-WL-------------------------------------YRN--IAK----F--GGDPNKLVLVGHSAGAHLVMQILADPQYL--------------TAA--------GMEQPI---------------------DTFVKGA------------------VGISGVYNI-------------------------------VRLANT-SFYGTLV----------------TNP--------------------------PFGERAEQWREAS-IGMT--------------------------------VTR-VGTTS--------P------------------------------------------------------------LTKM-------------PL-LLVNAHEDFHF----------NEDAQELERWLTA-----------------AGN------------N----SI---QRHV---I---PT-------------------------------------------------------------------------CNHFTIVEQLANDDLDS-----------------------------------------------------------------------------------------NPTMQLIKSFVAEIAD-------------------------
>XP_002908912.1
---------------------------------------------------------------------------------------------------------------------------------------------------------------------------------------------------------------------------------------------------------------------------------------------------------------------------------------------------------------------------------------------------------------------------------------------------------------------------------------------------------------------------------------------------------------------------------------MLRRTL------------------------------------------------------------------------------------------------PSLGAYSWKEL-----------------------------------------------------------PYVTECPH------------------VLQVLDIAI---------------------------------------------------PRR----------------------------------IPPR------------A-----------------------K---------LPTCVF-----------------------------------------------------------VH---------------------------GGSWQRGDKSG--------GLNQDIDEAF---------------VHA-GC-LGVSV--------NYRLSPEVQ--------------------------------------HPE----------------------------HAKDVAA-AVT-WL-------------------------------------HQN--IAK----F--GGDPNKLVLVGHSAGAHLIMQILADPQYL--------------RAA--------GMEQPV---------------------DTFVKGA------------------VGISGVYNI-------------------------------VRLANT-SFYGTLV----------------TNP--------------------------PFGERVEQWREAS-IGMT--------------------------------ATR-VGATS--------P------------------------------------------------------------LTKL-------------PL-LLINAQEDFHF----------QEDAQELERWLTA-----------------AGN------------T----SI---QRHS---I---PN-------------------------------------------------------------------------CNHFTIVEHLANNDPDS-----------------------------------------------------------------------------------------NPTMQLIKAFVAEVAD-------------------------
>XP_009529757.1
---------------------------------------------------------------------------------------------------------------------------------------------------------------------------------------------------------------------------------------------------------------------------------------------------------------------------------------------------------------------------------------------------------------------------------------------------------------------------------------------------------------------------------------------------------------------------------------MLRRTL------------------------------------------------------------------------------------------------PLLRAYAWKEV-----------------------------------------------------------PYVTQSPH------------------ALQALDIAI---------------------------------------------------PRR----------------------------------IPPR------------A-----------------------K---------LPTCVF-----------------------------------------------------------VH---------------------------GGSWQRGDKSG--------GLNQDIDEAF---------------VRA-GY-LGVSV--------NYRLSPEAQ--------------------------------------HPE----------------------------HVKDVAA-AVT-WL-------------------------------------HRN--IAK----F--GGNPDKLVLVGHSAGAHLVMHILADPQFL--------------QAA--------GMEQPV---------------------DTFVKGA------------------VGISGVYNI-------------------------------VRLANT-SFYGTLV----------------TNP--------------------------PFGERVEQWREAS-IGMT--------------------------------VTR-VGPNS--------P------------------------------------------------------------LAKM-------------PL-LLVNAQEDFHF----------QEDAQELERWLSA-----------------AGN------------T----SI---ERHV---V---SN-------------------------------------------------------------------------CNHFTIVHHLANEDADT-----------------------------------------------------------------------------------------NQTMQLIKDFVSDVAD-------------------------
>CEG35628.1
---------------------------------------------------------------------------------------------------------------------------------------------------------------------------------------------------------------------------------------------------------------------------------------------------------------------------------------------------------------------------------------------------------------------------------------------------------------------------------------------------------------------------------------------------------------------------------------MPRLTL------------------------------------------------------------------------------------------------LLKSAYRWEGV-----------------------------------------------------------AYVSKLPH------------------PLQCLDIAT---------------------------------------------------PRQ----------------------------------IKLN------------S-----------------------K---------LPTCVF-----------------------------------------------------------VH---------------------------GGSWQRGDKSG--------GLNHNIDQAF---------------VRA-GC-VGVSI--------NYRLSPEVQ--------------------------------------HPE----------------------------HAKDVAA-AVA-WL-------------------------------------HRN--IAK----F--GGDPDKLVLVGHSSGAHLIMQFLADPQFL--------------TAA--------GLEKPI---------------------HTLVKGA------------------VGISGVYNI-------------------------------VRLANT-SFYGALA----------------TNP--------------------------PFGDRVEQLREAS-IGRI--------------------------------ITR-VGAVS--------P------------------------------------------------------------LARM-------------QL-LLMNAEEDFHF----------HEDTEELKQWLDA-----------------AGN------------T----SV---QRHV---I---HN-------------------------------------------------------------------------CNHFNIIQHLASANLNS-----------------------------------------------------------------------------------------NTIMRLIMDFVARITT-------------------------
>XP_012202343.1
-----------------------------SIVWSGDE--SSVYYLAERKEKEGKSFWANANS-------------------------------KPTPATDADLRG------------------------TQYD------RKPDWG----------EQNVGKRT-------SRIFRLSLASGKI-------------DEVPGVPDDLTIAELELH--------------------AGANMLLFTGIAT-----TRRLGLI-YCYNRVKHVYVLPL-------------------------------------------------------------------------------GTDDAVAAPL------VP---------DSVCGTTRSARVSPD------GRSVAY-----------------------------------------------------LGTRDVPTHNTTSLLCVVDFASRAE--------------RIVVDVVDEPTPGYSS-------TPSSA--------------FNGLY------------------MNALLPRCWSVD----------------------GQHILCNT-----------------EVGARGIWKRIHVGSGVVSSPTYL-----------------------LGDSTGHETLLDVTGT--TALVAVSTPVAPPAVY-----------IVQLD-ATSLNV-----VGRMLLDDQAPT-RH----------------------IASWA-----------------------------------------------VEAVPSV---------------AIPGTHFSP-------LAASSTP------LLPQVES-----------------------S--AP--Y--EAIVVLPSTPAPADG---------------FPRPT----------------------------------------------------------------------------------------------RA--PYDYLCAL-GF-AVVTV--------NYRGSTGYGRLA-----------------------------------LESL------------VGRVG--------TQDVGDCHR-GLL-HV-------------------------------------LDT---------YKGTLNANQVHVSGGSHGGFLGAHLIGQ----------------------------------------------------------YPGYYRS---------------AVLRNPVTNVVS-------------------------QIFTSDIPD-------------------WG---------------------------------LAVTGLGAFESLV-ATAA----------------VTPTVGDNGN--RLACLAR-MWEMS--------PM---------------------------------------------A-----------NGLTKV------ST-----PV-LFGLGAKDLRV----P-----PTEGLQLNDSLSH-----------------HGV----------------------ETRV-LWY---PE-------------------------------------------------------------------------DCHPLD------------------------------------------------------------------------------------------------------SVKTYADFAVNWAL---------WLHAHS----------
>EPrPI00000017573
-----------------------------GLVWSHDE--TKVAYVAEKKSAESAPFWENVNSAKKADK----------KGDTNDSGNGGESDTKPKSE-DAVLPG------------------------NKYV------QEDDWG----------EQYVGKKT-------GVIFLATLATGKV-------------EEVKGVPPNLTCADVQFT--------------------PHDDGLVFAGTET-NNP--KRLGII-YCYNR-------PI---------------------------------TLYHLQFGKS-------------------------------ETGDETKDGKDSVPLATKIETIPADDA-----ATQIASMRSPRFSPD------GSKLAF-----------------------------------------------------YATRDVVTHATCSMLSVLDWETKRV--------------STLIDIVDEPALGFTS-------HPATA--------------FNGLF------------------TGSLSKKAWSAD----------------------GTRIFFDT-----------------QVGTRFLWKYVDVASKTVVSPQYVEVS-----------------ASGQQSSVAIETVLDRDGD--AFLVSVSSPVRPSSVY-----------LVSVDLATGKHK-----RAPIAIEDQRDSSQH----------------------IKEWK-----------------------------------------------VFPIATK---------------VSDVPAAS--------KKLPETPEILKEHLLPLATS-----------------------E--SD--F--EATVLLPSAEAPAEG---------------YPVVI-----------------------------DLH---------------------------GGPNGNSPAIY------------------------RV--LYEYFAAL-GF-AVVSV--------NYRGSIGYGIKP-----------------------------------LESL------------IGKVG--------TQDIYDCHY-ALL-HI-------------------------------------LDT---------SGLPLNKSK-----------------------------------------------------------------------------FPEFYKS---------------TVSRNPVSNIAS-------------------------MFYLTDIPD-------------------WT---------------------------------LGVTGIKRFESIH-STQALQNGRASLP------ALSPEV-------RLAILSK-LWLHS--------PV---------------------------------------------S-----------NDLSKV------RT-----PV-LFGIGGKDRRV----P-----PTQGLELRDSISS-----------------YGV----------------------ETRT-LWY---PE-------------------------------------------------------------------------DNHPLD------------------------------------------------------------------------------------------------------TLQAYGDFAVNWAL---------WLVQHN----------
>EPrPW00000024024
-----------------------------GLAWSHDE--TRVAYVAEKKSVESTPFWDNVNAAKK-----------------KTSTAGEDETTKPTT----VLPG------------------------NKYV------HEDDWG----------EQYVGKKT-------GVLFVATLASGRV-------------DEVRGVPVDLTCADVQFT--------------------PQDDGLVFAGTET-TSP--KRLGII-YCYNR-------PI---------------------------------TLYHVPLPSS-----------------------------SNSSSEVEEESKDTVVTAAKIEIVPADDG-----ARQIASMRSPRFSPD------GSLLAF-----------------------------------------------------YATRDVVTHNTCSMLSVMDWATKRV--------------TTVIDIVDEPTTSCTA-------HPATA--------------FNGLF------------------TGSLSKKAWSAD----------------------GRRVFFDT-----------------QVGSRVLWKFVDVVSKTVVSPQYVD---------------------GAGERVAIETVLDRDGDDASFLVSVSSPMRPASVF-----------LVAIDLATGLYT-----RAPIAIEDQHETSQH----------------------IGDWR-----------------------------------------------VVAIPTQ---------------ASDGSAAL--------KKLPETPEVLKNHLIPSVTS-----------------------S--AD--F--EATVLLPKTPAPLEG---------------YPVIV-----------------------------DLH---------------------------GGPHGNSPAMY------------------------RV--LYEYFAAL-GF-AVASV--------NYRGSTGYGIKP-----------------------------------LESL------------VGKVG--------TQDIFDCHY-ALQ-HI-------------------------------------FDT---------SDLPLNKNKVHCSGGSHGGFIVGHLIGQ----------------------------------------------------------FPDFYRS---------------TVSRNPVSNIAS-------------------------MFYLTDIPD-------------------WT---------------------------------LGATGIKRFESIH-STQELQNNRASLP------ALSPEV-------RLAILSK-LWLHS--------PV---------------------------------------------S-----------NDLSQV------KT-----PV-LFGIGGKDRRV----P-----PTQGLELRDSIAA-----------------YGV----------------------ETRT-LWY---PE-------------------------------------------------------------------------DNHPLD------------------------------------------------------------------------------------------------------TLQAYGDFAVNWGL---------WVIQHN----------
>XP_009832696.1
Q----------------------------------------------------------------------------------------------------------------------------------------------------------------------------CAIDLKDVSAEMWL------------------ITKLAMQLL------WAFRV-------------------------------------------------------------------------------------------------------------------------------------------------------------------------------------------------------------------------------------------SSKWIIMLLRLLMFVLFL--------------------------------------------LP------------------------------------------AFLRVFYFWLC---------------------SPRVLKNI-------------------------------------------------------------------------------------------------------------------------------------RYGPRGRN---------------------LLDIYLV---------------------------------------------------------------------------------------PHPR------------K-----------------------K---------QPVVVF-----------------------------------------------------------LS---------------------------GGAWIIGYKAW----------GALMGRVL---------------SAY-GI-LVVMP--------DYRNFPQGL--------------------------------------LPD----------------------------MMQDVNV-AMQ-WV-------------------------------------FDN--VHT----F--GGDPNNVTWIGQSAGAHIGACVLIEAVEN-------------------------------------------------------PSFAAWQ----PSRLRNFI---GISGPY-----------------------------------NIHESMEVFHAHG---------------------------------------------LDRQVFAAIMDHN-----------------------------------------VLKYS--------PT--------------DR--------------MTNLPK---------------------ATAALF----------P--SM-HLFHGTADRTV----P-----WTSSQSFVDALVG-----------------VGI-----------------DA---HIKF---Y---TG-------------------------------------------------------------------------KTHTDP---IIE-----------------------------------------------------------------------------------------------------VGIVTWTSID------------------------
>XP_008866466.1
-------IKDHTY------SRVGRELRHLSLTVGCFE---RVLFSFIKDEII----------RDPQ------------IDYRNKQALKDIIPLIPTERRHTILAGGVASLLRQVIVSMTDTKQVLLSLSQNYDP----FWENRWSF---------TPFT--------------LLALAVFVAHKRY-------------------AKHLSIRAI------------------------FSLFR-----------------------------PS-IKQIQYSIFVLVCYDYLWRFSYR-FSKLRKIKV-HHARVSLTLRLFLLCEHVLDRTR-LARSA-SRRLLIDSPVEADINENLKSATSLL--VERVPLPA---EYYDTSHEPVGMKLFKAGGHAMCASSATAHWLLGP---------SW-----FPT--------------------LGPYLLGLLLPYYIVRHHKASALATRVCMDKPDI---------------------------------------------------------------------------------SVIRMAWNFF----------------------GESWLAI------------------RVAELQSPSLP------VRTEIFVD---ESGRSAGSYRRQPTDIGVRIFSCRPIASV-----------------------------------------------------------K-----QG------------------------SWA-------------------------------------------------HASVRCSDKMKG---------------------------IGMP------------T-----------------------A---------TPVLIY-----------------------------------------------------------IH---------------------------GGGFFGRFWAK--------DIVNL------SAWA----------VEL-GA-VIVYV--------DYTRTPEAQ--------------------------------------YPV----------------------------PLNQCFT-VYK-WL-------------------------------------LQG----G----L--GFHPSSIAMFGESAGD-----------VH-------------------------RIN--------------------------L----------------------------------------------------------------LRPSQLHMAHRR-----------------EPRG--SC--------------------VPKGCPGKDCTAR-WPGA------------------G---PS--------RAH-LQLFA--------VA------------------------------VS--------------------------------------------------------------------------------------------------------------------------------------------------------------------------------------------------------------------------ISPPK-R---------------------------------PRA------------------------------------------------------T----------------------------------------
>XP_008871890.1
Q----------------------------------------------------------------------------------------------------------------------------------------------------------------------------CAIDLKDVSAEMWL------------------ITKLAMQLL------WAFRV-------------------------------------------------------------------------------------------------------------------------------------------------------------------------------------------------------------------------------------------SSKWIVMLFRLLIFVMCL--------------------------------------------LP------------------------------------------AFLRVFYFWLC---------------------SPRVIKNI-------------------------------------------------------------------------------------------------------------------------------------RYGPRGRN---------------------LLDIYLV---------------------------------------------------------------------------------------PHPH------------K-----------------------R---------QPVVVF-----------------------------------------------------------LS---------------------------GGAWIIGYKAW----------GALMGRVL---------------SAY-GI-LVVMP--------DYRNFPQGI--------------------------------------LPD----------------------------MMQDANV-AMQ-WV-------------------------------------FEN--VHT----F--GGDPDNVTYIGQSAGAHIGACVLIEAVEN-------------------------------------------------------PSFATWQ----PSRLRNFI---GISGPY-----------------------------------NTNESMEVFHAHG---------------------------------------------LDRQVFAAIMDQD-----------------------------------------VLKYS--------PT--------------DR--------------VARLPK---------------------ATATMF----------P--AM-HLFHGTADRTV----P-----WSSSQSFADALVG-----------------IGV-----------------DA---HIKF---Y---AR-------------------------------------------------------------------------KTHTDP---IIE------------------------------------------------------------------------------------------------VWSSCL---------------------------------
>fgenesh_scip_prom.46568.7787
-------------FF------------AHGISRGGSD-------------------W--------------------------------------------------------------------------------------------------------------------QTIKVMAVHD-------------------DNKILEDTVEWV--------------------------KFSSISWTHDDKG-------FFYSRY------PP-------------------------------------------------PEKMIGDKH-------DDEKGPKRGTETDSNTNHQ-------------------LWYHKLHTPQSEDKLVYA---------------------------------YPK-----------------------------EPTYNVGAEVSDDGKKLLLYVQDGCKNANM-----------------IHVADLKDFEDF-LKGPSDAIIPVAKLVDNMDFAYSYILND---GDNFYFKTNADAPRERVVRTKLGDGS---------APLVWEEVLPEQPDAIVIEGVHPVSPNLL-----VVQLVKDVHNELHV------------------------------YNLDGVFQYEIPLPSV----GT-----VGVASKRTESELFYHFISFLYPGSIFRIDLAKAAATPGSAPDAEPFRETKVKDFDP-----------------TQFEAEQVFY---------------------------------------------------PSK----------------D-GTK----IPMFLVKS-KSAP------------K---------------------NGN---------LPVYLY-----------------------------------------------------------GY---------------------------GGFNISLTPAF--------SVSRLVFIQ--------------------HFGGMLALP-------NLRGGGEYGEQW-----------------------------------HQD--------------GMLNKK------QNVFDDFHG-AAE-YL-------------------------------------IKE-----------GYTNSEKIAIHGGSNGGLLVAATSNQRPDL----------------------------------------------------YRCVVGA--------------------------------VGV-----------------------MDMLRF-----------------------------------------------------HKFTIGHAWRTDY---------------------GNPDVAEDFKY---------ILPYS--------PV--------HNVP------------------HADSATMKQL-----------------AERGGF----------P--SV-LLTTGDHDDRV----V-----PLHSYKLIAELQH----------------QLG------------------NS---EAQTN------PLLIRID------------------------------------------------------------------TKSGHGAG-------------------------------------------------------------------------------------------KPTTKI---IEETSEVFAFIAWNLG--AS---------------------
>XP_002898501.1
-------------FF------------AHGISRGGSD-------------------W--------------------------------------------------------------------------------------------------------------------QTIKVMAVHD-------------------NNKILDDTVEWV--------------------------KFSSISWTHDDKG-------FFYSRY------PP-------------------------------------------------PDKMKDDKH-------DDAEGPKRGTETDSNMNHQ-------------------LWYHKLHTPQSEDKLVYA---------------------------------YPT-----------------------------EPTFNVGAEVSDDGKKLLLYVQDGCKNANM-----------------IHVADLSDFESF-LKGPSDATISVTKLVDNMDAAYSYILND---GDYYYFKTNANAPRERVVRTKLS------------AEPVWEEVIPEQPDAIVIEGVHPVAPNLL-----VVQLVKDVHNELHV------------------------------YNLDGVFQYEISLPSV----GT-----VGVASKRTESELFYHFISFLYPGSIFRIDLSKKAATSGTVPEAELFRETKVKDFDP-----------------SQFEAEQVFY---------------------------------------------------PSK----------------D-GTK----IPMFLVKR-KNAP------------K---------------------NGE---------LPVYLY-----------------------------------------------------------GY---------------------------GGFNISLTPAF--------SVSRLVFVQ--------------------HFNGMLALP-------NLRGGGEYGEQW-----------------------------------HQD--------------GMLHKK------QNVFDDFHG-AAE-YL-------------------------------------IKE-----------GYTNSEKIAIHGGSNGGLLVAATSNQRPDL----------------------------------------------------YRCVVGA--------------------------------VGV-----------------------MDMLRF-----------------------------------------------------HKFTIGHAWRTDY---------------------GDPDVADDFHY---------IRRYS--------PV--------HNVP------------------QADSPIMQKL-----------------AGRGGF----------P--SV-LLTTGDHDDRV----V-----PLHSYKLIAELQR----------------QLG------------------NS---ETQTN------PLLIRID------------------------------------------------------------------TKSGHGAG-------------------------------------------------------------------------------------------KPTTKI---IEETSEVFAFIAWNLD--AP---------------------
>XP_008908646.1
-------------FF------------AHGISRGGSD-------------------W--------------------------------------------------------------------------------------------------------------------QTIKVMAVHD-------------------NNKMLDDTVEWV--------------------------KFSSISWTHDDKG-------FFYSRY------PP-------------------------------------------------PEKMKDDKH-------DDAEGPKRGTETDSNMNHQ-------------------LWYHKLHTPQSEDKLVYA---------------------------------YPT-----------------------------EPTFNVGAEVSDDGKKLLLYVQDGCKNANM-----------------IHAADLSDFENF-LKGPSDSTISVTKLVDNMDAAYSYILND---GDYYYFKTNADAPRERVVRTKLS------------ATPVWEEVIPEQSDAIVIEGVHPVAPNLL-----VVQLVKDVHNELHV------------------------------YNLDGVFQYEIPLPSV----GT-----VGVASKRTESELFYHFISFLYPGSIFRIDLSKAAVTSGTAPEAELFRETKVKDFDP-----------------SQFEAEQVFY---------------------------------------------------PSK----------------D-GTK----IPMFLVKR-KNAP------------K---------------------NGE---------LPVYLY-----------------------------------------------------------GY---------------------------GGFNISLTPAF--------SVSRLVFVQ--------------------HFNGMLALP-------NLRGGGEYGEQW-----------------------------------HQD--------------GMLHKK------QNVFDDFHG-AAE-YL-------------------------------------IKE-----------GYTNPEKIAIHGGSNGGLLVAATSNQRPDL----------------------------------------------------YRCVVGA--------------------------------VGV-----------------------MDMLRF-----------------------------------------------------HKFTIGHAWRTDY---------------------GDPDVADDFHY---------IRRYS--------PV--------HNVP------------------HADSPIMQKL-----------------SERGGF----------P--SV-LLTTGDHDDRV----V-----PLHSYKLIAELQH----------------QLG------------------HS---ETQTN------PLLIRID------------------------------------------------------------------TKSGHGAG-------------------------------------------------------------------------------------------KPTTKI---IEETSEVFAFIAWNLG--AP---------------------
>XP_009530617.1
-------------FF------------AHGISRGGSD-------------------W--------------------------------------------------------------------------------------------------------------------QTIKVMAVHD-------------------GNKILDDTVEWV--------------------------KFSSISWTHDDKG-------FFYSRY------PP-------------------------------------------------PEKMKDDKH-------DDEEGPKRGTETDSNMNHQ-------------------LWYHTLHTPQSQDKLVYA---------------------------------YPS-----------------------------EPTFNVGAEVSDDGKKLLLYVQDGCKNANM-----------------IHVADLSDFDNF-LKGPSDSTIPVIKLVDNMDSAYSYILND---GDYYYFKTNANAPRERVVRTKLGDGS---------ATPVWEEVIPEQPDSIVIEGVHPVAPNLL-----VVQLVKDVHNELHV------------------------------YNLDGVFQYEIPLPSV----GT-----VGVASKRTESELFYHFISFLYPGSIFRVDLAK--STPGSAPPAELFRETKVNGFDP-----------------SQFEAEQVFY---------------------------------------------------PSK----------------D-GTK----IPMFLVKR-KDAP------------K---------------------NGD---------LPVYLY-----------------------------------------------------------GY---------------------------GGFNISLTPAF--------SVSRLVFVQ--------------------HFNGMLALP-------NLRGGGEYGEQW-----------------------------------HQD--------------GMLHKK------QNVFDDFHG-AAE-YL-------------------------------------IKE-----------GYTNPEKIAIHGGSNGGLLVAATSNQRPDL----------------------------------------------------YRCAVGA--------------------------------VGV-----------------------MDMLRF-----------------------------------------------------HKFTIGHAWRTDY---------------------GDPDVADDFNY---------IRRYS--------PV--------HNVP------------------HAGSSIMQTL-----------------AERGGF----------P--SV-LLTTGDHDDRV----V-----PLHSYKLIAELQH----------------QLG------------------NS---EAQTN------PLLIRID------------------------------------------------------------------TKSGHGAG-------------------------------------------------------------------------------------------KPTTKI---IEETSEVFAFIAWNLG--AQ---------------------
>CEG50038.1
-------------YF------------AHGISRGGSD-------------------W--------------------------------------------------------------------------------------------------------------------QTIKVMAVHD-------------------NHKIVEDTVEWV--------------------------KFSRIAWTHDDNG-------FFYSRY------PP-------------------------------------------------PEKMKNHEH-------DGIEGYKRGTETDANMNHQ-------------------VWYHKLHTPQSEDKLVYA---------------------------------YPT-----------------------------EPTFTVSAEVSDDGKKLLLSVHDGCKNANM-----------------IHVADLSAFEQF-LNGPNDTLIVVTKLVDNMDAAYSYILND---GEFYYFKTNAQAPRERVVRVKLSDDN---------AEIEWEVIIPEQPEAIVIEEVHPVAPNLL-----VVQLVKDVHNELHV------------------------------YNLDGEYQYEIPLPSV----GT-----VGLSSKRTESEVFYHFISFLYPGSIFRIDLSKGKA----APNAELFRETKVKGFDP-----------------SLFEAKQVFY---------------------------------------------------PSK----------------D-GTK----IPMFLVKQ-KNAI------------K---------------------DGN---------LPVYLY-----------------------------------------------------------GY---------------------------GGFNISLTPAF--------SVSRLVFLQ--------------------HFNGMLALP-------NLRGGGEYGEQW-----------------------------------HQD--------------GMLHKK------QNVFDDFHS-AAE-YL-------------------------------------IKE-----------NYTNSEKIAIHGGSNGGLLVAAASNQRPDL----------------------------------------------------YRCVVGA--------------------------------VGV-----------------------MDMLRF-----------------------------------------------------HKFTIGHAWRTDY---------------------GDPEVANDFHY---------ILRYS--------PV--------HNVP------------------HADSPAMQKL-----------------AERGGF----------P--SV-LLTTGDHDDRV----V-----PLHSYKLIAELQY----------------QLG------------------NS---ESQTN------PLLIRID------------------------------------------------------------------TKSGHGAG-------------------------------------------------------------------------------------------KPTTKI---IEETSEVFAFIAWNLG--AP---------------------
>EPrPI00000016732
-------------YF------------AHGISRGGSD-------------------W--------------------------------------------------------------------------------------------------------------------QTIKVLAVHD-------------------DNKVLEDTVEWV--------------------------KFSAIAWTHDDKG-------FFYSRY------PP-------------------------------------------------PENLAKAE--------DDEENSKRGTETDSNVNHQ-------------------LWYHALHTPQSQDKLVYA---------------------------------YPT-----------------------------DPSYSITAKVSEDGKKLIISLNDGCKNANM-----------------VHLADLTTFDKF-LASPSKDFITVRKLVDDMEASFSYILNQ---GDVYYFQTNKDAPRERVVRVDTSTA----------GAAVWEEVIPEQKDLVVLEGVNPVAGDLL-----VLQLLKDVVSVLHV------------------------------YDLNGVFQYEIDLPSV----GT-----VGMSTKRSESEFFIHFISFLYPGSILRFDLSNGKT------NGELFRETKVKGFDA-----------------SLFESKQVFY---------------------------------------------------PSK----------------D-GTK----IPMFIVKS-KSSP------------L---------------------NGE---------LPVYLY-----------------------------------------------------------GY---------------------------GGFNISLSPAF--------SVARLVFVQ--------------------HFGGVLALP-------NLRGGGEYGEDW-----------------------------------HQD--------------GMLFKK------QNVFDDFHA-AAE-YL-------------------------------------IKE-----------GYTNPSKIAIHGGSNGGLLVAATSNQRPDL----------------------------------------------------YRCAVGA--------------------------------VGV-----------------------MDMLRF-----------------------------------------------------HKFTIGHAWRSDY---------------------GDPDVAEDFQY---------LLKYS--------PV--------HNVP------------------SADSEAIQSL-----------------KSGGGF----------P--SV-LLTTGDHDDRV----V-----PLHSYKLIAELQH----------------KLG------------------NS---PSQKN------PLLIRID------------------------------------------------------------------TKSGHGAG-------------------------------------------------------------------------------------------KPLAKT---IEENSEVFAFIAWNLG--AK---------------------
>EPrPV00000014897
-------------FF------------AHGISRGGSD-------------------W--------------------------------------------------------------------------------------------------------------------QTIKVLAVHD--------------------RKTLDDAIEWV--------------------------KFSSIAWTHDDKG-------FFYSRY------PA-------------------------------------------------PVKVADGAH-------DD-EDSKRGTETDSNLNHQ-------------------LWYHRLHTPQSEDKLVYA---------------------------------FPE-----------------------------EPSNTVAAEISDDGKTLIVYVQDGCKNANM-----------------IHLADLSGFEDF-LAGPKDETLPVKKLVNDMESAFSYLLND---DDVFYFKTNADAPRERVVRTNVAAFSGEPG-----PAPVWEEVIPEQPDNVVIEGVHPVAGDLL-----VVQLMKDVRHVLHV------------------------------YNLKGEFQYELDLPSV----GT-----VSVSSKRTESELFYHFISFLYPGSIYRVDLAD------SPPTATLFRQTQVKGFDP-----------------SLFEATQVFY---------------------------------------------------PSK----------------D-GTK----IPMFIVKR-KSAP------------L---------------------DGN---------QPVYLY-----------------------------------------------------------GY---------------------------GGFNISLTPAF--------SVARLIFAH--------------------HYGGILALP-------NLRGGGEYGEQW-----------------------------------HQD--------------GMLFKK------QNVFDDFHG-AAE-YL-------------------------------------IKE-----------KYTNSERIAIHGGSNGGLLVAACINQRPDL----------------------------------------------------YRCAVGA--------------------------------VGV-----------------------MDMLRF-----------------------------------------------------HKFTIGHAWRTDY---------------------GDPDVAEDFKY---------LLKYS--------PV--------HNVP------------------SADSPAVAAL-----------------ADRGGF----------P--SV-LLTTGDHDDRV----V-----PLHSYKLIAELQH----------------KLG------------------NS---SAQTN------PLVIRID------------------------------------------------------------------TKSGHGAG-------------------------------------------------------------------------------------------KPTTKI---IEETSEVYAFIAWSIG--AE---------------------
>EPrPW00000015607
-------------YF------------AHGISRGGSD-------------------W--------------------------------------------------------------------------------------------------------------------QTIKVLAVHD-------------------DNKVLEDTVEWV--------------------------KFSAIAWTHDDKG-------FFYSRY------PP-------------------------------------------------PENLAAAA--------DDEENSKRGTETDSNLNHQ-------------------LWYHALHTPQSQDKLVYA---------------------------------YPA-----------------------------EPSHSITAEVSDDGKKLIISLNDGCKNANM-----------------VHLADLSDFDAF-LASPSKDFIAVRKLVDDMDSAFSYILNQ---GDAYYFQTNKDAPRERVMRADISTA----------DPVAWEEVIPEQADKIVLVGVYPVAGDLL-----VVKLLKDVINVLHV------------------------------YDLNGVFQYEIDLPSV----GT-----VGVSSKRSESELFIHFVSFLYPGSILRFDLSNGKT------NGELFRETKVKGFDP-----------------SLFEAKQVFY---------------------------------------------------PST----------------D-GTK----IPMFIVKS-KSSP------------L---------------------NGE---------LPVYLY-----------------------------------------------------------GY---------------------------GGFNISLSPAF--------SVARLVFVQ--------------------HFGGVLALP-------NLRGGGEYGEDW-----------------------------------HQD--------------GMLFKK------QNVFDDFHT-AAE-YL-------------------------------------IKE-----------GYTNSSKIAIHGGSNGGLLVAATSNQRPDL----------------------------------------------------YRCAVGA--------------------------------VGV-----------------------MDMLRF-----------------------------------------------------HKFTIGHAWRTDY---------------------GDPDVAEDFQY---------LLKYS--------PV--------HNVP------------------HADSEAIQRL-----------------TN-GGF----------P--SV-LLTTGDHDDRV----V-----PLHSYKLIAELQH----------------QLG------------------NA---PSQKN------PLIIRID------------------------------------------------------------------TKSGHGAG-------------------------------------------------------------------------------------------KPLAKT---IEENSEVYAFIAWNLG--AK---------------------
>HpaP802651
-------------FF------------AYGISRGGSD-------------------W--------------------------------------------------------------------------------------------------------------------QTIHVMDVQDE------------------GTKMLEDTVEWV--------------------------KFSSISWTHDDKG-------FFYSRY------PP-------------------------------------------------LEK---DEK-------DSIQ-LEKGTETDANLNHQ-------------------IWFHALHTSQTQDKLVYA---------------------------------YPS-----------------------------KPTFNVGAEVSDDGNKLLLYVQDGCKNANM-----------------VHVADLSDFDSF-LKGPRDSTIAVTKLVDEMDAAYSYVLND---GDYYYFKTNADAPRERVVRTKVVEGC---------AAPVWEEVIPEQPDAIVIEDVHPVAPNLL-----VVQIVKDVHNELHV------------------------------YNLDGVYQYKIPLPSV----GT-----VGVASKRTESELFYHFVSFLYPGSIFRIDLSKAEAGSTTAPETEVFRETKVKGFDP-----------------SQFETEQVFY---------------------------------------------------PSR----------------D-GTK----IPMFLVKR-KNAP------------K---------------------NGQ---------LPVYLY-----------------------------------------------------------GY---------------------------GGFNISLTPAF--------SVSRLVFVQ--------------------HFNGMLALP-------NLRGGGEYGEQW-----------------------------------HQD--------------GMLHKK------QNVFDDFHG-AAE-YL-------------------------------------IAE-----------GYTNPEKIAIHGGSNGGLLVAATSNQRPDL----------------------------------------------------YRCVVGA--------------------------------VGV-----------------------MDMLRF-----------------------------------------------------HKFTIGHAWRTDY---------------------GDPEVADDFHY---------IRQYS--------PL--------HNVP------------------RADSPIMQKL-----------------AERGGF----------P--SV-LLTTGDHDDRV----V-----PLHSYKLIAELQH----------------QLG------------------GS---EAQTN------PLLIRID------------------------------------------------------------------TKSGHGAG-------------------------------------------------------------------------------------------KPTAKI---IEETSEVFAFIAWNLG--AT---------------------
>Phyra71277
-------------FF------------AHGISRGGSD-------------------W--------------------------------------------------------------------------------------------------------------------QTIKVMAVHD-------------------GHKILDDTVEWV--------------------------KFSSIDWTHDDKG-------FFYSRY------PP-------------------------------------------------PEKMKDDKH-------DDAEGPKRGTETDSNMNQQ-------------------LWYHKLHTPQSEDKLVYA---------------------------------YPS-----------------------------EPSFNVGAEVSDDGKKLLLYVQDGCKNANM-----------------IHVADLSDFEKF-LEGPSDATIPVTKLVDNMDAAYSYILND---GEYYYFKTNADALRERVVRTKLG------------AAPVWEEVIPEQPDAIVIEGVHPVAPNLL-----VVQLVKDVHNELHV------------------------------YNLNGEFQYEIPLPSV----GT-----VGVASKRTESELFYHFISFLYPGSIFRIDLSQKGATPGSPPDAELFRETKVKGFDP-----------------SQFEAEQVFY---------------------------------------------------PSK----------------D-GTK----IPMFIVKR-KDAP------------K---------------------NGD---------LPVYLY-----------------------------------------------------------GY---------------------------GGFNISLTPAF--------SVSRLIFVQ--------------------HFNGMLALP-------NLRGGGEYGEQW-----------------------------------HQD--------------GMLHKK------QNVFDDFHG-AAE-YL-------------------------------------IKE-----------GYTNPEKIAIHGGSNGGLLVAATSNQRPDL----------------------------------------------------YRCVVGA--------------------------------VGV-----------------------MDMLRF-----------------------------------------------------HKFTIGHAWRTDY---------------------GDPDVADDFEY---------IRRYS--------PV--------HNVP------------------SADSAIMQKL-----------------AERGGF----------P--SV-LLTTGDHDDRV----V-----PLHSYKLIAELQH----------------QLG------------------SS---ETQTN------PLLIRID------------------------------------------------------------------TKSGHGAG-------------------------------------------------------------------------------------------KPTTKI---IEETSEVFAFVAWNLG--TP---------------------
>PYU1_T007881
-------------YF------------AHGISRGGSD-------------------W--------------------------------------------------------------------------------------------------------------------QTIKVLAVHD-------------------NNKILEDTVEWV--------------------------KFSAIAWTHDDKG-------FFYSRY------PP-------------------------------------------------PENLAKSE--------DDEENSKRGTETDSNVNHQ-------------------LWYHALHTPQSQDKLVYA---------------------------------YPA-----------------------------DPSYSITAEVSDDGKMLIISLSDGCKNANM-----------------VHLADLTKFDEF-LAGPAKELIAVRKLVDDMESSFSYILNK---GDAYYFQTNKDAPRERVVRADLSTV----------DPVVWEEVIPEQKDLVVLEGVNPVAGDLL-----VLQLLKDVINVLHV------------------------------YDLNGVFQYEIDLPSV----GT-----VGVSSKRTESELFVHFISFLYPGTILRIDLSNGKS------NGEVFRETKVKGFDA-----------------SLFESKQVFY---------------------------------------------------PSK----------------D-GTK----IPMFIVKR-KSSP------------L---------------------NGE---------LPVYLY-----------------------------------------------------------GY---------------------------GGFNISLSPAF--------SVVRLVFVQ--------------------HFGGVLALP-------NLRGGGEYGEDW-----------------------------------HQD--------------GMLFKK------QNVFDDFHG-AAE-YL-------------------------------------IKE-----------GYTNPSKIAIHGGSNGGLLVAATSNQRPDL----------------------------------------------------YRCAVGA--------------------------------VGV-----------------------MDMLRF-----------------------------------------------------HKFTIGHAWRSDY---------------------GDPDVAADFQY---------LLKYS--------PV--------HNVP------------------SADSEVVQNL-----------------KN-GGF----------P--SV-LLTTGDHDDRV----V-----PLHSYKLIAELQH----------------KLG------------------RS---PLQKN------PLLIRID------------------------------------------------------------------TKSGHGAG-------------------------------------------------------------------------------------------KPLAKT---IEENSEVFAFIAWNLG--AK---------------------
>TDH74149.1
-------------FL------------AYGISRGGSD-------------------W--------------------------------------------------------------------------------------------------------------------QTIKVMAAHD-------------------NNNTLDDTVEWV--------------------------KFSGISWTHDDQG-------FFYSRY------PP-------------------------------------------------PEKMKDDQH-------DDQEGPKRGTETDANMNHQ-------------------VWYHKLHTPQSEDKLVYA---------------------------------YPT-----------------------------EPTFNVSAEVSDDGMKLLLYVQDGCKNANM-----------------IHIADLSGFNTF-LSGTQETTISVIKLVDTMDDAYSYILND---GDFYYFKTNANAPRERVVRTKISEDT---------TAFVWDEVIPEQQDAIVIESVHPVAPNLL-----VVQLVRNVHNEMHV------------------------------YNLDGVFQYEISLPSV----GT-----VNVASKRTESEFFYHFISFLYPGSIFRLDLSTKCADSGAAPPAELFRETKVKGFDP-----------------SQFEAQQVFY---------------------------------------------------PSK----------------D-GTK----IPMFLVKR-KNAL------------K---------------------NGE---------LPVYLY-----------------------------------------------------------GY---------------------------GGFNISLTPAF--------SVSRLVFVQ--------------------HFNGMLALP-------NLRGGGEYGEQW-----------------------------------HQD--------------GMLHKK------QNVFDDFHG-AAE-YL-------------------------------------IQE-----------GYTNPSKIAIHGGSNGGLLVAAVGNQRPDL----------------------------------------------------YRCIVGA--------------------------------VSV-----------------------VDMLRF-----------------------------------------------------HKFTIGHAWRTEY---------------------GDPEVADDFHC---------IRRYS--------PV--------HNVP------------------RADSPMMQKL-----------------SERGGF----------P--SV-LLTTGDHDDRV----V-----PLHSYKLIAELQH----------------QLG------------------TS---ESQTN------PLLIRID------------------------------------------------------------------TKSGHGAG-------------------------------------------------------------------------------------------KPTTKI---IEETSKVFAYIAWNLC--AP---------------------
>XP_008612462.1
-------------YF------------AYGVSKGGSD-------------------W--------------------------------------------------------------------------------------------------------------------QTVKIIAIHPDG-----------------TIEHLDDVLEWV--------------------------KFSYFAWTSDDKG-------FFYGRY------PA-------------------------------------------------PKTVADDK--------------SAGTETDLNENQQ-------------------IWYHRLNTPQTDDVLIFS---------------------------------YPE-----------------------------KPKYYLGATVSDDGALLLVTISDGCKNANM-----------------LYVAPLGDFVAD-NATP----LAFHKLVDNMDFSYNYLLNN---GNELFFLTNLDAPRNRIIRVADYTA----------SPLVWDEVVPEPEGAIVLEAAAPIRDDLL-----ICEFMKDASSLVSI------------------------------YTQSGALVRDIALPSV----GS-----VGISCKRASPELFFHFTSFLYPGTIFREDLTDPATS-----TPAVFRESTVPGFSP-----------------DGFEAKQVWY---------------------------------------------------TSK----------------D-GTP----IPMFVVSK-KELP------------R---------------------DGK---------NPVYLY-----------------------------------------------------------GY---------------------------GGFNVSLTPTF--------SAARTVFMQ--------------------HFNGILALP-------TLRGGGEYGEEW-----------------------------------HQA--------------GTFEKK------QNVFDDFHG-AAE-YL-------------------------------------IAQ-----------GYTSPAKIAIHGGSNGGLLVAATANQRPDL----------------------------------------------------YKCAVGA--------------------------------VGV-----------------------MDMLRF-----------------------------------------------------HKFTVGHGWTTDY---------------------GNPDEPEAFEY---------LVKYS--------PV--------HNVP------------------TFETCDRLR------------------NDHGGF----------P--AT-LLTTGDHDDRV----V-----PLHSLKLIAEIQH----------------QLG------------------QH---EEQKN------PLLIRVE------------------------------------------------------------------TKAGHGAG-------------------------------------------------------------------------------------------KPTKKI---LEEAADIYAYMGWALG--AT---------------------
>XP_012195937.1
-------------YF------------AYGVSKGGSD-------------------W--------------------------------------------------------------------------------------------------------------------QTVKVIAIHPDG-----------------TIEHLDDVLEWV--------------------------KFSYFAWTSDDKG-------FFYGRY------PA-------------------------------------------------PKTVADDK--------------SAGTETDLNENQQ-------------------IWYHRLNTPQTDDVLVFS---------------------------------YPE-----------------------------KPKYYLGATVSDDGALLLVTISDGCKNANM-----------------LYVAPLADFVAD-NAAP----LAFHKLVDTMDFSYNYLLNN---GNELVFLTNLDAPRNRIIRVADYTA----------SPLVWEEVVPEPEGAIVLEAAAPIRDDLL-----ICEFMKDASSLVSI------------------------------YTQSGALVRDIALPSV----GS-----VGISCKRTSPELFFHFTSFLYPGTIFREDLTDPATS-----TPAVFRESTVPGFSP-----------------DGFEAKQVWY---------------------------------------------------TSK----------------D-GTP----IPMFLVSK-KELP------------R---------------------DGQ---------NPVYLY-----------------------------------------------------------GY---------------------------GGFNVSLTPTF--------SAARTVFMQ--------------------HFNGILALP-------TLRGGGEYGEEW-----------------------------------HQA--------------GTFEKK------QNVFDDFHG-AAE-YL-------------------------------------IAE-----------GYTSPAKIAIHGGSNGGLLVAATANQRPDL----------------------------------------------------YKCAVGA--------------------------------VGV-----------------------MDMLRF-----------------------------------------------------HKFTVGHGWTTDY---------------------GNPDEPEAFEY---------LIKYS--------PV--------HNVP------------------NFETSDRLR------------------NDHGGF----------P--AT-LLTTGDHDDRV----V-----PLHSLKLIAEIQH----------------QLG------------------HH---EEQKN------PLLIRVE------------------------------------------------------------------TKAGHGAG-------------------------------------------------------------------------------------------KPTKKI---LEEAADVYSYMGWALG--AT---------------------
>OQR92911.1
-----------------------------------------------------------------------------------------------------------------------------------------------------------------------TKQQLTGLIVIAAAWL---------------------LTT-----------------------------------------------------------------PI------------------------------------------------------------------------------------------------------------------------------------------------------------------------------------------------------------------------------------------------------------------------------------------------------------------------------------GQGFFVYLNFPA---------------------------------HLWIDFAD--------------------------PPL------------------------------------------------------EYTTNVYVNSSDG--------------------VAIGLWH----------------------------------------------------------------------------------------THLPR-----------P-----------------------R---------GKVLLY-----------------------------------------------------------LH---------------------------GNGEHRGAAVG--------IVKHHLYTA----------------MPS-VS-DIVMV--------DYRGFGDSSRV------------------------------------WPTE-------------------------IGVKDDALA-AWN-WV-------------------------------------TAG-----------LGHAPRDVIVHGYSLGSAIATYLVHTVCAK--------------NQ--------------------------------------CPAGL------------------VLEAPFTTI-------------------------------AGIAQD------WV----------------------------------------PL---LSDAAASSLLAHQ-FRTK------------------------------------------------------------------------------------------------------------DILPQL--------N-T-TPI-LLVHGKRDRIV----A-----FHHGQQLFDEHPH-----------------SNI----------------------------RFC--PV-----------------------------------------------------------------------ETAGHMNS-------------------------------------------------------------------------------------------------FEFKEAQQCLLTFWQLLSR-------------------------
>EPrPV00000023357
------------------------------------------------------------------------------------------------------------------------------------------------------------------------------------------------------------------------------------------GQQRALLAQDEQL-------------------------PP------------------------------------------------------------------------------------------------------------------------------------------------------------------------------------SEQLRAALRYTIWGQLIASSEYLLCLV-----------------------------------------KPALA---------------------------------------ARIGRLLVRT----------------------PRDAIANL-------------------------------------------------------------------------------------------------------------------------------------TYGPNDRN---------------------TLDLYGV-----------------------------------------------------------------------------------------SG------------A-----------------------P---------KPVIVF-----------------------------------------------------------MH---------------------------GGAWSFGHKWQ----------YALVGEYL---------------ATQ-GF-LVAVV--------NYRTFPAGS--------------------------------------VMD----------------------------MVEDIEN-AVY-WV-------------------------------------ADH--CQA----Y--GGDERRIYLSGHSSGAHVGALALTLSSLR--------------VAAT------------------------------------GGSKTRSREL--VDYVTGFI---GLAAPY-----------------------------------HIADHYVFESNRI----------------VGPIN-------------------------GVHEISSMKPAM-LGQTK-----------------------------------FDQSS--------PT--------------AL--------------IEANT----------------------LQHLKL----------P--PF-YLIHGVDDGV------------SGSHQFIKAL----------------------------------------------------------------------------------------------------------------------------------C---------------C-----------------------R-----------------------------------------------------------------SSSSRPAGRVCRD----------------------------
>XP_009535909.1
--------------------------------------------------------------------------------------------------------------------------------------------------------------TAS----SGSSSSSLPTVELDYTTVQAVGG---------------------------------------------STTVGYYKYQNIRF-AKV---------------------PT-----------------------------------------------------------------------------------------------------------------GDLRFA-------------------------------------------------------------------APEWPD------------------------------------------------------------------------------------------------------------------------------------------------------------------DC-----------------------------------------------------------------------------------------------------------------------------------------LYLDVWA---------------------------------------------------PA-----------------------------------DAVG------------R-----------------------N---------LPVLVW-----------------------------------------------------------TY---------------------------GGGFTGGSKSQ-------NTPEGLFD------------------LST-DF-IFVAY--------NYRLGITGLAT------------------------------------GPTYQHE----------GGDA--------NLCVWDSTH-AFE-WV-------------------------------------QKY--ISK----F--GGNPDDVTAMGYSAGGSQVLFQMTRFGGN--------------APQ-------------------------------------LFHKA------------------YVMSPGYVPGA--------------------GHHHGEQFWQNVSS----------------------------------AVG-----------------CDGGHLDCMRQVD-FTNL----------------TDTTNDLV--------SEY-TYQLQ--------PRVDGYI-------------------------IPD------------------------TYEANLYQGHFNFSG----PC-VISHEQHEANSQSYDG-----VDSQEDVSTYLRI-------------------F-------FLAITD----DMVEELLEL---Y---PE-----------------DDYESAGLRFADMKQSFDLTGKNLALTHALNNQ-----TWNAEVALSS--------ATHGTDQSYYWYSTYSLSTSSSSS------------------SESTTTTTASSGTSVTTVG------------EASGTGMTDGSSTG---GPGGAGGMGGSSSVN-ATVAVMMQKYLLSFVL--T--------GNPNTMWADD----
>Phyra87387
--------------------------------------------------------------------------------------------------------------------------------------------------------------MIQ----ADSGSSSLPTIELDYTTVQAVGG---------------------------------------------NTTVGYYKYQNIRF-AKV---------------------PT-----------------------------------------------------------------------------------------------------------------GDLRFA-------------------------------------------------------------------APEWPDVETETN-----------------------T------------------------------------------------------------------------------------------------------GT-------------NL--ADADVDCSSDEDC-----------------------------------------------------------------------------------------------------------------------------------------LYLDVWA---------------------------------------------------PA-----------------------------------DAAG------------R-----------------------N---------LPVVVW-----------------------------------------------------------TY---------------------------GGGFTGGSKSQ-------NTPEGLFD------------------LST-DF-IFVAY--------NYRLGITGLAT------------------------------------GPTYQHE----------GGDA--------NLCVWDSTH-AFE-WV-------------------------------------QKY--IGS----F--GGNPDDVTAMGFSAGGSQVLFQMTRFGGN--------------APQ-------------------------------------LFHKA------------------YVMSPGYVPGA--------------------GHHHGEQFWQNVSS----------------------------------AVG-----------------CEGGHLDCMRQVD-FTNL----------------TDATNDAV--------DEY-TYQMQ--------PRVDGFI-------------------------IPD------------------------TYEANLYQGHFNFSG----PC-VISHEQHEANSQAYSG-----VDSQEDVSTYLRI-------------------F-------FPAITD----DVVEELLEL---Y---PE-----------------DDYESAGLRFADMKQSFDLTGKNLALTHALKNQ-----TWNAEVALST--------ATHGTDQSYYWYSTYTLSTSSDST---------------------TTSTTASSGASTTSVG------------DASSTGMTDGSSTG---GPGGAGGMGGSSSVD-ATVAVMMQKYLLSFVL--T--------GNPNTMWADD----
>CEG37824.1
----------------------------RGICVTPWE-------------------------------------------------------------------------------------------------------------------------------------TVYLTVHLIGI------------------------VSSIIVNFVT-----RGGK------------------------------------------------CK------------------------------------------------------------------------------------------------------------------------------------------------------------------------------------------FQNWTLRFEILRAVIREC----------------TR----------GARGTRMMS-------DVKYA---------------------------------------SVIRSQSAVC----------------------GT-----------------------IMGWFAC----------------------------------------------------------------------------------------------------QQSNRRIESVYFNHLEH------------------------IWL-------------------------------------------------RSPTT----------------------------------RSRK------------T-----------------------K---------TFVVLY-----------------------------------------------------------IH---------------------------GGGFALLSPRL--YISFGNTLAVAIEKEVRQQLL--------IDESV-LV-DVFLS--------NYRKAPEYY--------------------------------------FPL----------------------------PAEDICRWWFG-HV-------------------------------------NST-----------KKIDPD------------------------------------------------------------------------------------------------------------------------------------------------------IDKEA-----------------LS-------------------AHCF---LSPEIITAGRLAY-HVTA------------------------------SDPTT-WADAS--------SV------------------------------HCD--------------------------LRGL----------P--PV-LIQAASFDYIY-----------QHSIRLAQKAVL-----------------DGV------------T----NW---EIDI---H---KE-------------------------------------------------------------------------MPHVFS---VVPSYVL---------------------------------PYA------------------------------------------------------QIGVLRLAKFAAKHI---I---------KCQV-------NH
>XP_009537752.1
----------------------------AGFCATPWE-------------------------------------------------------------------------------------------------------------------------------------AWKLTSNALLA------------------------VTRAYGDYRS-----RGAQ------------------------------------------------PL------------------------------------------------------------------------------------------------------------------------------------------------------------------------------------------LPSWTLQFELLTAAMRVC----------------TR-----------TFGHRIV--------LERHA---------------------------------------RYIRRQSEVV----------------------GT-----------------------LRGWVAC----------------------------------------------------------------------------------------------------WCHGT-MEGVTVNGLEH------------------------LWL-------------------------------------------------RAKRE----------------------------------QRAR------------K-----------------------N---------RFVVMY-----------------------------------------------------------VH---------------------------GGGYAALSPRF--HIDFCVTLAGESMRQMNEKLE--------VDMAV-GV-DAFLV--------NYRKAPEHR--------------------------------------HPA----------------------------AEKDVLA-MYD-YL-------------------------------------LSH-----------ENLRPEQII----------------RGTRG-------------------------TSR--------------------------LPLAA------------------ILACPVV----------------------------------DIAT--LCEGEDV-----------------DA-------------------EYCI---LSKPMMQAIGQSY-LSTP------------------------------EARAA-WRRSS--------SA---------------------------LNPDHD--------------------------LSEL----------P--PV-FVQAGERDYLL-----------PQAQTLVEKAKE----------------IDGA------------S----NW---ELDV---H---ED-------------------------------------------------------------------------MPHVFT--SSLPSYYRALTSKIVTTREHRGFHSRCLLADYR-KLPEHNFPAP------------------------------------------------------MEDAVAMYNYLIKEWL-VSPKNII-LAGDSAG-------AG
>fgenesh_scip_prom.28083.5397
----------------------------KGMCATPWE-------------------------------------------------------------------------------------------------------------------------------------AMRLAVRLVAL------------------------IGSTAVAFVA-----RGCK------------------------------------------------PK------------------------------------------------------------------------------------------------------------------------------------------------------------------------------------------FKNWTLRFEILCTIIREC----------------TR----------GSHGERMVI-------DAKHA---------------------------------------QVIRSQSAAF----------------------GT-----------------------VLGWFAC----------------------------------------------------------------------------------------------------LQHGRRIEPVHANGLEH------------------------VWL-------------------------------------------------RSAAA----------------------------------RTPS------------T-----------------------K---------RFVVLY-----------------------------------------------------------VH---------------------------GGGFAVMSPRL--YITFGATLAVAIERELRRVLD--------TTEAV-PV-DVFLG--------NYRKAPEHC--------------------------------------FPT----------------------------PPEDTVA-AYR-HL-------------------------------------LHT-----------EGIPPEQIILAGDSAGGGLVMSTLLRMRDA--------------S----------KEH--------------------------LPLAA------------------VLICPAV----------------------------------DLSEVETQG---------------------ES-------------------VHCL---LSPEMIAAGRLGY-HKTA------------------------------SDPTT-WADAS--------SV------------------------------HCD--------------------------LRGL----------P--PV-FVQAASLDYIY-----------QHSTRLAQKAQA-----------------DGV------------A----NW---ELDV---H---ED-------------------------------------------------------------------------LPHVFS---IFPTYVL---------------------------------PYA------------------------------------------------------HVGVQRIAAFAAKHI---T---------NAVC-------GG
>EPrPI00000014556
----------------------------RGFCRTPLE-------------------------------------------------------------------------------------------------------------------------------------VAHLLLHVGAT------------------------VVKTVAQYIA-----RGFR------------------------------------------------PL------------------------------------------------------------------------------------------------------------------------------------------------------------------------------------------YPNWTFSFEVLRAAMRTA----------------TE-----------LYGHRIV--------DELHA---------------------------------------KHIRRMSEVY----------------------GT-----------------------SLGWFYA----------------------------------------------------------------------------------------------------KIHKTRVEPVHAMGLEH------------------------VWI-------------------------------------------------KSASS------------------------------SSSESVSP------------E-----------------------N---------RFVVLY-----------------------------------------------------------YH---------------------------GGGYAI---------------------------------------------------------------PEHP--------------------------------------FPI----------------------------PAEDAVA-MYE-HV-------------------------------------VEH-----------YNIPPERIIVAGDSAGGGLTMSTLLRLRDA--------------K----------PHL--------------------------MPLAA------------------MLCCPSA----------------------------------DLSE----VDDFK-----------------PP-------------------PHCV---LSMPMVDACRFKY-HTTT------------------------------SDRST-WLDAS--------PV------------------------------HCD--------------------------LNGL----------A--PV-FLQTATLDYLY-----------LHSQRLMEKAKA-----------------DGV------------Q----NW---EVDV---Q---RD-------------------------------------------------------------------------VPHVFT---VFPTPLL---------------------------------PHA------------------------------------------------------MVGIQNMARFAAKHI---H---------EAVI-------AG
>fgenesh_scip_prom.46568.6415
----------------------------RGLCNNPLE-------------------------------------------------------------------------------------------------------------------------------------GAYLLGSLLYQ------------------------MAKTIAQHLA-----RGCK------------------------------------------------PK------------------------------------------------------------------------------------------------------------------------------------------------------------------------------------------FPDWTLRFELFRIFIRTG----------------ME-----------LHGERVLG-------DESYA---------------------------------------AVVREQSEWF----------------------GT-----------------------FWGWKAC----------------------------------------------------------------------------------------------------RKAGRYYEPVQINGLEH------------------------IWL-------------------------------------------------RSLTP----------------------------------RKPN------------A-----------------------R---------RLVVMY-----------------------------------------------------------AH---------------------------GGGFAIMSPRL--YIHFSNALASHIEKELVRQLGA------EAASKV-HV-EVFLA--------NYRKVPMYS--------------------------------------YPA----------------------------QPQDIVS-IYE-HL-------------------------------------LYH-----------ENLDPSQVILAGDSAGAGLVMSALLRERQT--------------N----------QEL--------------------------LPLCA------------------TVLCPYV----------------------------------DLTG------DEL-----------------PS-------------------PHCI---LTPESCAAVLKAY-HPTV------------------------------EDPST-WKDAS--------AV------------------------------HCD--------------------------LRGL----------P--PV-FVQTGDLDSIH-----------QHAMRLVAKAKA-----------------DGV------------T----NW---ELDL---H---ET-------------------------------------------------------------------------MPHVFP---VFPAWFL---------------------------------PHA------------------------------------------------------DVAIQRMSAFIARQW---R---------AAGF-------CG
>EPrPR00000021744
----------------------------RGFYTYKYQ-------------------------------------------------------------------------------------------------------------------------------------VPGLVMWLSGT------------------------VVMVAIKYVA-----RGSK------------------------------------------------PR------------------------------------------------------------------------------------------------------------------------------------------------------------------------------------------FPECTFTGELKQSVMRCL----------------SA-----------HYMEDIV--------QPENA---------------------------------------AYLRGMMETS----------------------IN-----------------------QSSGAAA----------------------------------------------------------------------------------------------------REAGVSTQFFSFNGLEH------------------------IWL-------------------------------------------------RAKDS---------------------------------DTIEK------------K-----------------------H---------RVVILY-----------------------------------------------------------LH---------------------------GGGFALGCPAL--YIPMTGYMQHCIREQLAQRLG----------DDV-NV-EVLLA--------NYRKAPQFP--------------------------------------YPR----------------------------PPQDAYT-MYK-YL-------------------------------------LDE-----------EKLLPSQIMVMGDSAGGGLTMATLLRARDE--------------D----------PSL--------------------------LPAAA------------------ILSCPMV----------------------------------DRSY----KGDDR-----------------DT-------------------PYCM---LAADGIEAFWNAY-LPSKRY----------------------------DEPST-WGDAS--------PV------------------------------HCD--------------------------LSGL----------P--PV-YIQAAEFDYLL-----------PHAMTLYDKAKK-----------------AGL------------T----TW---TLEI---E---RH-------------------------------------------------------------------------VSHAFT---SAPRSDW---------------------------------PTA------------------------------------------------------AQSLDKMSVFAATQL---A---------RAVL-------AQ
>EPrPV00000022027
----------------------------GGLCLTPWE-------------------------------------------------------------------------------------------------------------------------------------LAHLLLHVLFT------------------------IAHVVVQFVV-----RGSR------------------------------------------------PL------------------------------------------------------------------------------------------------------------------------------------------------------------------------------------------FPKWTLQFEVLLAVVRMA----------------TS-----------WKGNRYL--------RAESA---------------------------------------RVNRWQSELF----------------------GS-----------------------LVGQISC----------------------------------------------------------------------------------------------------WYHGVSFRCVRFGQLEH------------------------LWL-------------------------------------------------RQEPS--------------------------------EPPIDG------------Q-----------------------R---------RLVVMY-----------------------------------------------------------IH---------------------------GGGFSLFSPRM--YISFCATILASINAHLAKTH---------HGSPA-PV-EMFLA--------NYRKLPEHE--------------------------------------LFA----------------------------PAEDALR-MYE-YL-------------------------------------LEH-----------EKLQPKEIILAGDSSGGCLRLT---------------------------------------------------------------------------------------------------------------------------------------------------------------------------------RHCI---LTDAIAQGKLREL-LPDG------------------------------GDPSV-WGDAS--------SV------------------------------HCD--------------------------LSGL----------P--PV-LVQAATLDYIY-----------RHALRLMAKAKA-----------------DGA------------TXXXXXX---XXXX---X---EG-------------------------------------------------------------------------VPHVFA---AFPTALL---------------------------------PYA------------------------------------------------------AVGVARLGAFAAAQF---S---------KAMD-------AD
>Phyra82574
----------------------------MGMCASPCE-------------------------------------------------------------------------------------------------------------------------------------SVLLFLRVVVA------------------------VAKSFMQFLL-----RGCT------------------------------------------------TK------------------------------------------------------------------------------------------------------------------------------------------------------------------------------------------FPNWSLRFELLHSMIHEC----------------TE-----------TYGGQMM--------IEHHA---------------------------------------KWIRAQSDAL----------------------GS-----------------------LLGWFSC----------------------------------------------------------------------------------------------------RQLNRSLEPVHFNGLEH------------------------VWL-------------------------------------------------RSKRS----------------------------------RQRG------------D-----------------------K---------RLVVLY-----------------------------------------------------------VH---------------------------GGGFALLSPRL--YISLGASLASAIEEELTKL----------SGKDL-KV-DLLLG--------NYRKAPEFC--------------------------------------FPT----------------------------QPKDVVA-LYKDYL-------------------------------------LGH-----------EGLSPSQIILAGDSAGGGLVMSTLLRLRAS--------------K----------PDH--------------------------QPLAA------------------MLLAPAV----------------------------------DLTG------DEP-----------------DA-------------------PNCF---LSRVMCQTVCITY-HPSC------------------------------ADPST-WADAS--------SA------------------------------HCD--------------------------LRGL----------P--PV-FLQTGRLDYLY-----------QQAARLATKANA-----------------DGV------------T----NW---EVDV---H---GD-------------------------------------------------------------------------MPHVFS---IFPTFVL---------------------------------PYA------------------------------------------------------QVGVHNLAAFAAKNF---L---------KSWD-------SR
>XP_009521502.1
----------------------------SLLTTSVVS-------------------------------------------------------------------------------------------------------------------------------------IPFVAIKLQLK------------------------WLTLLSSYTF-----RGFK------------------------------------------------PT------------------------------------------------------------------------------------------------------------------------------------------------------------------------------------------LPEWTFTLELAIGMTRYI----------------FS-----------EYGRVIV---------NENA---------------------------------------QRVRGPVKSY----------------------GE-----------------------KTLGPSC----------------------------------------------------------------------------------------------------REHGTVPEKLVANNLEH------------------------TWL-------------------------------------------------RDP-------------------------------------EKK------------Q-----------------------H---------HVVVIH-----------------------------------------------------------FH---------------------------GGGYCVSDPLL--NVELGNKTHTKLKQILKKQYS----------VDV-SV-DVLLA--------RYRMAPEYL--------------------------------------YPT----------------------------ALNDCFD-VFK-YV-------------------------------------LEH-----------EHIAANHVVLSGDSAGAEMAITNCMRLRKE--------------S----------PEL--------------------------QPAAA------------------LCYSPVV----------------------------------DFAS----VGAEE-----------------KT-------------------PYCL---LTDSFLDNCIPLY-LRNV------------------------------TDADQ-RRMVS--------PI------------------------------THS--------------------------LRDL----------P--PI-FLQWGTLERFY-----------EQGLRFKAKAEA-----------------EGV------------A----NV---EFDF---L---QN-------------------------------------------------------------------------MVHDAV---MFPASIC---------------------------------PTA------------------------------------------------------DKGIGNACAFAAKHL---A---------RVLR-------AD
>EPrPA00000024798
----------------------------GGFYENWWQ-------------------------------------------------------------------------------------------------------------------------------------LPAVALRVAYT------------------------ISVTLSDYAL-----RGFK------------------------------------------------PL------------------------------------------------------------------------------------------------------------------------------------------------------------------------------------------FSEWTLSFEVTRAVARCL----------------MS-----------VYGRRMV--------MPKNA---------------------------------------KFICKQSEVF----------------------GT-----------------------LAGFFAT----------------------------------------------------------------------------------------------------RQFGVHAESFLHNGLEH------------------------LWL-------------------------------------------------RSTKH---------------------------------KTQQP------------R-----------------------Q---------RVVVLY-----------------------------------------------------------IH---------------------------GGGFALLSPRM--YIPFGAEFLSRIDHHIGMDH-----------DGV-SV-EILLA--------NYRKTPEHP--------------------------------------HPT----------------------------PPEDAFA-MYK-YL-------------------------------------IEH-----------EKLVPSQIIVAGDSAGGSLTLTTLLRVRDE--------------D----------PEL--------------------------LPLAA------------------VLSCPFA----------------------------------DLEA----GGDER-----------------KA-------------------PYCI---LAENAGRSFNAAY-VPNY------------------------------EQRKP-WGDAS--------PV------------------------------HCD--------------------------LRGL----------P--PV-YIQAAELDFIF-----------SHSKRLMERSKE-----------------DGL------------T----TW---ELEV---F---PN-------------------------------------------------------------------------VPHVFT---TFPSFMV---------------------------------PSA------------------------------------------------------AKGIDKMAQYAAGHF---V---------QAIQ-------KA
>PYU1_T009203
----------------------------RGFCQTPYE-------------------------------------------------------------------------------------------------------------------------------------VVHLMLHVGHT------------------------VMKTVAAYIA-----RGFR------------------------------------------------PL------------------------------------------------------------------------------------------------------------------------------------------------------------------------------------------YPNWTFRFEVLRAIMRCT----------------TE-----------LYGHRAI--------VEMHA---------------------------------------KHIRHTSSVL----------------------GS-----------------------AVGWCYS----------------------------------------------------------------------------------------------------KFHGSRVEPVHVNGLEH------------------------VWI-------------------------------------------------KDHAPVTT-----------------------KTATTGSAGSKD------------D-----------------------I---------HFVVIY-----------------------------------------------------------YH---------------------------GGGYAVLSPRM--YIYFCNTFRSAIRDELARKYG----------DNT-RV-DFLLA--------NYRKIPEHP--------------------------------------FPI----------------------------PAMDAVA-MYD-YV-------------------------------------VEQ-----------LQIPSRRVIIAGDSAGAGLVMSTLLRVRDR--------------D----------HDLR------------------------ALPLAG------------------ILMCPCA----------------------------------DLSE----SEKLE-----------------PS-------------------PYCV---LSQSMIDASRQAY-HLTS------------------------------HDRAT-WLDAS--------PA------------------------------HCD--------------------------LRNL----------P--PV-FLQTATLDSLH-----------AHSKELIKKVQL-----------------DGV------------S----NW---EIDI---Q---HD-------------------------------------------------------------------------VPHVFT---VFPTIVL---------------------------------PYA------------------------------------------------------MVGIQNMAVFAAKHF---H---------ESTL-------PE
>CEG44175.1
----------------------------RGFCRTPKE-------------------------------------------------------------------------------------------------------------------------------------TAQLLAGISRT------------------------LLKTILQIVA-----RGFK------------------------------------------------PK------------------------------------------------------------------------------------------------------------------------------------------------------------------------------------------FPKWTLRYELLHGLMRSA----------------AN-----------MFGDRIV--------DVQHA---------------------------------------RVIRHHSGLF----------------------GT-----------------------FLGWFAC----------------------------------------------------------------------------------------------------WQHGLRLESIELNGLEH------------------------LWL-------------------------------------------------KSKTS--------------------------------LNSRRD------------K-----------------------R---------RLVVLF-----------------------------------------------------------YH---------------------------GGGYAVLSPRM--YISFCSTLVGAIKHELVS-------------DDV-DI-DIFLA--------NYRKLPEHR--------------------------------------FPV----------------------------PAEDAVS-MYE-YL-------------------------------------LQH-----------EKLEPSQIIVAGDSAGGGLVMSVLLRVRDG--------------LLSR-----KKKLP--------------------------LPLAA------------------ILMCPLA----------------------------------DLTH----GENEI-----------------AS-------------------QNCI---LPLNMIAASVLTY-HPTH------------------------------DDPKT-WADAS--------PV------------------------------HCN--------------------------LRDL----------P--PI-FLQAATFDSLY-----------QHSVRLHAKAIA-----------------DGV------------V----NW---EYDV---H---EG-------------------------------------------------------------------------VPHVFM---VIPSYIL---------------------------------PYA------------------------------------------------------HVGVQKMAVFAAQHF---A---------AKHE-------GL
>fgenesh_scip_prom.28083.5398
----------------------------RGLCRNPLE-------------------------------------------------------------------------------------------------------------------------------------GVHLLGSLLLA------------------------FGKTVVQYVA-----RGGH------------------------------------------------PV------------------------------------------------------------------------------------------------------------------------------------------------------------------------------------------FPQWTLRFELFRIFIRVG----------------ME-----------MYGERVLG-------DESYA---------------------------------------SIVREQSEWF----------------------GT-----------------------FWGRKAC----------------------------------------------------------------------------------------------------RKAGKRYEPAVINGLEH------------------------IWL-------------------------------------------------RSLTP----------------------------------RKPN------------A-----------------------K---------RLVVLY-----------------------------------------------------------AH---------------------------GGGFAIMSPRL--YIHFSNALCSSIEKELVRQLGL------EAASKV-HV-EVFLA--------NYHKVPKYS--------------------------------------YPT----------------------------QPQDIVE-VYE-HL-------------------------------------LCH-----------ENLDPSQVVLAGDSAGAGLIMSAMLRERRR--------------K----------PEY--------------------------LPLCA------------------ALLCPYV----------------------------------DLTG------DEL-----------------PS-------------------PNCI---LTPECCDAVLKAY-HPSI------------------------------EDPSK-WGDAS--------SV------------------------------HCD--------------------------LRDL----------P--PV-FVQTGDLDSIH-----------QHALRLVAKAKA-----------------DGV------------T----NW---EFDL---H---ET-------------------------------------------------------------------------MPHVFP---IFPAWFL---------------------------------PHA------------------------------------------------------DLAIEKTAQFIVRQL---P---------PTLK-------TS
>Phyra82570
----------------------------RGLCKNPLE-------------------------------------------------------------------------------------------------------------------------------------GVHLLGSLLLA------------------------FGKTVVQYVA-----RGGH------------------------------------------------PV------------------------------------------------------------------------------------------------------------------------------------------------------------------------------------------FPQWTLRFELFRIFIRVG----------------ME-----------MYGQRVLG-------DESYA---------------------------------------SIVREQSEWF----------------------GT-----------------------FWGRKAC----------------------------------------------------------------------------------------------------RKAGKRYEPAVINGLEH------------------------IWL-------------------------------------------------RSLTP----------------------------------RKPN------------A-----------------------K---------RLVVLY-----------------------------------------------------------AH---------------------------GGGFAIMSPRL--YIHFSNALCSFIEKELVRQLGP------EAASKV-HV-EVFLA--------NYHKVPKYS--------------------------------------YPT----------------------------QPQDIVE-VYE-HL-------------------------------------LYH-----------ENLDPSQVVLAGDSAGAGLVMSAMLRERRR--------------K----------PEY--------------------------LPLCA------------------ALLCPYV----------------------------------DLTG------DEL-----------------PS-------------------PNCI---LTPECCNAVLKAY-HPSI------------------------------EDPSK-WGDAS--------SV------------------------------HCD--------------------------LRNL----------P--PV-FVQTGDLDSIH-----------QHALRLVAKAKA-----------------DGV------------T----NW---EFDL---H---ET-------------------------------------------------------------------------MPHVFP---IFPAWFL---------------------------------PHA------------------------------------------------------DLAIEKMAQFIVRQL---R---------PTLK-------TN
>XP_008903946.1
----------------------------RGLCKDPLE-------------------------------------------------------------------------------------------------------------------------------------GAYLLGSLLYA------------------------FAKTVLQFIA-----RGFK------------------------------------------------PI------------------------------------------------------------------------------------------------------------------------------------------------------------------------------------------FPQWTLRFELFRIFIRVG----------------ME-----------LYGERVLG-------DESYA---------------------------------------SIVREQSEWF----------------------GT-----------------------FWGRKAC----------------------------------------------------------------------------------------------------RRAGKRYEPVKINGLEH------------------------IWL-------------------------------------------------RSQMP----------------------------------RKPN------------T-----------------------K---------RLVVLY-----------------------------------------------------------AH---------------------------GGGFAIMSPRL--YIHFSNALCSFIEKELVRQLGP------EAASKM-HV-EIFLA--------NYRKVPKYS--------------------------------------YPT----------------------------QPQDIVK-VYE-HL-------------------------------------LYH-----------ENLDPSQVVLAGDSAGAGLIMSAMLRERRT--------------K----------PHF--------------------------LPLCA------------------ALLCPYV----------------------------------DLTG------DEL-----------------PS-------------------SNCI---LTPECCNAVLKAY-HPSI------------------------------EDPSK-WGDAS--------SV------------------------------HCD--------------------------LRNL----------P--PV-FVQTGDLDSIH-----------QHAVRLVAKSNA-----------------DGV------------T----NW---EYDL---H---KG-------------------------------------------------------------------------MPHVFP---IFPAWFL---------------------------------PHA------------------------------------------------------DVAIQKTAAFIVRQL---R---------PTLK-------TN
>XP_009537783.1
----------------------------RGLCNNPLE-------------------------------------------------------------------------------------------------------------------------------------GVYLLGSLLYA------------------------FGKTVVQYMA-----RGFK------------------------------------------------PI------------------------------------------------------------------------------------------------------------------------------------------------------------------------------------------FPQWTLRFELFRVFIRVG----------------ME-----------LHGERVLG-------DESYA---------------------------------------AIVREQSEWF----------------------GT-----------------------FWGRRAC----------------------------------------------------------------------------------------------------RKAGKRYQPVKINDLEH------------------------IWL-------------------------------------------------RSQAP----------------------------------RKPN------------T-----------------------Q---------RLVVMY-----------------------------------------------------------AH---------------------------GGGFAIMSPRL--YIHFSNALCTFVEKELVRQLGP------EAASKV-HV-EIFLA--------NYRKVPKYS--------------------------------------YPT----------------------------QPLDIVK-VYE-HL-------------------------------------LYH-----------ENLDPSQVVLAGDSAGAGLIMSAMLRERRN--------------K----------PHL--------------------------LPLCA------------------ALVCPFV----------------------------------DLAG------DER-----------------PS-------------------PNCI---LTQECCNAVLKAY-HPEH------------------------------DDQSK-WGDAS--------SV------------------------------HCD--------------------------LRNL----------P--PV-FLQTGDLDSIH-----------QHAVRLMAKAKA-----------------DGV------------T----NW---EYDL---H---ET-------------------------------------------------------------------------MSHVFP---IFPAWFL---------------------------------PHA------------------------------------------------------DVAIERMAAFIVRQV---Q---------PTPK-------TS
>Phyra96650
----------------------------RGFCRTPLE-------------------------------------------------------------------------------------------------------------------------------------TAQLVAGISWT------------------------LCKITVQYAA-----RGFK------------------------------------------------PK------------------------------------------------------------------------------------------------------------------------------------------------------------------------------------------FPRWTLRYELLRGLMRSA----------------VN-----------MFGERIV--------DGQHA---------------------------------------RVIRWHTALF----------------------GT-----------------------ILGWLPR----------------------------------------------------------------------------------------------------WQHGLRLESVRLNGLEH------------------------VWL-------------------------------------------------KSS---------------------------------------------------------------------------------------LVVLF-----------------------------------------------------------FH---------------------------GGGYAVLSPRM--YISFCSALA----------------------------------------------VPEYQ--------------------------------------FPV----------------------------PAEDAVR-MYE-YL-------------------------------------LQH-----------EKLEPSQIILAGDSAGGGLVMSTLLRVRDG--------------LSSW-----KSKLP--------------------------LPLAA------------------IVACPLA----------------------------------DLTG----DEDEI-----------------AS-------------------QHCV---LPLNMTAAILVSY-HPTR------------------------------DDPST-WADAS--------PV------------------------------HCN--------------------------LQGL----------P--PV-FLQAAKLDTLF-----------QHSLRLAAKAEA-----------------DGV------------T----NW---EVDV---H---EG-------------------------------------------------------------------------VPHVFM---VIPGYVL---------------------------------PYA------------------------------------------------------HVAVQRMAAFAAKQF---L---------NSLM-------GD
>XP_002899299.1
----------------------------RGFCRTPLE-------------------------------------------------------------------------------------------------------------------------------------TAQLLAGISWT------------------------LCKITVQFVA-----RGFK------------------------------------------------PK------------------------------------------------------------------------------------------------------------------------------------------------------------------------------------------FAKWTLRYELLHGLMRTA----------------AT-----------MFGERIV--------DLQHA---------------------------------------RVIRHHTGMF----------------------GT-----------------------VLGSFAR----------------------------------------------------------------------------------------------------WQNEMRLESVRLNGLEH------------------------IWL-------------------------------------------------KSSTC-------------------------------TTETKSE------------R-----------------------K---------RLVVLF-----------------------------------------------------------FH---------------------------GGGYAVLSPRM--YISFCSAVAGAIRQQLAS-------------DDV-DV-DVFLA--------NYRKLPEHK--------------------------------------FPV----------------------------PAEDAVA-MYE-YL-------------------------------------LQH-----------EKLEPSQIILAGDSAGGGLVMSTLLRVRDG--------------LSSW-----KSKLP--------------------------LPLAA------------------IVMCPLA----------------------------------DLTW----DEDEI-----------------AG-------------------QHCV---LPLNMTAASVLTY-HPTR------------------------------DDPST-WADAS--------PV------------------------------HCN--------------------------LQGL----------P--PV-FLQSATLDRLF-----------QHSVRLAAKAKA-----------------DGL------------V----NW---EVDI---H---EG-------------------------------------------------------------------------VPHVFM---VIPAYVL---------------------------------PYA------------------------------------------------------RVGVGRMAAFAAKQF---R---------NGIA-------VD
>XP_002899320.1
----------------------------KGMCSTPLE-------------------------------------------------------------------------------------------------------------------------------------AVRLMVRLVII------------------------VGSTTVWFVA-----RGCK------------------------------------------------PK------------------------------------------------------------------------------------------------------------------------------------------------------------------------------------------FKNWTLSFEILRAVIREC----------------TR----------APHGERMVM-------HAKHA---------------------------------------CVIRSQSAAF----------------------GT-----------------------ALGWLAC----------------------------------------------------------------------------------------------------RQHGRRLEPVHTNGLEH------------------------IWL-------------------------------------------------RSTAP----------------------------------STPT------------T-----------------------K---------RLVVLY-----------------------------------------------------------VH---------------------------GGGFAVMSPRL--YVSFGATLAVAIEKELRLQLG--------TNESV-RV-DVFLG--------NYLSTA--------------------------------------------------------------------------------SLR-HL-----------------------------------------------------------------------------------------------K---------------------------------------IPSLR------------------TNTC-------------------------------------FIQKVETFGDSEA-----------------KS-------------------AHCI---LSPEMIAAGRRGY-HTTA------------------------------TDRAT-WADAS--------SV------------------------------HCD--------------------------LRDL----------P--PV-FVQAASLDYIY-----------QHSIGLAKKAEA-----------------DGV------------T----NW---ELDV---H---ED-------------------------------------------------------------------------LPHVFA---IFPSYVL---------------------------------PYA------------------------------------------------------QIGVQRAAVFAAKHF---A---------KASS-------GD
>XP_008903924.1
----------------------------RGFCRTPLE-------------------------------------------------------------------------------------------------------------------------------------TAQLLASISWT------------------------LCKITVQYIA-----RGFK------------------------------------------------PR------------------------------------------------------------------------------------------------------------------------------------------------------------------------------------------FPKWTLRYELLHGLMRTA----------------AT-----------MFGERIV--------DVQHA---------------------------------------RAIRHHTGMF----------------------GT-----------------------CLGWFAR----------------------------------------------------------------------------------------------------WQRGLKLESVRLNGLEH------------------------IWL-------------------------------------------------KSSTE----------------------------------INNE------------R-----------------------K---------RLVVLF-----------------------------------------------------------FH---------------------------GGGYAVLSPRM--YISFCSALAGAIKQELAT-------------DDV-DV-DVFLA--------NYRKLPEHK--------------------------------------FPV----------------------------PAEDAVA-MYE-YL-------------------------------------LQH-----------EKLEPSQIILAGDSAGGGLVMSTLLRVRDG--------------LSSW-----KSKLP--------------------------LPLAA------------------IVMCPLA----------------------------------DLTW----EEDEI-----------------AG-------------------QHCV---LPLNMMAASVLSY-HPTH------------------------------DDPST-WADAS--------PV------------------------------HCN--------------------------LQGL----------P--PV-FLQSASLDRLF-----------QHSVRLEAKAKA-----------------DGV------------I----NW---EVDM---H---EG-------------------------------------------------------------------------VPHVFM---VIPSYVL---------------------------------PYA------------------------------------------------------SVGVQRMAAFAAKQY---V---------NSIS-------LE
>XP_008903947.1
----------------------------KGMCSTPWE-------------------------------------------------------------------------------------------------------------------------------------AVRLMVRLVAI------------------------VCSTIVGFVA-----RGCK------------------------------------------------PK------------------------------------------------------------------------------------------------------------------------------------------------------------------------------------------FKSWTLSFEVLRAVIREC----------------TR----------PPHGVRMVV-------NAKHA---------------------------------------RLIRSQSAAF----------------------GT-----------------------ALGWFAC----------------------------------------------------------------------------------------------------RQYGRLLEPVHANGLEH------------------------VWL-------------------------------------------------RSTAV----------------------------------STPT------------T-----------------------K---------RFVVLY-----------------------------------------------------------VH---------------------------GGGFAVMSPRL--YISFGATLAAAIEKELHQQLG--------TSESV-QV-DVFLG--------NYRKAPEHC--------------------------------------FPT----------------------------PPEDTVA-AYK-HL-------------------------------------LHT-----------EGIPPEQIILAGDSAGGGLVMSTLLRMRDT--------------S----------RAH--------------------------LPLAA------------------ILICPAV----------------------------------DLSEIETHGDSEV-----------------KS-------------------AHCI---LSPEMIAAGRRGY-HTTA------------------------------SDPTT-WADAS--------SV------------------------------HCD--------------------------LRGL----------P--PV-FVQAASLDYIY-----------QHSIGLAQKAEA-----------------DGV------------T----NW---ELDV---H---ED-------------------------------------------------------------------------LPHVFA---IFPSYVL---------------------------------PYA------------------------------------------------------QIGVQRAAAFAAKHF---A---------KASS-------GD
>XP_009537782.1
----------------------------KGMCRTPWE-------------------------------------------------------------------------------------------------------------------------------------AVRLVARLAAV------------------------VASTIVEFVA-----RGCK------------------------------------------------PR------------------------------------------------------------------------------------------------------------------------------------------------------------------------------------------FKNWTLRFDILRVVIREC----------------AR----------GARGERMVI-------DAKHA---------------------------------------RVIRSQSAAF----------------------GT-----------------------VLGWFAC----------------------------------------------------------------------------------------------------RQHRRRLEPVHANGLEH------------------------VWL-------------------------------------------------RSAAP----------------------------------RTPT------------A-----------------------K---------RFVVLY-----------------------------------------------------------VH---------------------------GGGFAVMSPRL--YIAFASTLAVAIEKELRRQLG--------TDESV-QV-DIFLG--------NYRKAPEHC--------------------------------------FPT----------------------------PPEDTVA-AYK-HL-------------------------------------LHT-----------EGIPPEQIILAGDSAGGGLVMSTLLRMRDA--------------S----------QAH--------------------------LPLAA------------------ILICPAV----------------------------------DLSEIETHS---------------------NS-------------------EHCL---LSPEMIAAGRLGY-HTTA------------------------------SNPTT-WADAS--------SV------------------------------HCD--------------------------LRGL----------P--PV-FVQAATLDYIY-----------QHSVRLAQKAEA-----------------DGV------------T----NW---ELDV---H---QD-------------------------------------------------------------------------LPHVFT---IFPSYVL---------------------------------PYA------------------------------------------------------QVGVQRVAAFAANTF---A---------KSCN-------DD
>XP_009539951.1
----------------------------RGFCRTPLE-------------------------------------------------------------------------------------------------------------------------------------TAQLLAVISCR------------------------LCRVTAQYVA-----RGFK------------------------------------------------PK------------------------------------------------------------------------------------------------------------------------------------------------------------------------------------------FPKWTLRYELLHGLMRSA----------------AE-----------RFGERIT--------DVRHA---------------------------------------RVIRRHTAAF----------------------GT-----------------------AVGWFAR----------------------------------------------------------------------------------------------------WQHGLRLESVRLNGLEH------------------------IWL-------------------------------------------------KSSGV--------------------------------ALGCRG------------R-----------------------K---------RLVVLF-----------------------------------------------------------FH---------------------------GGGYAVLSPRM--YISFCSVLAGAIKQELASLGA--------AEEDV-AV-DVFLA--------NYRKLPEHQ--------------------------------------FPV----------------------------PAEDAVA-MYE-YL-------------------------------------LQH-----------EKLQPSQIILAGDSAGGGLVMSTLLRVRDG--------------LSSW-----KSTLP--------------------------LPLAA------------------IVACPLA----------------------------------DLTG----DEDEA-----------------SG-------------------EHCV---LSLNMTAASVLSY-HPTR------------------------------DDPST-WADAS--------PV------------------------------HCD--------------------------LQGL----------P--PV-FLQAAELDALF-----------KHSLRLEAKAKA-----------------DGV------------S----NW---EVDV---H---EG-------------------------------------------------------------------------VPHVFM---VIPAYVL---------------------------------PYA------------------------------------------------------RVGVQKMAAFAAKQF---L---------NGLS-------KD
>XP_009539957.1
----------------------------RCFCRTPME-------------------------------------------------------------------------------------------------------------------------------------TAKLLARTCWT------------------------LSSVLAQYVA-----RGFK------------------------------------------------PK------------------------------------------------------------------------------------------------------------------------------------------------------------------------------------------FPKWSLRFELVRGAMCTA----------------AD-----------MFGERIV--------DDQQP---------------------------------------PVFRWHSELF----------------------GS-----------------------LLGWFSR----------------------------------------------------------------------------------------------------QHHGLRLEPVVINGLEH------------------------LWL-------------------------------------------------KAPPS--------------------------------TAESPS------------R-----------------------K---------RFVVLF-----------------------------------------------------------YH---------------------------GGGYAVLSPRM--YVPFCSNLLVAIKRELQSQM---------PEGDY-DV-EIFLA--------NYRKAPEHR--------------------------------------FPV----------------------------PAEDAVA-MYE-YL-------------------------------------LQH-----------EKLESSQIILVGD-------------IRDG--------------KSSW-----KSKLP--------------------------LPLAA------------------VVACPLA----------------------------------DLTE----DEDRV-----------------KG-------------------QHCV---LSPSIIAASVEAY-HPTR------------------------------EDPST-WADAS--------PV------------------------------HCN--------------------------LRGL----------P--PV-LLQAASLDYLF-----------GRSERLAAKAEA-----------------DGV------------T----NW---EVDI---H---DG-------------------------------------------------------------------------VTHVFM---VFPGYIL---------------------------------PYA------------------------------------------------------RVGVQRMAQFAAKQF---L---------SADA-------MT
>PYU1_T009205
------------------------------------R-------------------------------------------------------------------------------------------------------------------------------------GYPVNVLVLYT------------------------GTSTSVQYLL-----RGGQ------------------------------------------------PL------------------------------------------------------------------------------------------------------------------------------------------------------------------------------------------FPRWTFLFELIVAVSRCI----------------TD-----------RYGDQVI--------RPHWY---------------------------------------LQLRRLSALF----------------------GD-----------------------FMGGFAC----------------------------------------------------------------------------------------------------SKYNTEVVPVVVNGLEH------------------------LWI-------------------------------------------------KAKPA--------------------------TSPAASAPSSAN------------T-----------------------T---------RFVVVY-----------------------------------------------------------YH---------------------------GGGYVILCPRM--YVEYCNTLRGAILQELQQTLQV---------ENP-VV-DVFIA--------NYRKAPECK--------------------------------------FPG----------------------------PAQDAVA-MYK-YL-------------------------------------VRD-----------QGLSPRQIILAGDSAGAGLVMSTLIRLRNS--------------D----------PSL--------------------------LPLAS------------------MVLSPFV----------------------------------DMTK---EPSDFV-----------------QP-------------------PHCV---TSSSLIEAFRTAY-LKTP------------------------------QNPST-YQDAS--------AV------------------------------HCD--------------------------LRGL----------P--PV-FLQAATLDYLY-----------GHSVRLAEKAKA-----------------DGI------------S----NW---ELDV---H---EQ-------------------------------------------------------------------------MPHVFA---LFPSFVL---------------------------------PYA------------------------------------------------------LAGVNRMAKFAANQF---H---------STLK-------QS
>XP_008903929.1
----------------------------RSLCRTSSE-------------------------------------------------------------------------------------------------------------------------------------TARFLAQIVRT------------------------LWSTLIQYAA-----RGFK------------------------------------------------PK------------------------------------------------------------------------------------------------------------------------------------------------------------------------------------------FPKWTLRFELVRGIMHDA----------------AT-----------LFGDRIV--------DPIQA---------------------------------------PVFRWHSELF----------------------GS-----------------------FMGWFPL----------------------------------------------------------------------------------------------------RRHGIQLESVHYNGLEH------------------------LWL-------------------------------------------------KSSN-----------------------------------RINN------------S-----------------------K---------RLVLLF-----------------------------------------------------------YH---------------------------GGGYAVLSPRM--YIPFCCELLKATMRELSPQA---------SNENI-TI-DLFIA--------NYRKIPEHP--------------------------------------FPV----------------------------PVEDAVT-MYE-YL-------------------------------------LQQ-----------EKLNSSQIMLIGDSAGGGLVMSTLLRVRDG--------------KSSW-----KPKLP--------------------------LPLAA------------------IVACPLV----------------------------------DLTG----DDDKS-----------------KA-------------------PNCV---LSSNLMAASIETY-RPRG------------------------------KSPHQ-WADAS--------PV------------------------------HCD--------------------------LQAL----------P--PI-FLQAASFDYLF-----------DHAVRLAAKAKA-----------------DGV------------T----NW---EIDI---H---DE-------------------------------------------------------------------------VTHVFM---LFPTFVL---------------------------------PYA------------------------------------------------------RVGIQRMATFAAKQF---L---------KSPT-------MH
>EPrPI00000014537
------------------------------------R-------------------------------------------------------------------------------------------------------------------------------------GYPLNMIVLYA------------------------MGQTCVRYLL-----RGGE------------------------------------------------PL------------------------------------------------------------------------------------------------------------------------------------------------------------------------------------------FPRWTLLLELVQNVIRTV----------------AD-----------RYGDAVS--------RPHYY---------------------------------------LKLRRLSALY----------------------GD-----------------------FIGQFAC----------------------------------------------------------------------------------------------------RSYGTEVIPVTVNGLEH------------------------IWI-------------------------------------------------KAKASAKT----------------------AAAARPKSPS-AA------------T-----------------------AALQATSAPKRFVVLY-----------------------------------------------------------YH---------------------------GGGYVVLSPRM--YIDFCNNLRAAIVKELERTHQV---------ESP-QV-DFFLA--------NYRKAPECK--------------------------------------FPI----------------------------PAQDSVA-MYK-YL-------------------------------------IND-----------QGLSPRQIILAGDSAGGGLVLSTMLRLRQS--------------Q----------PGL--------------------------LPLAA------------------MLVCPKT----------------------------------TMGD---SSNDDI----------------GRA-------------------PHCF---LSAKLGKAFRTAY-LKTP------------------------------DDPST-WQDAS--------PV------------------------------HCD--------------------------LRNL----------P--PV-FLQAAKLDGIY-----------KESVAITEKVQA-----------------DGI------------T----NW---EIDE---H---EQ-------------------------------------------------------------------------MPHIFA---TLPSFVL---------------------------------PYS------------------------------------------------------QVGVASLAKFAAKQF---N---------STLS-------SS
>EPrPW00000025225
------------------------------------R-------------------------------------------------------------------------------------------------------------------------------------GYPLNAVVLYA------------------------MGATCAQHLA-----RGGA------------------------------------------------PL------------------------------------------------------------------------------------------------------------------------------------------------------------------------------------------LPHWTLSLELVQRVVRTV----------------GD-----------RYGDCIS--------RPHYY---------------------------------------LKIRRLSALY----------------------GD-----------------------FMGQFAC----------------------------------------------------------------------------------------------------RAYGTEVVPVTVNGLEH------------------------VWI-------------------------------------------------KAKAT--------------------------AAPRPKSPSAAA------------T-----------------------TGIQAT---KRFVVLY-----------------------------------------------------------YH---------------------------GGGYVLLSPRM--YIDFGNNLRAAIVRELERTHAV---------TSP-QV-DVLLA--------NYRKAPECK--------------------------------------FPG----------------------------PAQDAVA-MYK-YL-------------------------------------ITD-----------QGLSPRQIILAGDSAGGGLVLSALLRLRQS--------------Q----------PGL--------------------------LPLAG------------------ILNCPKT----------------------------------TMAP---HTGP-------------------EA-------------------PFCF---LSPSMLEAFRTSY-LKTP------------------------------SDPST-WQDAS--------AV------------------------------HCD--------------------------LRDL----------P--PV-FLQTGALDALH-----------YESLAIADKVKT-----------------DGI------------T----NW---ELDV---H---AH-------------------------------------------------------------------------MPHIFA---TLPSFVL---------------------------------PYG------------------------------------------------------QVGVGSMAKFAAKQF---S---------ATFG-------SS
>PYU1_T009204
----------------------------RNLCGSPWE-------------------------------------------------------------------------------------------------------------------------------------IARLTANVVAT------------------------TIKTVLAYIA-----RGCK------------------------------------------------PL------------------------------------------------------------------------------------------------------------------------------------------------------------------------------------------YPNWTFSFEVTRAVMRCG----------------SE-----------LYGHRMA--------VETYA---------------------------------------KRVRNLSALF----------------------GT-----------------------SLGLLYS----------------------------------------------------------------------------------------------------RYHNTRVEPVVVNGLEH------------------------LWI-------------------------------------------------KPATE------------------------------KNDDNNNN------------D-----------------------N---------RFVVVF-----------------------------------------------------------YH---------------------------GGGYATLSPRL--YIPFCNTFRWAIRDRLRASHGV---------ADP-KV-DFFLA--------NYRKIPEHP--------------------------------------FPI----------------------------PAQDAVA-MYE-YV-------------------------------------VEQ-----------CNVPPNRIIIAGDSAGGGLTMSTLLRLRDS--------------K---------PREY--------------------------SPLAA------------------IVICPMA----------------------------------SLLK----AKEFV-----------------PP-------------------PHCV---VSASLIDSCIAAL-HKTV------------------------------HDPTT-WLDAS--------PV------------------------------HCD--------------------------LRGL----------S--PV-QVHTASLDYLH-----------SHSQDLFEKAQR-----------------DGV------------T----DW---ELDV---Q---QD-------------------------------------------------------------------------MPHVFT---VFPTLML---------------------------------PQA------------------------------------------------------LVGIQSMAAFAAKHF---H---------RAVV-------ES
>fgenesh_scip_prom.28083.7033
----------------------------RMLVRSPLE-------------------------------------------------------------------------------------------------------------------------------------APLAAIKLQLN------------------------ICSAVAAFVR-----RGFK------------------------------------------------TR------------------------------------------------------------------------------------------------------------------------------------------------------------------------------------------FPQWTLTFEITGNMMRYM----------------FE-----------EFGEVIA---------FENA---------------------------------------ALLREPFAMH----------------------GR-----------------------IILKSNC----------------------------------------------------------------------------------------------------RQHKTVPEKLKANGLEH------------------------MWL-------------------------------------------------RDA-------------------------------------DKK------------Q-----------------------H---------RVVVIH-----------------------------------------------------------FH---------------------------GGGFAMSHPLQ--DVELANQTHTMLKQILKAKYQ----------LDV-SV-DVLLA--------NYRKSPENP--------------------------------------FPT----------------------------PDDDCLA-MYQ-FV-------------------------------------LKH-----------ENISPNHVVFSGDSAGAKMSLFNCMRLRDA-------------GN----------AER--------------------------LPLGC------------------LLYSPSV----------------------------------DFEE----KGGDD-----------------KT-------------------PFCI---MPAKFVDSVHQTY-LAKV------------------------------TDPKE-RLLVS--------PI------------------------------NRD--------------------------LRNL----------P--PM-FVQYGTLERFY-----------DQGKRIIAKAKE-----------------QGV------------T----NW---EVDF---L---EN-------------------------------------------------------------------------MPHDVV---MLPTDVS---------------------------------PAA------------------------------------------------------KEGIRHGCEFAAKLA---A---------RVLS-------AE
>Phyra74165
----------------------------RSLTTSFVA-------------------------------------------------------------------------------------------------------------------------------------VPYIAVKLQLK------------------------LVSLCFAYAA-----RGFK------------------------------------------------PI------------------------------------------------------------------------------------------------------------------------------------------------------------------------------------------FSEWTLAYELTILMMRYM----------------SV-----------VYGETIV---------NENT---------------------------------------HLMREPFAMH----------------------GR-----------------------MILKSSC----------------------------------------------------------------------------------------------------RQHNTVPEKLVANGMEH------------------------MWM-------------------------------------------------RDP-------------------------------------EMK------------Q-----------------------H---------RVVVIH-----------------------------------------------------------FH---------------------------GGGFCIADPLQ--DVELANLEHTKLKQILKEKYE----------CDV-SV-DVLLA--------NYRKAPEFL--------------------------------------YPT----------------------------ALNDCFD-MYK-YV-------------------------------------LDH-----------ENVAPNHVIFSGDSAGGEMSIANCMRLRKE--------------N----------PEL--------------------------QPAAA------------------LCYSPVV----------------------------------DFSE----TDNDE-----------------KT-------------------PYCI---LAANFADNCLATY-LRSV------------------------------TDPKE-RHLVS--------PI------------------------------NHS--------------------------LCNL----------P--PI-FLQWGDLERFY-----------EQGLRFKAKAEA-----------------EGV------------R----NM---EFDI---L---KN-------------------------------------------------------------------------MVHDPV---MFPTAVS---------------------------------PAA------------------------------------------------------EKAITHACEFAAKHL---V---------TVLR-------AG
>Phyra77171
----------------------------RTLVRSPLE-------------------------------------------------------------------------------------------------------------------------------------APIAAIKLQLN------------------------ICSTVAAYVG-----RGFK------------------------------------------------TR------------------------------------------------------------------------------------------------------------------------------------------------------------------------------------------FPQWTLTFEITGNLMRYM----------------FE-----------EFGEVIA---------FENA---------------------------------------ALLREPFAMH----------------------GR-----------------------LILKSNC----------------------------------------------------------------------------------------------------RQHKTVPEKLEANGLEH------------------------TWL-------------------------------------------------RDA-------------------------------------DKT------------Q-----------------------H---------RIVVIH-----------------------------------------------------------FH---------------------------GGGFAMSHPLQ--DVELANQTHTILKHILKDKYQ----------LDV-SV-DVLLA--------NYRKSPENP--------------------------------------FPT----------------------------PDDDCLA-MYQ-FV-------------------------------------LKH-----------ESISPRHVVFSGDSAGAKMSLFNCMRMRDA-------------GN----------AGQ--------------------------LPLGC------------------LLYSPSV----------------------------------DFEE----KGGDD-----------------KT-------------------PFCI---MPAKFVDSVHQTY-LAKV------------------------------ADPKE-RLLVS--------PI------------------------------NRD--------------------------LRNL----------P--PM-FVQYGTLERFY-----------EQGKRIIAKAKE-----------------QGV------------T----NW---EVDF---L---EN-------------------------------------------------------------------------MPHDVV---MLPTDVS---------------------------------PAA------------------------------------------------------KEGIRHGCEFAAKLA---A---------GVLS-------AE
>Phyra77172
----------------------------RMFTTSLVT-------------------------------------------------------------------------------------------------------------------------------------IPWIAVKLQLK------------------------FASLLIAYAA-----RGFQ------------------------------------------------PT------------------------------------------------------------------------------------------------------------------------------------------------------------------------------------------FPEWTLAFELTISMTRYI----------------FV-----------EYSSTIV---------HGNT---------------------------------------SRVRDAVKQY----------------------GL-----------------------KILKPNC----------------------------------------------------------------------------------------------------RQHNTVPEKLVANGMEH------------------------TWL-------------------------------------------------RDA-------------------------------------DKK------------Q-----------------------H---------HVVVIH-----------------------------------------------------------YH---------------------------GGGYCISDPLQ--DVEFANQTHTKLKQILKSQYQ----------LDV-SV-DVLLA--------NYRMAPEFL--------------------------------------YPT----------------------------ALNDCFD-MYK-YV-------------------------------------LEH-----------ESIAPNHVVFSGDSAGAEMSMTNCMRLRKE--------------N----------PEL--------------------------QPAAA------------------LCYSPVV----------------------------------DFNE----VKGDE-----------------ES-------------------PYCL---LVTNFLDVCLPLY-LHNV------------------------------TDAEE-RRLVS--------PI------------------------------NNC--------------------------LVDL----------P--PM-FVQWGSLERFY-----------AQAQRFKAKAET-----------------EGV------------T----NM---EFDF---L---EN-------------------------------------------------------------------------MVHDVV---VLPPAMS---------------------------------PSA------------------------------------------------------EMGIQHGCEFAARHL---A---------PVLH-------KT
>XP_008896182.1
----------------------------WPLATSFVL-------------------------------------------------------------------------------------------------------------------------------------VPYIALKLQFK------------------------LATLLFEAAV-----RRFK------------------------------------------------PT------------------------------------------------------------------------------------------------------------------------------------------------------------------------------------------FPEWTLAYELTISMMRFM----------------FL-----------DYGHIIA---------DVNA---------------------------------------QRLRGPFQLH----------------------GK-----------------------AILKSCC----------------------------------------------------------------------------------------------------RKHNTIPEKLVANGMEH------------------------MWL-------------------------------------------------RDP-------------------------------------EKK------------E-----------------------H---------RVVVIH-----------------------------------------------------------YH---------------------------GGGYCISDPLQ--DVELANLEHTKLKETLKEKYE----------LDV-SV-DVLLA--------NYRMAPEFL--------------------------------------YPT----------------------------SLNDCFD-MYK-YV-------------------------------------LKH-----------ENILPNHVVFSGDSAGAEMSMTNCMRLRKE--------------S----------PEL--------------------------QPVAA------------------LCYSPVV----------------------------------DFSE----TGNDE-----------------KT-------------------PYCI---LSANFADSCLATY-LRSV------------------------------TDPDE-RRLVS--------PI------------------------------NHS--------------------------LRDL----------P--PI-FLQWGDMERFY-----------EQGLRFKAKADA-----------------EGV------------A----NM---EVDI---L---KN-------------------------------------------------------------------------MVHDPV---MLPTAVS---------------------------------PAA------------------------------------------------------VKGIRNACEFAAKHL---A---------PVLR-------AS
>XP_009522838.1
----------------------------RLHTTSLVL-------------------------------------------------------------------------------------------------------------------------------------VPFIAIRLQLK------------------------LASLFAAYAS-----RGFK------------------------------------------------PT------------------------------------------------------------------------------------------------------------------------------------------------------------------------------------------FPEWTLAYELTTFMMRYM----------------FE-----------EYGHTIV---------DDNT---------------------------------------HLMREPFAMH----------------------GR-----------------------LILHSNY----------------------------------------------------------------------------------------------------RQHKTVPEKLVANGMEH------------------------MWL-------------------------------------------------RDT-------------------------------------ETK------------D-----------------------Q---------RIVVIH-----------------------------------------------------------YH---------------------------GGGYCISDPLQ--DVELANQTHSVLKRILKDQHN----------LEV-SV-DVLLA--------NNRKAPEFL--------------------------------------YPT----------------------------ALNDCFD-MYK-YV-------------------------------------LKH-----------ENIAPGH-------------------------------------------------------------------------------------------------------------------------------------------------------RDD-----------------KA-------------------PYCI---LVTNFADRCIATY-LSSV------------------------------SDPEK-RRQAS--------AI------------------------------NQN--------------------------LRGL----------P--PI-FLQWGELERFY-----------EQGMRFKAKAEA-----------------EGA------------T----NM---EFDV---L---QN-------------------------------------------------------------------------MVHDPV---MFPTAVS---------------------------------PAA------------------------------------------------------EKGIWNGCVFAAKHL---A---------NALR-------SV
>EPrPV00000022619
----------------------------RPLVRSLVD-------------------------------------------------------------------------------------------------------------------------------------VPLVSLRLQGC------------------------VAWSVLAYVG-----RGFK------------------------------------------------PR------------------------------------------------------------------------------------------------------------------------------------------------------------------------------------------FPNWSLTFEVAARLMRFM----------------FD-----------QYGDVIA---------HENA---------------------------------------AMMRAPFAMH----------------------GK-----------------------MILKSNC----------------------------------------------------------------------------------------------------KLHGTRAEKLEAHGLDH------------------------WWL-------------------------------------------------RDV-------------------------------------DAA----------AGK-----------------------P---------RLVVIH-----------------------------------------------------------YH---------------------------GGGFAMSDPLQ--DVELANQTHSLLKQALRETHG----------IDV-AV-DVLLS--------NYRKAPEHP--------------------------------------YPA----------------------------PFDDCFA-TYE-HV-------------------------------------LAH-----------EQLPPNRILLSGDSAGGWMSLAICKRLRDA--------------G----------RDAD-------------------------LPLAA------------------LLYSPLA----------------------------------DFDE----KGGDE-----------------KT-------------------PHCV---LAAQFVDAVHNAY-LAKL------------------------------TDLAA-RREAS--------PV------------------------------NWD--------------------------LTRL----------P--PM-FVQYGTEERFY-----------EQGLRLKAIADK-----------------QGV------------T----NW---ELDV---L---EG-------------------------------------------------------------------------MPHDAA---MFPTDVL---------------------------------PFA------------------------------------------------------KEAIRHAAVFAAKRA---A---------PVLA-------GE
>fgenesh_scip_prom.46568.9740
----------------------------RTLVRSPLE-------------------------------------------------------------------------------------------------------------------------------------APIAAIKLQLN------------------------ICNTVIRYVG-----RGFK------------------------------------------------PH------------------------------------------------------------------------------------------------------------------------------------------------------------------------------------------FPQWTLTFEITRSIMRYM----------------FE-----------EFGEVIA---------FENA---------------------------------------HLLREPFAMH----------------------GR-----------------------MILKSNC----------------------------------------------------------------------------------------------------RKHNTIPEKLEANGLEH------------------------MWF-------------------------------------------------RDP-------------------------------------DKK------------Q-----------------------Y---------RVVVIH-----------------------------------------------------------FH---------------------------GGGFAMSHPLQ--DVELANQTHTMLQQMLKDNYQ----------LDI-SV-DVLLA--------NYRKSPENP--------------------------------------YPT----------------------------PDDDCLK-IYQ-FV-------------------------------------LKH-----------ENVSPKHIIFSGDSAGAKLSLFNCIRMRDS--------------N----------PEQ--------------------------LPLCC------------------LLYSPSV----------------------------------DFEE----KGGDE-----------------KS-------------------PFCI---MPAKFVDSVHQTY-LAKV------------------------------TDPEE-RLKVS--------PV------------------------------NRD--------------------------LRNL----------P--PM-FVQYGTLERFY-----------HQGKRIIAKAKE-----------------QGV------------T----NW---EVDF---L---EN-------------------------------------------------------------------------MPHDVV---MLPTDVS---------------------------------PAA------------------------------------------------------KEGIRHGCEFAAKLA---A---------GVLG-------AE
>XP_008896183.1
----------------------------RTLVRSPLE-------------------------------------------------------------------------------------------------------------------------------------APIVASKLQLN------------------------ICSTIATYVR-----RGFK------------------------------------------------PL------------------------------------------------------------------------------------------------------------------------------------------------------------------------------------------FPQWTLTFEIAGNMMRYM----------------FE-----------EFGDVIA---------FENA---------------------------------------ALLREPFAMH----------------------GR-----------------------LILKSNC----------------------------------------------------------------------------------------------------RQHNTVPEKLEANGLDH------------------------VWL-------------------------------------------------RDA-------------------------------------DKK------------L-----------------------Q---------RVVVIH-----------------------------------------------------------FH---------------------------GGGFAMSHPLQ--DVELANQTHTMLKQILKEKYQ----------LDV-SV-DVLLA--------NYRKSPENP--------------------------------------YPT----------------------------PDDDCLT-MHQ-YV-------------------------------------LKH-----------ENITPNRVLLSGDSAGAKMSLFNCIRMRDS-------------NN----------SAQ--------------------------LPLGC------------------LLYSPSV----------------------------------DFEE----KGGDE-----------------KT-------------------PFCI---MPAKFVDNVHQTY-LAKV------------------------------TDPEE-RLKAS--------PI------------------------------NRD--------------------------LRNL----------P--PM-FVQYGTLERFY-----------EQGKRIIAKAKE-----------------QGV------------T----NW---EVDF---L---VN-------------------------------------------------------------------------MPHDVV---MLPTDVS---------------------------------PAA------------------------------------------------------REGIRHGCEFAAKLV---A---------EVLG-------AE
>XP_009521500.1
----------------------------RTLVRSPLE-------------------------------------------------------------------------------------------------------------------------------------APIAAIKLQLN------------------------ICCSIATFIR-----RGLK------------------------------------------------PR------------------------------------------------------------------------------------------------------------------------------------------------------------------------------------------FPQWTLTFEITCNMMRYM----------------FE-----------EFGEVIA---------FENA---------------------------------------ALLREPFAMH----------------------GR-----------------------LILKSNC----------------------------------------------------------------------------------------------------RQHKTVPEKLEANGLEH------------------------MWL-------------------------------------------------RDA-------------------------------------DKK------------Q-----------------------Q---------RVVVIH-----------------------------------------------------------FH---------------------------GGGFAMSHPLQ--DVELANQTHTMLTQILMDKYQ----------LDV-SV-DVLLA--------NYRKSPENP--------------------------------------YPT----------------------------PDDDCLT-IYQ-HV-------------------------------------LKH-----------ENISPKLVLFSGDSAGAKMSLFNCMRMRDA-------------NN----------SEQ--------------------------LPLAC------------------LLYSPSV----------------------------------DFEE----KGGDE-----------------KT-------------------PFCI---MPAKFVDSVHETY-LAKV------------------------------TDPEE-RLKAS--------PI------------------------------NHD--------------------------LRHL----------P--PM-FVQYGTLERFY-----------GQGKRIIAKAKE-----------------QGV------------T----NW---EVDF---L---EN-------------------------------------------------------------------------MPHDAV---MLPTDVS---------------------------------PAA------------------------------------------------------KEGIRHGCEFAAKLA---A---------EMLS-------AE
>EPrPR00000021745
----------------------------RGLYTYKYQ-------------------------------------------------------------------------------------------------------------------------------------VPGIVVRLSGS------------------------ALVSVVKYVV-----RGRK------------------------------------------------PR------------------------------------------------------------------------------------------------------------------------------------------------------------------------------------------FPEWTFASELEQGVLRSI----------------SV-----------HCIAHMV--------KPENA---------------------------------------AYLRDTMEAS----------------------VK-----------------------QSSDTAA----------------------------------------------------------------------------------------------------HETGVSIQYFSLNGLEH------------------------IWL-------------------------------------------------RAK------------------------------------TVEK------------K-----------------------P---------RVV-----------------------------------------------------------------------------------------------------------------------------------------------------------------------------------------------------------------------------------------------------YL-------------------------------------LNE-----------EKLLPSQVMVMGDSAGGGLTMATLLRARDE--------------D----------PSL--------------------------LPAAA------------------ILSCPMV----------------------------------DRSY----KGDDR-----------------DT-------------------PYCT---LTANSIGAFWNAY-HSGE------------------------------GEPKT-WGDAS--------PV------------------------------HCD--------------------------LRDL----------P--PV-YIQAAEFDYLL-----------PHSTTLYDKAKK-----------------AGL------------T----TW---MLEI---E---RR-------------------------------------------------------------------------VPHAFT---SAPRSNW---------------------------------PTA------------------------------------------------------AQSLDKMSVFAATQF---A---------RAAS-------VQ
>XP_009537787.1
----------------------------AVLRQLAWE-------------------------------------------------------------------------------------------------------------------------------------LGFVFMRVVTV------------------------VSKTFMQYVA-----RGRT------------------------------------------------TK------------------------------------------------------------------------------------------------------------------------------------------------------------------------------------------FPNWSLRFELLHTVLRVC----------------TE-----------TYGERIA--------IESHA---------------------------------------QWVRAQSDLL----------------------GS-----------------------LLGCFSC----------------------------------------------------------------------------------------------------HRFNRSLEAVHFNGLEH------------------------VWL-------------------------------------------------HNKQL----------------------------------RPRG------------A-----------------------K---------RLVVLY-----------------------------------------------------------LH---------------------------GGGFAVLSPRL--YTSLGAELAATIESELKLR----------SGRDL-SV-DVLLG--------NYRKAPECS--------------------------------------FPT----------------------------PPQDTVA-LYRDYL-------------------------------------LQH-----------EKLQPSQIILAGDSAGGGLVMSTMLRVRDS--------------S----------PEL--------------------------LPLAA------------------MLLAPAV----------------------------------DLTG------DEP-----------------DA-------------------PHCF---LSRPMCKAFTLAY-HPTY------------------------------TDPRT-WADAS--------SA------------------------------HCD--------------------------LRGL----------P--PV-LLQLGRLDYIF-----------QHGDRLAAKAKA-----------------DGV------------T----NW---ELDV---H---DD-------------------------------------------------------------------------MPHVFS---VFPSFVL---------------------------------PYA------------------------------------------------------QVGVQKLATFAAKSF---V---------KSEG-------CD
>EPrPA00000022905
----------------------------GGWYERPWE-------------------------------------------------------------------------------------------------------------------------------------LPGVVTRLLYT------------------------VMVTLTEYVA-----RGWK------------------------------------------------PV------------------------------------------------------------------------------------------------------------------------------------------------------------------------------------------FAEWTLSFEIARAVSRAF----------------LT-----------HYGHRIM--------VARNA---------------------------------------RILRAQTAVV----------------------GT-----------------------LMGVYYC----------------------------------------------------------------------------------------------------RQHGTTTERLVHNGLEH------------------------IWI-------------------------------------------------RTAPP----------------------------------RSTP------------A-----------------------R---------RVVVLF-----------------------------------------------------------FH---------------------------GGGYAVNSPRM--YIPFGSELQHRLRRTLRGKHR--------QEDTF-EV-EVLLA--------NYRKTPEFQ--------------------------------------HPI----------------------------PPLDAVA-MYE-YL-------------------------------------LEQ-----------QRLSPSQIVILGDSAGGGLAIATLLRVRDR--------------N----------PEL--------------------------LPASA------------------ILSCPFV----------------------------------DLET----RGDER-----------------KV-------------------PYCI---LADKAGEAIWQSY-HPRQ------------------------------GHPSM-WGDAS--------PV------------------------------HCD--------------------------LRGL----------P--PV-YIQAGELDYIL-----------PHAKRLMEKARA-----------------DGV------------T----NW---RLEI---F---EN-------------------------------------------------------------------------MPHVFT---NFPPSVL---------------------------------PTA------------------------------------------------------ARGLDAMAEYAAASF---M---------RHDK-------ST
>fgenesh_scip_prom.28083.9916
----------------------------WPFATSFVL-------------------------------------------------------------------------------------------------------------------------------------VPYIALKIQFK------------------------LLSLLVEAAG-----RGFK------------------------------------------------PT------------------------------------------------------------------------------------------------------------------------------------------------------------------------------------------FPEWTLTYELTISMMRYT----------------FL-----------DYGHLVA---------DQNA---------------------------------------HRLRGPFQIH----------------------GK-----------------------MVLKSCC----------------------------------------------------------------------------------------------------REHNTVPEKLVANGMEH------------------------MWM-------------------------------------------------RDP-------------------------------------EKK------------Q-----------------------H---------RVVVIH-----------------------------------------------------------FH---------------------------GGGYCISDPLQ--DVELANLEHTKLKQILKEKFQ----------LDV-SV-DVLLA--------NYRMAPEFL--------------------------------------YPT----------------------------SLNDCFD-MYK-YV-------------------------------------LEH-----------ESIAPAHVVFSGDSAGAEMSMTNCMRLRKE--------------S----------PEL--------------------------QPVAA------------------LCYSPVV----------------------------------DFSE----TDNDE-----------------KT-------------------PFCI---LAAKFADNCLATY-LRSV------------------------------TDPEQ-RRLVS--------PI------------------------------NQS--------------------------LRDL----------P--PI-FVQWGDLERFY-----------EQGLRFKAKAEA-----------------EGV------------T----NM---EFDI---L---KN-------------------------------------------------------------------------IVHDPV---MFPTVVS---------------------------------PAA------------------------------------------------------EKGITHACEFAAKHL---A---------LVLR-------SE
>Phyra77173
----------------------------WPFATSFVL-------------------------------------------------------------------------------------------------------------------------------------VPYIALKIQFK------------------------LLSLLVEAAG-----RGFK------------------------------------------------PT------------------------------------------------------------------------------------------------------------------------------------------------------------------------------------------FPEWTLSYELTISMMRYT----------------FL-----------DYGHIVA---------DQNA---------------------------------------HRLRGPFQMH----------------------GK-----------------------VVLKSCC----------------------------------------------------------------------------------------------------QKHNTVPEKLVANGMEH------------------------MWM-------------------------------------------------RDP-------------------------------------EKK------------Q-----------------------H---------RVVVIH-----------------------------------------------------------FH---------------------------GGGYCISDPLQ--DVELANLEHTKLKQILKEKYQ----------LDV-SV-DVLLA--------NYRMAPEFL--------------------------------------YPT----------------------------ALNDCFD-MYK-YV-------------------------------------LQH-----------ESIAPNHVVFSGDSAGAEMSMTNCMRLRKE--------------S----------PEL--------------------------QPVAA------------------LCYSPVV----------------------------------DFSE----TDNDE-----------------KT-------------------PYCI---LAASFADNCLATY-LRSV------------------------------TDPEQ-RRLVS--------PI------------------------------NHS--------------------------LRDL----------P--PL-FVQWGELERFY-----------EQGLRFKAKAEA-----------------EGV------------T----NM---EFDI---L---KN-------------------------------------------------------------------------IVHDPV---MFPTAVS---------------------------------PAA------------------------------------------------------EKGITHACEFAARHL---A---------PVLR-------SE
>EPrPR00000021747
----------------------------RGLCTTHWQ-------------------------------------------------------------------------------------------------------------------------------------LPGVAARIVYT------------------------VVHTLCEYAS-----RGFR------------------------------------------------PL------------------------------------------------------------------------------------------------------------------------------------------------------------------------------------------FHEWTLAFELAAA-----------------------------------------------------------------------------------------------------------------------------------------------------------------------------------------------------------------------------------------------------------------WQHGASTHRFSHNGLEH------------------------VWV-------------------------------------------------RSPSP--------------------------QPTTARSDPTKP------------R-----------------------R---------RVVVLY-----------------------------------------------------------FH---------------------------GGGYALLSPRL--YIAFACELQHRVRDRLRDKLS--------MGEPV-DV-EILLA--------NYRKIPENV--------------------------------------HPV----------------------------PAQDAVA-MYK-YL-------------------------------------LDD-----------LQISPSHII-------------------------------------------------------------------------------------------------------------------------------------------------------R-----------------KV-------------------PHCI---IGDKIGITMLKTF-HPRQ------------------------------GDPST-WGDAS--------PV------------------------------HCD--------------------------LSGL----------P--PL-YIQAAELDYIL-----------PQSKRLFEKSKE-----------------DGV------------T----DW---ELEI---F---SN-------------------------------------------------------------------------MPHVFS---FFPPQIL---------------------------------PSA------------------------------------------------------ARGLDAMAEYAATKF---A---------LKLQ-------QA
>EPrPR00000019555
----------------------------ASYTRNIWQ-------------------------------------------------------------------------------------------------------------------------------------MPRVIITLVFA------------------------LVRATFAYVL-----RGCK------------------------------------------------PV------------------------------------------------------------------------------------------------------------------------------------------------------------------------------------------FPEWTFKFELARAGARALR---------------SG-----------PLAPNVT--------QPRNA---------------------------------------RYSNLTMKTL----------------------GM-----------------------RSGPKIC----------------------------------------------------------------------------------------------------QQHGTKMEIIEFNGMEH------------------------VWI-------------------------------------------------RESAP-------------------------------AADDLSH------------K-----------------------E---------RFVVLY-----------------------------------------------------------YH---------------------------GGGFVLYSPHF--FVDLANRVRTAIMKIIHEDYP--------NMTNV-SV-ECFLA--------NYRKAPDFP--------------------------------------YPV----------------------------PQEDALA-AFE-HI-------------------------------------VEA-----------ENLDPSRIA-----------------------------------K----------GLG--------------------------QPGGA------------------ILSCPFV----------------------------------DFQV-----EEQA-----------------DD-------------------SLCV---LPLELGQAMMDAF-LPTR------------------------------KDPTT-WGDAA--------PV------------------------------YSD--------------------------LSGL----------P--PA-LIQVGSVDTIY-----------LSAIKLYEKAVA-----------------DGL-----------GG----TW---ELDV---F---LH-------------------------------------------------------------------------MPHAFT---VLSEKLL---------------------------------PDV------------------------------------------------------AKGIDHFAHFAVRMF---H---------RVSY-------SS
>EPrPV00000022028
----------------------------RPFCESFGD-------------------------------------------------------------------------------------------------------------------------------------LLALAVHVAAA------------------------ANVALLRFVT-----RGAR------------------------------------------------PR------------------------------------------------------------------------------------------------------------------------------------------------------------------------------------------FPQWTL-----------------------------------------AHGAHIL--------KPANA---------------------------------------LAMRRNFELI----------------------GR-----------------------AVGAVSS----------------------------------------------------------------------------------------------------WLHGTRVEAFEAFGLEH------------------------L--------------------------------------------------------------------------------------------------------------------------------------------------------------------------------------------------------------------------------------------------PRF--FVDFCNRLRRELLVQLAPD------------NAT-DV-QVLLA--------NYRKLPESA--------------------------------------FPA----------------------------PLDDALA-MFD-YL-------------------------------------TRT-----------RGVAPSDVVLAGDSAGGGLVLATLLRLRAA-------------------------GRA--------------------------LPRAA------------------VCSCPYV----------------------------------DLSA------DVA-----------------VA-------------------EHCF---ISKTMLDAIRTEA-----------QR----------------------EPSGA-WLEGV--------ML------------------------------ERD--------------------------LHGL----------P--PL-L-----------------------------RAKA-----------------HGV-----------------AV---ELDL---H---RF-------------------------------------------------------------------------MPHVFT---LFPPFML---------------------------------PYA------------------------------------------------------DVGVQHMAQFVARQL---D---------GPAQ-------AA
>PYU1_T009208
----------------------------TSLLVFVAE------------------------------------------------------------------------------------------------------------------------------------ALVLLPVLLVAT------------------------IVATIVQFLA-----RGCR------------------------------------------------PR------------------------------------------------------------------------------------------------------------------------------------------------------------------------------------------FPKWTLRFEIATALKRCI----------------TE-----------RYGESMT--------HEPAA---------------------------------------TRFRRVTEVL----------------------GN-----------------------MAGRAAC----------------------------------------------------------------------------------------------------RSHGTHVEPEIANGLEH------------------------LWI-------------------------------------------------KAAVT-----------------------------SAAGEKQRK------------T-----------------------Q---------RFVVLY-----------------------------------------------------------YH---------------------------GGGYVVYCPRY--FIAYCNLLRASILDQLQAQF---------PNDSV-EL-DVFIA--------NYRKAPLHP--------------------------------------FPI----------------------------PADDAVL-AYE-FL-------------------------------------VQH-----------HKIAPNRILLAGDSAGGGLVMSTLLRLRDA--------------G---------KSSI--------------------------MPLAA------------------MITCPYV----------------------------------DMSP---ENSDFV-----------------SP-------------------PHCG---LSQNLMAAFRRAL-LKNP------------------------------DDPAS-WRPHS--------AV------------------------------HSD--------------------------LRNL----------P--PV-FVQAADLDYIF-----------NNATRLIAKAKA-----------------DGV------------R----NW---EIDI---H---EG-------------------------------------------------------------------------VPHVFT---TSSPSVL---------------------------------PYA------------------------------------------------------LVGVQRISTFAVKHI---H---------QSLT-------KL
>EPrPW00000016713
----------------------------ASLLSTALE-------------------------------------------------------------------------------------------------------------------------------------VVLFPMLLLFT------------------------TTKTLVQYTA-----RGFR------------------------------------------------PL------------------------------------------------------------------------------------------------------------------------------------------------------------------------------------------YPKWTLKFELVRALTRFV----------------TE-----------RYGETLP--------LESVS---------------------------------------HRMRRLSETL----------------------GT-----------------------LGGKASC----------------------------------------------------------------------------------------------------KKHQSVFEPEIVNGLEH------------------------LWL-------------------------------------------------KAAD-----------------------------------KSGD------------G-----------------------E---------RFVVIY-----------------------------------------------------------FH---------------------------GGGFALDSPRA--AIETCNSLRTGIATELQAPSA--------TPHSV-QL-DFFIA--------NYRKTPVHK--------------------------------------FPA----------------------------PQQDALL-IYE-YL-------------------------------------VEH-----------HKIPPSNIIVMGDSAGGGLAISTLLGLRDT--------------N---------KSHL--------------------------MPLAG------------------VLLCGFV----------------------------------DYTA---PAKDAV-----------------QP-------------------PHCV---LAQPLMNGFRKAA-LPNP------------------------------DDQLE-ARKFS--------PL------------------------------YAD--------------------------LRGL----------P--PM-FIQGATLDFLY-----------KNTLGLVAKAKA-----------------DGV-----------LK----NW---EVDI---H---EG-------------------------------------------------------------------------VPHIFA---ISSQSIL---------------------------------PYA------------------------------------------------------AVGVQRIAEFVVKKI---H---------ERLD-------DD
>EPrPR00000021746
----------------------------GGLYRYPWQ-------------------------------------------------------------------------------------------------------------------------------------MPGVAIRLSCA------------------------AAIAVLQYVA-----RGCK------------------------------------------------PL------------------------------------------------------------------------------------------------------------------------------------------------------------------------------------------FDEWTLPFEITRAVLRCM----------------VT-----------YYSPVIL--------HQPTA---------------------------------------QYMRRQSDWA----------------------GH-----------------------VLGMIAC----------------------------------------------------------------------------------------------------RRDGTETKSFLYNGLEH------------------------VWV-------------------------------------------------RSQSP--------------------------------QSSRGH------------E-----------------------R---------RYVVLY-----------------------------------------------------------YH---------------------------GGGYAILSPKY--YISSTSDLLVRIRQQLQAK----------SNETV-SV-EVLLA--------NYRKTPEHP--------------------------------------YPA----------------------------PPDDALV-MYQ-YL-------------------------------------LDV-----------ERVPPQNIIIAGDSAGAGLALTTLLRVRDE--------------N----------PLK--------------------------LPRAA------------------ILSCPYV----------------------------------DLEM----RGDER-----------------KV-------------------PYCI---VADGAVHAIPKGY-VPWG------------------------------GSPET-WGDAS--------PL------------------------------HCN--------------------------LGGL----------P--PV-YIITGEFDYIL-----------PQAHRLMERAKE-----------------DGA------------T----DW---QLDV---H---KH-------------------------------------------------------------------------MSHVFM---NLPTFIL---------------------------------PQA------------------------------------------------------TKGLDAMAAFATAKW---S---------AKEA-------PE
>HpaP806365
----------------------------KGMCSSPWE-------------------------------------------------------------------------------------------------------------------------------------TVRLVGRLVTV------------------------VSSTTFWFVA-----RGCK------------------------------------------------PR------------------------------------------------------------------------------------------------------------------------------------------------------------------------------------------YQNWTLGFEVLCAVIREC----------------TR----------GSRGKLMVM-------NAKHA---------------------------------------CALRSQSAAF----------------------GT-----------------------LLGWFAC----------------------------------------------------------------------------------------------------RQHGRRLEAVHINNLEH------------------------IWL-------------------------------------------------RSAVP----------------------------------STPT------------A-----------------------K---------RFVVLY-----------------------------------------------------------IH---------------------------GGGCTLMSPRF--YITFGATLASAIEHELRHQLG--------TKESI-QV-DVFLG--------NYRKAPEHC--------------------------------------FPT----------------------------PPKDVVA-AYK-YL-------------------------------------IET-----------EGIVPKQTILAGDSAGGGLVMSTILRIRDE--------------H----------KEL--------------------------LPLAV------------------TLICPAV----------------------------------DLSEVETHGDPEV-----------------SS-------------------ARCL---LSPEMIAAGRLGY-HTTA------------------------------ADPTT-WLDAS--------SV------------------------------HCD--------------------------LRGL----------P--PV-FVQAASFDYIY-----------QHAVRLAQKAKS-----------------DGV------------T----DW---ELDV---H---EH-------------------------------------------------------------------------LPHVFT---IFPSFVL---------------------------------PYA------------------------------------------------------QVGVQRVAAFAAKQI---V---------KALE-------SP
>XP_009539974.1
----------------------------KGMCRAPWE-------------------------------------------------------------------------------------------------------------------------------------SLSVFIRIIAA------------------------VSKTFMQYVA--------------------------------------------------------------------------------------------------------------------------------------------------------------------------------------------------------------------------------------------------------------------RVC----------------TE-----------TYGERIA--------IESHA---------------------------------------QWVRAQSDLL----------------------GS-----------------------LLGCFSC----------------------------------------------------------------------------------------------------HRFNRSLEAVHFNGLEH------------------------VWL-------------------------------------------------PNKQL----------------------------------RPRG------------A-----------------------K---------RLVVLY-----------------------------------------------------------LH---------------------------GGGFAVLSPRL--YTSLGAELAATIESELKLR----------SGRDL-SV-DVLLG--------NYRKAPECS--------------------------------------FPT----------------------------PPQDTVA-LYRDYL-------------------------------------LQH-----------EKLQPSHIILAGDSAGGGLVMSTMLRVRDS--------------S----------PEL--------------------------LPLAA------------------MLLAPAV----------------------------------DLTG------DEP-----------------DA-------------------PHCF---LSRPMCKAFTLAY-HPTY------------------------------TDPRT-WADAS--------SA------------------------------HCD--------------------------LRGL----------P--PV-LLQLGRLDYIF-----------QHGDRLAAKAKA-----------------DGV------------T----NW---ELDV---H---DD-------------------------------------------------------------------------MPHVFS---IFPSFVL---------------------------------PYA------------------------------------------------------QVGVQKLATFAAKSF---A---------KSEG-------CE
>EPrPI00000025542
----------------------------TSLLSTAVE-------------------------------------------------------------------------------------------------------------------------------------LVIFPVLLAFT------------------------VVKTLAQFAS-----RGFT------------------------------------------------PL------------------------------------------------------------------------------------------------------------------------------------------------------------------------------------------FPKWTLRFEVSCALKRLV----------------TE-----------RYGEALS--------CEPSA---------------------------------------GRFRRLTELV----------------------GS-----------------------TAGWFSC----------------------------------------------------------------------------------------------------LRHHTAMEPEIVNRLEH------------------------LWI-------------------------------------------------RSSIS----------------------------SETRHGGSSK------------N-----------------------P---------RFVVLY-----------------------------------------------------------YH---------------------------GGGYAVYSPRY--FVDYCNMLRAAIVRELRMSSSS-------AVNSV-EI-DFFIA--------NYRKTPVHK--------------------------------------FPV----------------------------PAQDAQL-MYE-YL-------------------------------------VEH-----------HKISPRHIIIAGDSAGGGLTMSTLLGLRNA--------------N---------KQSL--------------------------MPLAA------------------VLSCAYL----------------------------------DLTE---EPEGFV-----------------PA-------------------PHCG---LSQTLIRSFRQAA-LTNP------------------------------DDPVE-ARKHS--------AV------------------------------YSD--------------------------LRGL----------P--PV-FVQAASLDYIY-----------QNSLDLIAKAKA-----------------DGV-----------LQ----DW---EVDL---H---EG-------------------------------------------------------------------------VPHVFM---TTSPSVL---------------------------------PYA------------------------------------------------------AVGVQNIAKFAVKQI---Q---------SSLE-------QK
>EPrPW00000021173
----------------------------ASLLSTVVE-------------------------------------------------------------------------------------------------------------------------------------VVLFPVLLAFT------------------------ATKTLALYVG-----RDCK------------------------------------------------PL------------------------------------------------------------------------------------------------------------------------------------------------------------------------------------------HPKWTLSFELTRAVARLA----------------TE-----------RYGNAMS--------LESVS---------------------------------------GRLRRLSELS----------------------GT-----------------------LTGKAVC----------------------------------------------------------------------------------------------------KQHHTAIEPETVDGLEH------------------------LWL-------------------------------------------------RST------------------------------------NKSD------------G-----------------------E---------RFVVLY-----------------------------------------------------------FH---------------------------GGGYALDSPRS--MIGACNLLRAAMVQELQASAS----------CEI-EL-DFFLA--------NYRKTPDNK--------------------------------------FPV----------------------------PQQDALL-IYE-YL-------------------------------------VEH-----------HKIPPSRIIVMGDSAGAGLTISTLLGLRDA--------------N---------KSHL--------------------------MPLAA------------------VSICGYF----------------------------------DLTE---EPQNFV-----------------PP-------------------PHCI---LSQSSVHGVRKAA-LTDP------------------------------DDQAE-ARKYS--------AV------------------------------HAD--------------------------LRGL----------P--PV-FVQAASLDYLC-----------KNSLDLIAKAKA-----------------DGV-----------LD----NW---EVDI---H---EG-------------------------------------------------------------------------VAHDFT---IMSPSTL---------------------------------PYA------------------------------------------------------AVGMQHIAVFVAKQI---Q---------ASLN-------KA
>EPrPI00000025630
----------------------------QPFCCTFSE-------------------------------------------------------------------------------------------------------------------------------------ICVLFVQVAWA------------------------MVRVIVQYML-----RGCK------------------------------------------------PK------------------------------------------------------------------------------------------------------------------------------------------------------------------------------------------FPEWTLAYELFLAKSFVT----------------GE-----------FGGANVI--------KPNNV---------------------------------------VVYRRLFESG----------------------AD-----------------------VMGWVYC----------------------------------------------------------------------------------------------------RYYEAATEFFQHNGLEH------------------------MWV-------------------------------------------------KSATA----------------------------SSTSQSSTAT------------T-----------------------K---------RVVVLY-----------------------------------------------------------YH---------------------------GGGYVFGSPRS--YAYYLVRVRDHVAKAIAKVQRD----NGEADQPV-QV-DVLVA--------TYRKIPEHR--------------------------------------YPV----------------------------PVDDSLA-MYN-YL-------------------------------------VNE-----------EKVSPSQIVVAGDSAAGGLVMSVLLRLRNA-------------------------KRA--------------------------MPVAS------------------IVVSPWG----------------------------------NMLA------DVA-----------------RA-------------------ENCF---LPKTIVDSFRDHC-LVAALA----ADP-----------------ANPEAAMES-LQEAM--------SA------------------------------KAD--------------------------LTGL----------P--PL-FILAGEFDVLY-----------QQSLSLAENAKR-----------------HGV-----------------DV---ELDV---H---KH-------------------------------------------------------------------------MPHVFC---FLPGVMM---------------------------------PQS------------------------------------------------------EVGIANLAAFAAKKL---I---------RVRE-------A-
>EPrPW00000025851
----------------------------RPFCCSLSD-------------------------------------------------------------------------------------------------------------------------------------LIL------------------------------------LLVYVA-----RGCK------------------------------------------------PR------------------------------------------------------------------------------------------------------------------------------------------------------------------------------------------FPEWTLSYELFQAVASTA----------------GE-----------QGGANIT--------KPLNV---------------------------------------VGFRR--------------------------------------------------------------------------------------------------------------------------------------------------------------------------HNGLEH------------------------VWL-------------------------------------------------KPAAA--------------------------------ATPQLS------------S-----------------------E---------PLVVLY-----------------------------------------------------------FH---------------------------GGGYAVCSPRM--YVDFGNRLLNHIAKAIASNDTTSEPDSEPATPTV-QV-HVLLA--------NYRKIPEHR--------------------------------------FPV----------------------------PVDDALA-MYD-YL-------------------------------------VND-----------QRVSPSRIVIAGDSAGGGLTIATLLRLRNA-------------------------QRT--------------------------MPAVA------------------LITCPYV----------------------------------DMTA------NFA-----------------KS-------------------EHCF---ISKSMLEGIRDQC-ITAATA----SST-----------------IPVASVPKC-LQEAV--------TV------------------------------SAD--------------------------LTGL----------P--PL-FILAGEFDILY-----------SQSLGLEETARR-----------------HGV-----------------DV---EIDV---H---KH-------------------------------------------------------------------------MPHVFC---LLQERML---------------------------------KPS------------------------------------------------------EVGIAQLAAFAAKHV---K---------GARR--------G
>PYU1_T009170
----------------------------RPFCCSFRD-------------------------------------------------------------------------------------------------------------------------------------FCAVLVHVIVS------------------------VVIAIAKFVG-----RKCK------------------------------------------------PR------------------------------------------------------------------------------------------------------------------------------------------------------------------------------------------FPEWTVYYELFQAFAYAA----------------GE-----------LGGQHIT--------KPINA---------------------------------------PRFRRLFDAL----------------------GD-----------------------LQGFVAC----------------------------------------------------------------------------------------------------AVYGATTERFEYNGLEH------------------------IWV-------------------------------------------------RPNGV-----------------------------TKQVAGGVP------------L-----------------------R---------RLVVIY-----------------------------------------------------------YH---------------------------GGGYSLCSPRF--YVGFAARLRDQVAREV---------------EPV-EV-HLLLA--------NYRKIPEHR--------------------------------------FPV----------------------------PVDDALT-MFD-YL-------------------------------------VDH-----------EHVAPSDVVMGGDSAGGGLVIATLMRLRDA-------------------------QRE--------------------------MPAAA------------------LCTCPYV----------------------------------DMLA------RID-----------------SS-------------------EHCF---IHQSMLDGIRDYC-VKTVSQ----KQ----------------------DPLVA-LREAV--------SV------------------------------NSD--------------------------LRGL----------P--PL-FILAAEFDILY-----------PQSKGLARTARR-----------------DSV-----------------DV---ELDV---H---AR-------------------------------------------------------------------------MPHVFC---LLPKAVL---------------------------------PRS------------------------------------------------------EVAVANMAAFVARKV---V---------AARAS--------
>TDH73769.1
----------------------------GGFCRTPFE-------------------------------------------------------------------------------------------------------------------------------------TAQLVAGVSWT------------------------LVRIVIQYIM-----RGFQ------------------------------------------------PK------------------------------------------------------------------------------------------------------------------------------------------------------------------------------------------FPKWTLRYELLHGLMRSA----------------AD-----------MFGERIV--------EVQHA---------------------------------------RVIRYHSALF----------------------GT-----------------------LLGCFAR----------------------------------------------------------------------------------------------------WQHSLKLESVHFNGLEH------------------------LWL-------------------------------------------------RSSTC--------------------------------MNSQRE------------R-----------------------K---------RLVVLF-----------------------------------------------------------FH---------------------------GGG----------------SLVGAIKQQLAS-------------EDV-DV-DIFLA--------NYRKLPEYP--------------------------------------FPV----------------------------PAEDAVA-MYQ-YL-------------------------------------LQQ-----------EKVKPSQIIVAGDSAGGGLVLSTLLRLRDS-----------------------TEKIP--------------------------LPLAA------------------IVMCPLA----------------------------------DLTW----GENDK-----------------AS-------------------EHCL---VPLCMAAAIVLTY-HPTR------------------------------DDPST-WADAS--------PV------------------------------HCD--------------------------LRGL----------P--PI-FLQSATLDTLY-----------QHSVRLEAKAVA-----------------DGV------------N----NW---EVDV---H---EG-------------------------------------------------------------------------VPHVFM---VIPGYVL---------------------------------PYA------------------------------------------------------RVGIQRIATFAANQF---T---------RASN-------K-
>XP_008903951.1
----------------------------MGMCRTPWE-------------------------------------------------------------------------------------------------------------------------------------SVILLQRIIVT------------------------AFKTFVQFAI-----RRCT------------------------------------------------IK------------------------------------------------------------------------------------------------------------------------------------------------------------------------------------------FPNWSLRFELLHSMISVC----------------TE-----------SFGERMA--------TQKHA---------------------------------------QWIRAQSDVV----------------------GS-----------------------ILGWFSC----------------------------------------------------------------------------------------------------CQLNRSLEAVHFNGLEH------------------------VWL-------------------------------------------------YNKQR----------------------------------RQNK------------A-----------------------K---------RLVVLY-----------------------------------------------------------MH---------------------------GGGFAVLSPRL--YISLGAVLASTIEKELSKL----------TTEGL-NV-DLLLG--------NYRKAPEYC--------------------------------------FPT----------------------------QPEDAVT-LYENYL-------------------------------------LKH-----------ENLSPSQIILAGDSAGGGLVMSILLRLRES--------------H----------PEN--------------------------LPLAA------------------MLISPAV----------------------------------DLSG------DEP-----------------DA-------------------PGCF---LAREMCKAFSSAY-HPSY------------------------------ADPSK-WEDAS--------SA------------------------------QCD--------------------------LHGL----------P--PV-FLQTGKLDYIF-----------QHGARLAAKAKS-----------------DGV------------T----NW---EIDV---H---ED-------------------------------------------------------------------------MPHVFS---IFPTFVL---------------------------------PYA------------------------------------------------------QVGVQNLATFAAKHF---L---------TARS-------N-
>XP_009521522.1
----------------------------WPFATTFMK-------------------------------------------------------------------------------------------------------------------------------------VPYIALKMQLK------------------------LVSLLFNAAA-----RGFK------------------------------------------------PT------------------------------------------------------------------------------------------------------------------------------------------------------------------------------------------FPEWTLTYELTISMMRYV----------------FL-----------DYGHVVA---------DTNA---------------------------------------HRLRGPFALH----------------------GK-----------------------MILKSCC----------------------------------------------------------------------------------------------------KKHNTVPEKLVANGMEH------------------------MWL-------------------------------------------------RDA-------------------------------------EKK------------E-----------------------T---------RVVVIH-----------------------------------------------------------FH---------------------------GGAYVVSDPLQ--DVELANQTHTKFKQILKEKYQ----------IDA-SV-DVLLA--------NYRMAPQFL--------------------------------------YPT----------------------------ALDDCFT-MYK-YV-------------------------------------LKH-----------ENIAP---LLSGDSAGGEMTLTNCMRLRDT--------------T----------PEL--------------------------KPAAA------------------LCYSPLV----------------------------------DLEE----TGGDD-----------------IT-------------------PHCL---LAANFLDNSLETY-LSSV------------------------------DDPNK-RFKVS--------PI------------------------------NQN--------------------------LKDL----------P--PT-FVQFGTLERFY-----------EQGLRL------------------------GV------------T----NM---ELDL---L---EN-------------------------------------------------------------------------IVHDPV---MFPTAVS---------------------------------PAA------------------------------------------------------EGAIRNACAFAAKHL---A---------PILK-------A-
>XP_009521523.1
----------------------------VSYASTPVL-------------------------------------------------------------------------------------------------------------------------------------IPFIAVKLQLF------------------------VLYLLLAYAA-----RGFK------------------------------------------------PR------------------------------------------------------------------------------------------------------------------------------------------------------------------------------------------FPQWTLAYELTV------------------------------------MGHLLA---------DKNA---------------------------------------HLLRTPFQRH----------------------GK-----------------------SILKANS----------------------------------------------------------------------------------------------------RLHGTVAEKLVANGMEH------------------------MWL-------------------------------------------------RDA-------------------------------------EKK------------E-----------------------T---------RVVVIH-----------------------------------------------------------FH---------------------------GGAYVVSDPLQ--DVELANQTHTKFKQILKEKYQ----------IDA-SV-DVLLA--------NYRMAPQFL--------------------------------------YPT----------------------------ALDDCFT-MYK-YV-------------------------------------LKH-----------ENIAPNHVVLSGDSAGGEMTLTNCMRLRDT--------------T----------PEL--------------------------KPAAA------------------LCYSPLV----------------------------------DLEE----TGGDD-----------------IT-------------------PHCL---LAANFLDNSLETY-LSSV------------------------------DDPNK-RFKVS--------PI------------------------------NQN--------------------------LKDL----------P--PT-FVQFGTLERFY-----------EQGLRL------------------------GV------------T----NM---ELDL---L---EN-------------------------------------------------------------------------IVHDPV---MFPTAVS---------------------------------PAA------------------------------------------------------EGAIRNACAFAAKHL---A---------PILK-------A-
>fgenesh_scip_prom.28083.1040
----------------------------RPFCLSFHE-------------------------------------------------------------------------------------------------------------------------------------VVTLTAHVVSA------------------------ANAAALQFLR-----RGLR------------------------------------------------PK------------------------------------------------------------------------------------------------------------------------------------------------------------------------------------------FPQWTLWYEWFQAIAFAA----------------GQ-----------RNGGHIL--------QMPNA---------------------------------------LAFRRNFEFI----------------------GR-----------------------LLGAAAC----------------------------------------------------------------------------------------------------WRHGNRLESFRHNGLQH------------------------LWL-------------------------------------------------RSRGE---------------------------------KRSDD------------E-----------------------G---------RIVVLY-----------------------------------------------------------FH---------------------------GGGYALFSPRF--FVEFASRLLTQVQSQLRAACGG--------DTSV-DV-QILLA--------NYRKLPEVC--------------------------------------FPA----------------------------PLDDAMA-MFD-YL-------------------------------------VTE-----------ENVSPRSIILAGDSAGGGLVLATLLRLRHA-------------------------RRE--------------------------MPLAA------------------LCNCPYA----------------------------------DLSA------DVA-----------------VS-------------------EHCF---ISKSMLDAIRDFC-VQETP-------------------------------CAS-WREGA--------ML------------------------------HTD--------------------------LRGL----------P--PL-FIQAAEFDILH-----------PQSLQLAKNARS-----------------GGV-----------------RV---ELDV---H---SR-------------------------------------------------------------------------MPHVFT---LFPHFMM---------------------------------PQS------------------------------------------------------SVGIERLAGFITRQL---T---------AHRI-------P-
>HpaP806351
----------------------------RPFCLSFSH-------------------------------------------------------------------------------------------------------------------------------------VCYLAAHVIAA------------------------ANAAILQFMR-----RGLQ------------------------------------------------PK------------------------------------------------------------------------------------------------------------------------------------------------------------------------------------------FPEWTLWYEWFQAIAFAA----------------GQ-----------QNGGHIL--------KLHNA---------------------------------------LAFRRNFELI----------------------GR-----------------------VLGIWAC----------------------------------------------------------------------------------------------------WHHHKELDSFQYNGLEH------------------------LWL-------------------------------------------------RSRSS--------------------------------SKSMDS------------K-----------------------S---------RIVVLY-----------------------------------------------------------YH---------------------------GGGYALFSPRF--FVGFACRLLTRIQSQLGALGGHA-----TDCSTM-DV-QILLA--------NYRKLPEVC--------------------------------------FPA----------------------------PLNDAMM-MFN-YL-------------------------------------IDH-----------EHVLPQNIILAGDSAGAGLVLATLLRLRQA-------------------------GRA--------------------------MPLAA------------------LCSCPYA----------------------------------DLSA------DVT-----------------VS-------------------KHCF---ISKSMLDAIRDLC-VLETP-------------------------------WCS-WREGA--------ML------------------------------QAD--------------------------LRGL----------P--PL-FIQTAEFDILH-----------QQSLQLFTNARC-----------------DGV-----------------DV---KLDV---H---EH-------------------------------------------------------------------------MPHVFT---LFPHFIV---------------------------------PQS------------------------------------------------------SVGIERLAAFVTRQL---T------------L-------P-
>Phyra83701
----------------------------RPFCLSFHE-------------------------------------------------------------------------------------------------------------------------------------VVTLTAHVVSA------------------------ANAAVLQFLR-----RGLR------------------------------------------------PK------------------------------------------------------------------------------------------------------------------------------------------------------------------------------------------FPQWTLWYEWFQAIAFAA----------------GQ-----------RHGGHIL--------KMPNA---------------------------------------LAFRRNFELI----------------------GR-----------------------LLGAAAC----------------------------------------------------------------------------------------------------WRHGNRLESFRYNGLQH------------------------LWL-------------------------------------------------RSSGQ---------------------------------KRSDD------------E-----------------------R---------RIVVLY-----------------------------------------------------------FH---------------------------GGGYALFSPRF--FVEFASRLLTQVQSQLRAARGG--------DASV-DV-EILLA--------NYRKLPEVC--------------------------------------FPA----------------------------PLDDAMA-MFD-YL-------------------------------------VTE-----------EKVSPGNIILAGDSAGGGLVLATLLRLRYA-------------------------RRE--------------------------MPLAA------------------LCNCPYA----------------------------------DLSA------DVA-----------------VS-------------------EHCF---ISKSMLDAIRDFC-VQETP-------------------------------RAS-WREGA--------ML------------------------------HAD--------------------------LRGL----------P--PL-FIQAAEFDILH-----------PQSLQLAKNARS-----------------DGV-----------------CV---ELDV---H---SR-------------------------------------------------------------------------MPHVFT---LFPHFMM---------------------------------PQS------------------------------------------------------SVGIERLAGFITRQL---T---------AHRT-------P-
>Phyra85399
----------------------------RPFCLSFHE-------------------------------------------------------------------------------------------------------------------------------------VVTLTAHVVSA------------------------ANAAVLQFLR-----RGLR------------------------------------------------PK------------------------------------------------------------------------------------------------------------------------------------------------------------------------------------------FPQWTLWYEWFQAIAFAA----------------GQ-----------RHGGHIL--------KMPNA---------------------------------------LAFRRNFELI----------------------GR-----------------------LLGAAAC----------------------------------------------------------------------------------------------------WRHGNRLESFRYNGLQH------------------------LWL-------------------------------------------------RSSGQ---------------------------------KRSDD------------E-----------------------R---------RIVVLY-----------------------------------------------------------FH---------------------------GGGYALFSPRF--FVEFASRLLTQVQSQLRAARGG--------DASV-DV-EILLA--------NYRKLPEVC--------------------------------------FPA----------------------------PLDDAMA-MFD-YL-------------------------------------VTE-----------EKVSPGNIILAGDSAGGGLVLATLLRLRYG-------------------------RRE--------------------------MPLAA------------------LCNCPYA----------------------------------DLSA------DVA-----------------VS-------------------EHCF---ISKSMLDAIRDFC-VQETP-------------------------------RAS-WREGA--------ML------------------------------HAD--------------------------LRGL----------P--PL-FIQAAEFDILH-----------PQSLQLAKNARS-----------------DGV-----------------CV---ELDV---H---SR-------------------------------------------------------------------------MPHVFT---LFPHFMM---------------------------------PQS------------------------------------------------------SVGIERLAGFITRQS---T---------AHRT-------P-
>TDH73779.1
----------------------------RPFCLSFKE-------------------------------------------------------------------------------------------------------------------------------------VCTLTAHVGTA------------------------ANTAVLQFIQ-----RGFC------------------------------------------------PK------------------------------------------------------------------------------------------------------------------------------------------------------------------------------------------FAEWTLWYEWFQAIALAA----------------GQ-----------HNGGHVL--------KMSNA---------------------------------------LAFRRNFELM----------------------GW-----------------------LLGAFAC----------------------------------------------------------------------------------------------------WRHKHKLESFWYNGLEH------------------------LWL-------------------------------------------------HTKSG--------------------------------QPSLGH------------K-----------------------R---------RIVVLY-----------------------------------------------------------FH---------------------------GGGYALFSPRF--FVMFASRLLSQVQQQLQVA----------SVTEL-DV-QILLA--------NYRKLPEVS--------------------------------------LPT----------------------------PLDDAMI-MFD-YL-------------------------------------VQH-----------ENVSPENIILAGDSAGGGLVLATLLRLRRA-------------------------RRE--------------------------MPLAA------------------MCNCPYV----------------------------------DLSA------NVA-----------------IS-------------------EHCF---ISKSMIDAIRDFC-VQETP-------------------------------RTS-WGESA--------ML------------------------------QTD--------------------------LRGL----------P--PL-FIQAAEFDILH-----------PQSLALAANAQS-----------------DGV-----------------LV---ELNM---N---EH-------------------------------------------------------------------------MPHVFT---LFPHFMM---------------------------------PQS------------------------------------------------------SVGITTFAAFITRRL---T---------TYRV-------P-
>XP_002899296.1
----------------------------RPFCLSFGN-------------------------------------------------------------------------------------------------------------------------------------VCTLTAHVGAA------------------------ANAAVVQFIK-----RGLH------------------------------------------------PK------------------------------------------------------------------------------------------------------------------------------------------------------------------------------------------FPEWTLWYEWFQAIAFAA----------------GQ-----------RNGSHIL--------KLSNA---------------------------------------LAFRRNFELI----------------------GR-----------------------LLGALAC----------------------------------------------------------------------------------------------------WRHGHTLESIRYNGLEH------------------------LWL-------------------------------------------------RSKGG-----------------------------------SED------------E-----------------------R---------RIVVLY-----------------------------------------------------------YH---------------------------GGGYALFSPRF--FVEFASRLLTQVRSQLPAAWGG-------TDPSM-SV-QILLA--------NYRKLPEVC--------------------------------------FPT----------------------------PLDDAMV-MFD-YL-------------------------------------VNH-----------EKISPENIILAGDSAGGGLVLATLLRLRQA-------------------------QRE--------------------------MPLAA------------------LCNCPYA----------------------------------DLSA------DVA-----------------VS-------------------DHCF---ISKSMLDAIRDFC-VQETP-------------------------------QAS-WCEGA--------ML------------------------------QTD--------------------------LRGL----------P--PL-FIQAAEFDILH-----------QQSMLLAQNARS-----------------DGV-----------------QV---ELDM---N---EH-------------------------------------------------------------------------MPHVFT---LFPHFMM---------------------------------PQS------------------------------------------------------SVGIERFAAFITRQV---T---------AHRI-------P-
>XP_008903921.1
----------------------------RPFCLSFRD-------------------------------------------------------------------------------------------------------------------------------------VCTLTGHVGAA------------------------ANAAVLQFIK-----RGCH------------------------------------------------PK------------------------------------------------------------------------------------------------------------------------------------------------------------------------------------------FPEWTLWYEWFQAIAFAA----------------GQ-----------RNGSHIL--------KLPNA---------------------------------------LAFRRNFELV----------------------GR-----------------------LLGAFAC----------------------------------------------------------------------------------------------------WRHGHKLESFRYNGLEH------------------------LWL-------------------------------------------------RSRGG-----------------------------------SNN------------E-----------------------R---------RIVVLY-----------------------------------------------------------YH---------------------------GGGYALFSPRF--FVEFTSRLLSQVQSQLRAAWGG-------TETSM-DV-QILLA--------NYRKLPEVC--------------------------------------FPT----------------------------PLDDAMV-MFD-YL-------------------------------------VKH-----------EKMSPENIILAGDSAGGGLVLATLLRLRRA-------------------------HRE--------------------------MPLAA------------------LCNCPYA----------------------------------DLSA------DVA-----------------VS-------------------DHCF---ISKSMLDAIRDFC-VQETP-------------------------------RAS-WCEGA--------ML------------------------------QTD--------------------------LRGL----------P--PL-FIQAAEFDILH-----------KQSMLLAKNARS-----------------DGV-----------------QV---ELDV---N---EH-------------------------------------------------------------------------MPHVFT---LFPHIMM---------------------------------PQS------------------------------------------------------TVGIEKFAAFITRQL---T---------THRI-------P-
>XP_009537753.1
----------------------------RPFCLSFGD-------------------------------------------------------------------------------------------------------------------------------------VCALTAHVGSA------------------------ANAAVLQFVT-----RGLR------------------------------------------------PK------------------------------------------------------------------------------------------------------------------------------------------------------------------------------------------FPEWTLWYEWFQAIALAA----------------GQ-----------RNGGHIL--------KMPNA---------------------------------------LAFRRNFELI----------------------GR-----------------------LLGAAAC----------------------------------------------------------------------------------------------------WQHGAQLESFRHNGLEH------------------------LWL-------------------------------------------------RSKGG-----------------------------RTDSKEEEGEN------PPQQR-----------------------R---------RVMVLY-----------------------------------------------------------YH---------------------------GGGYALFSPRF--FVEFACRLLTQVQSQLRA-------------EAV-DV-QVLLA--------NYRKLPEVR--------------------------------------FPA----------------------------PLDDAMA-MFD-YL-------------------------------------VSV-----------EKVSPGNIVLAGDSAGGGLVLATLLRLRRA-------------------------RRE--------------------------MPLAA------------------LCNCPYA----------------------------------DLSA------DVA-----------------VS-------------------EHCF---ISKSMLDAIRDFC-VHAAP-----------------------------SSSSS-WREGA--------ML------------------------------QTD--------------------------LRGL----------P--PL-FVQAAEFDILH-----------RQSLALARNARS-----------------DGV-----------------QV---ELDV---H---AR-------------------------------------------------------------------------MPHVFT---LFPHFMM---------------------------------PQS------------------------------------------------------SVGVQRFAAFIARQVQ-AT---------THRI-------P-
>fgenesh_scip_prom.46568.2573
----------------------------------------------------------------------------------------------------------------------------------------------------------------L----RSSSSSSMPEIELDYSTIRAVAA---------------------------------------------NETVGYYKYQNIRF-AAV---------------------PT-----------------------------------------------------------------------------------------------------------------GDLRFA-------------------------------------------------------------------APEFPPQETETN-----------------------T------------------------------------------------------------------------------------------------------GT-------------NL--ADADVDCSSTEDC-----------------------------------------------------------------------------------------------------------------------------------------LYLDVWA---------------------------------------------------PA-----------------------------------NAT-------------------------------------N---------LPVMVW-----------------------------------------------------------TY---------------------------GGGFSAGSKSQ-------NTPEGLFD------------------LSQ-DF-VFVAY--------NYRLGITGLGN------------------------------------GPTYQHE----------GGAA--------NLVVWDSTR-AFE-WV-------------------------------------KTY--ISN----F--GGNPNDVTAVGFSAGGSQVMFQMTRFGGN--------------APQ-------------------------------------LFEKA------------------YIMSPGFVPGA--------------------GHHHAEAFWQNVSS----------------------------------SVD-----------------CDGGHLDCMREVD-FSTL----------------QDAASEVV--------SDY-TYQYQ--------PRVDGFI-------------------------IPD------------------------TYEASLYQGHFNFSG----PC-VISHEQHEVNSQAYSG-----VDDADDIPTELRI-------------------F-------FPSITD----DVIDELLKL---Y---PE-----------------DDYTSAGLRFADMKQSLDLTAKNLALTNALLNS-----TWNAECALGS--------ATHGADQSYYWYSTYTLSTTSSTTG-----------------RRMEATDSANSYYANVSGNSEITSVGSTVGGMGSSVGGM-GSTAGLS-----GEGVGGDSSVN-STIAVMMQKYLLSFAI--T--------GDPNTMWPDD----
>Phyra84466
----------------------------------------------------------------------------------------------------------------------------------------------------------------A----GDGSSSPLPTVMLDYSTVQAVGG---------------------------------------------NTTVGYYKYQNIRY-AKA---------------------PT-----------------------------------------------------------------------------------------------------------------GDLRFA-------------------------------------------------------------------APKWADVETEIN-----------------------T------------------------------------------------------------------------------------------------------G--------------TF--ADTDVDCASSEDC-----------------------------------------------------------------------------------------------------------------------------------------LFLDVWA---------------------------------------------------PC-----------------------------------DAFG------------R-----------------------N---------LPVLVY-----------------------------------------------------------NY---------------------------GGRFMLGSKSV-------NTPEGIFE------------------LST-DF-IYVAY--------NYRLGLTGVAT------------------------------------GPTYQHE----------GGVS--------NLCVWDATH-AFE-WV-------------------------------------QKY--IGS----F--GGNPDDVTAVGFSAGGSQIAFQMTRFAGN--------------APQ-------------------------------------LFQKA------------------YIMSPGYLPST--------------------GHYQAEKFWQNVSS----------------------------------AVG-----------------CAGGHLDCMRSVE-FSRL----------------ANATTSMV--------SAY-SYTLQ--------PRVDGFI-------------------------LPD------------------------TYEASVYQGHFNFSG----PC-VLTHEQHEFNTVAYDG-----VDGEKDISPTLRG-------------------I-------FPAIAE----DAIEELLAL---Y---PA-----------------EGYESAGLRFNDMRQSYEVTAKNFALKNALRNE-----TWNGEVGISP--------AKHGTDQSYYFYSTYSLSTSSNET------------------TS--TSYDAA---------------------EAALVGAI-------------------TSPVN-ATIAVMMQKYLLSFVL--T--------GNPNTMWADD----
>XP_008894856.1
----------------------------------------------------------------------------------------------------------------------------------------------------------------P----RSDESSALPTINLDYTTVQAIDG---------------------------------------------NTTVGYYKFQNIRY-AKP---------------------PT-----------------------------------------------------------------------------------------------------------------GDLRFA-------------------------------------------------------------------APEWPDVETEIN-----------------------T------------------------------------------------------------------------------------------------------G--------------NL--ANTNVDCTSSEDC-----------------------------------------------------------------------------------------------------------------------------------------LFVDVWA---------------------------------------------------PV-----------------------------------DAVG------------R-----------------------N---------LPVLVY-----------------------------------------------------------NY---------------------------GGRFKLGSKSV-------NTPEGLFE------------------VST-DF-IYVSY--------NYRHGLTGVAT------------------------------------GPTYQHE----------GGVS--------NLAIWDATH-AFE-WV-------------------------------------QKY--IHN----F--GGNSHDVTAVGFSAGGSQIAFQMTRFGGR--------------APQ-------------------------------------LFQKA------------------YIMSPGYLPSA--------------------GHHHAEQFWQNVSS----------------------------------AVG-----------------CDGGHLDCMRQVP-FDTL----------------SNATAEIV--------SSY-SYTLQ--------PRVDGYI-------------------------LPD------------------------TYEASLYQGHFNFSG----PV-VLTHARHEFNSVAYDG-----IKTEEDIFATFRV-------------------L-------FPALTE----NIIHELLEM---Y---PA-----------------ADYESAGLRFNDIRQSYEVTAKNYGLCNALNNE-----TWNAEIAISP--------AKHGTDQTYYFYNTNSLMGSSNGT------------------T---TGFSAA---------------------EAALVGAI-------------------TSPVN-AAVARMMQKYLLSFVL--A--------GNPNTVWPDD----
>fgenesh_scip_prom.28083.11058
----------------------------RSLTISFVT-------------------------------------------------------------------------------------------------------------------------------------VPCIAVKLQLK------------------------LVSLCFAYAA-----RGFK------------------------------------------------PI------------------------------------------------------------------------------------------------------------------------------------------------------------------------------------------FPEWTLAYELTILMMRYM----------------SV-----------VYGETIV---------KENT---------------------------------------HLMREPFAMH----------------------GR-----------------------MILKSNC----------------------------------------------------------------------------------------------------RQYSTVPEMLVANGMEH------------------------MWM-------------------------------------------------RDP-------------------------------------EKK------------Q-----------------------H---------RVVVIH-----------------------------------------------------------FH---------------------------GGGFCIADPLQ--DVELANLEHTKLKHILREKYQ----------RDV-SV-DVLLA--------NYRKAPEFL--------------------------------------YPT----------------------------ALNDCFD-MYK-YV-------------------------------------LEH-----------EDIAPRHVVFSGDSAGAEMSMANCMRLRKE--------------N----------PAL--------------------------QPAAV------------------LCYSPVV----------------------------------DFSE----TGNDE-----------------KT-------------------PYCI---LAANFADNCLATY-LRSV------------------------------TNPEE-RRLVS--------PI------------------------------NHS--------------------------LRDL----------P--PM-FLQWGGLERFY-----------EQGLRFKAKAED-----------------EGV------------T----NM---EFDI---L---KN-------------------------------------------------------------------------MVHDPV---MFPTAVS---------------------------------PAA------------------------------------------------------EKAIIHACEFAAKHL---VKR------CCVL----------
>EPrPA00000024799
----------------------------APYARDIWQ-------------------------------------------------------------------------------------------------------------------------------------MPRVVATLMLA------------------------LSRTTIAYYL-----RGQQ------------------------------------------------PM------------------------------------------------------------------------------------------------------------------------------------------------------------------------------------------FPEWTFKFELLRAGMRALR---------------GG-----------VFAKNVV--------QCRNA---------------------------------------RYFNKIFETL----------------------GK-----------------------RSGPKVC----------------------------------------------------------------------------------------------------ERYGTTMETVTANGLEH------------------------VWI-------------------------------------------------RDRKR-----------------------------DPDGQFEHK------------K-----------------------H---------RFVVLY-----------------------------------------------------------YH---------------------------GGGFVLFAPHF--FVELANRMRASVLEILEQKHPE-------LNGEV-SV-ECFLA--------NYRKSPEFK--------------------------------------YPV----------------------------PQQDALL-AFE-FL-------------------------------------VQS-----------EDLPPSHVVLTGDSAGGGLCMSTLLRLKEK-------------------------GSI--------------------------MPAGA------------------ALSCPCV----------------------------------DLAI-----DSSM-----------------DD-------------------SHCI---LAMELGREMMKAF-HPTP------------------------------LDSST-WKESA--------AV------------------------------HCD--------------------------LRGL----------P--PA-LIQVGSLDTIY-----------SSSIKLFDKAKA-----------------DGL-----------GD----TW---ELDV---F---PH-------------------------------------------------------------------------MPHAFT---VLPDTVL---------------------------------PDA------------------------------------------------------RRGIEHIADFALRQF---M---------RSV----------
>XP_009535901.1
----------------------------------------------------------------------------------------------------------------------------------------------------------------------SGDSSSLPTVTLDYSTVQAVGG---------------------------------------------NSTAGYYKFQNIRF-AKA---------------------PV-----------------------------------------------------------------------------------------------------------------GDLRFA-------------------------------------------------------------------APQWLDVEADIN-----------------------T------------------------------------------------------------------------------------------------------G--------------NL--ADTDVDCASSEDC-----------------------------------------------------------------------------------------------------------------------------------------LFLDVWA---------------------------------------------------PV-----------------------------------DAVG------------R-----------------------N---------LPVLVY-----------------------------------------------------------NY---------------------------GGRFKLGSKSV-------NTPEGLFE------------------LST-DF-IYVAY--------NYRLGLTGVAT------------------------------------GPTYQHE----------GGVS--------NLAVWDATH-AFE-WV-------------------------------------QKY--IEN----F--GGNPSDVTAVGFSAGGSQIGFQMTRFGGN--------------APQ-------------------------------------LFQKA------------------YIMSPGYLPSA--------------------GHHQAEQFWQNVSS----------------------------------AVG-----------------CEGGHLACMRKIP-FGTL----------------ANATTEIV--------NAY-SYTLQ--------PRVDGFI-------------------------LPN------------------------TYEASVYQGHFNFSG----PC-ILTHEQHEFNSVAYDG-----VETEEDAFAAFRV-------------------L-------LPRITD----DTIEAALEL---Y---PA-----------------ENYASAGLRFSDIRQSFEITAKNHVLTKALNNQ-----TWNGEVGISP--------AKHGTDQSYYFYSTHKFSTSSNDT------------------TT--TTFNAA---------------------EAALVGAI-------------------TSPVD-PTIARQMQKYLLSFVL--T--------GNPNSVWPDD----
>XP_009535910.1
----------------------------------------------------------------------------------------------------------------------------------------------------------------------SGVSSSLSTVMLVYSTVQAVGG---------------------------------------------NSTAGYYKYQNIRY-AKA---------------------PV-----------------------------------------------------------------------------------------------------------------G-------------------------------------------------------------------------------------------------------------------------------------------------------------------------------------------------------------------------------------------------------------------------------------------------------------------------------------------------------------------------------------------LFVPGCA--------------------------------------------------GPC-----------------------------------WRGG------------E-----------------------E---------PPVLVY-----------------------------------------------------------NY---------------------------GGRFKLGSKSV-------NTPEGLFE------------------LST-DF-IYVAY--------NYRLGLTGVAT------------------------------------D---QHE----------GGVS--------NLAVWDATH-AFE-WV-------------------------------------QKC--IEN----F--RGNPSDVTAVGFSAGGSQIGLQMTRFSGN--------------APQ-------------------------------------LFQKA------------------YIMSPGYLPSA--------------------GHHQAEQFWQNVSS----------------------------------AVG-----------------CEGGHLACMREVP-FGTL----------------ANATTEIV--------NAY-SYTLQ--------PRVDGFI-------------------------LPN------------------------TYEASVYQGHFNFSG----PC-VLTHEQHEYNTVAYTG-----VESEADIVTTLRV-------------------L-------FPAIAD----DAIEELLEL---Y---PA-----------------EDYANAGLRFNDMQQSAQVTSKNLGLTYALGNQ-----SWNAEVGISP--------AKHGTDQSHYFYSTYTLSIPTNDS------------------TATLTSEAAA---------------------LTALSSSI-------------------TSPVN-ATVARQMQKYLLCFVI--T--------SNPNSAWPDD----
>XP_009539956.1
----------------------------RGVCRSPLE-------------------------------------------------------------------------------------------------------------------------------------AVSLTARIAAA------------------------VAWTFVRYVA-----RGFR------------------------------------------------PE------------------------------------------------------------------------------------------------------------------------------------------------------------------------------------------FPKWTLRFELLRAAIRTV----------------NE-----------LYGDRMVQ-------DAQHA---------------------------------------RVIRAQSEAV----------------------GS-----------------------ILGWFYC----------------------------------------------------------------------------------------------------RWYCKGMEPVNFNGLEH------------------------LWL-------------------------------------------------RPKDP----------------------------------KKTE------------A-----------------------K---------RLVVMY-----------------------------------------------------------EH---------------------------GGAFSLLSPRF--YSFFCASLAASIERELGRR-----------GSSA-QV-EIFLA--------NYHKTPEFC--------------------------------------FPT----------------------------QPKEIIA-AYK-HL-------------------------------------LDH-----------EGLSPNQIILAGDSAGGGLVMSTLLRLRDD--------------K----------PNR--------------------------LPLAA------------------IVCSPFV----------------------------------DMSE----SIDPA-----------------SA-------------------RSCI---LTRSIAKAARLVY-HPTC------------------------------SDRST-WAGAS--------AV------------------------------HCN--------------------------LSGL----------P--PV-FIQAATLDYLY-----------QDSVRLAEKAKA-----------------DGV------------E----DW---ELDV---N---EG-------------------------------------------------------------------------VSHVFS---LFPSWVL---------------------------------PYG------------------------------------------------------QVGVEKMAAFAAKQF---I---------KS-----------
>HpaP805075
------------------------------------------------------------------------------------------------------------------------------------------------------------------------------AISLLPSELSHKMTV----------------VHTCLAGYL-------------------------LQKKM----------------------------PI------------------------------------------------------------------------------------------------------------------------------------------------------------------------------------------FSHWSGAFAGLIQCLVAA-------------------------NLVKSFRRNLASK--------------------------------------------------DFIRDAL-INSDI-----------TPEKLQDVGQMTLKRWISVL------------------------------------------------------LPLPQPLAVSLSYFGV-----------------------------------------------------KKVCTVAYAHVGKT----------------RTQKLLMDVYEH---------------------------------------------------------------------------------------RDKP------------P-----------------------D---------APIFLY-----------------------------------------------------------IH---------------------------GGGWIIGDRRI--------APFSCVYQV----------------ASM-GW-TVCVI--------DYRLSPKVA--------------------------------------FPT----------------------------HLIDSKR-AVA-YL-------------------------------------RQN--ARTE---F--NADPEFIAVGGESAGGHLASLLGLTADDK--------------SLQP-------GFEDVD----------------------------------------------TSVRAVVDNYGV----------------------------HDWTDRHGVYYSRN-----------------KSDALVHY--------------------IEFFVMQKKLKSN-------------------------------------KED-FERAS--------PI--------------TY--------------LSDESAA--------------------SRRDVV----------P--PF-MVTHGTHDNTV----L-----FQDSRLFFDRLVRYRQHLPPAIRAYQDKQLGGV------------Q----DI---FVKV-------PF-------------------------------------------------------------------------AGHMFN---------------------------------------FLLSPRT------------------------------------------------------LAHGDAVCAFLDNVFK-KT-------RDVPLEA--------
>TDH73063.1
-------------------------------------------------------------------------------------------------------------------------------------------------------------------------------------------------------------VSSLVFQPP----------------------------------------------------------PA--------------------------------------------------------------------------------------------------------------------------------------------------------------------------------------------------------------------------------------------------------------------------------------------------TYGYTRRYFFLVT------------------------------------------------------------------------------------------------------------------------------------------------------------------DMHNKIPA------------------------FYI---------------------------------------------------PCV--------------------------------------------------K-----------------------A---------EYTVLF-----------------------------------------------------------SH---------------------------GNAEDLGMIYD----------------------------WFREVSRRLQV-NIMSY--------DYTGYGISEGE------------------------------------TSE--------------------------EACLADCEA-AFA-YL-------------------------------------VNV-----------KKIPPSKIILYGRSLGSGPTTHLAVKQSNK--------------EQ--------------------------------------PVAGV------------------ILQSPVLSMFRVV---------------------------FNFRYT-----------------------------------------------------------------------------------------------------------------------FPG----------------------------DLFCN--------------I---------DIIDKV------RS-----PV-TIIHGTRDEVV----P-----FWHGEGLFEMCSQ------------------------------------------EWRC------KPL---------------------------------------------------------------------WVTDAGHNNIE--AYLSTIG------------------------------------------------------------------------------------------DDFFQHLKEFVNVCHV-TATIR----AAEAKAG--------
>EPrPA00000024932
--------------------------------------------------------------------------------------------------------------------------------------------------------------------------TGDPVIQLANGAK------------------------------------IRGVVQ------PTPWGHAVNSFKGIRY-GEP---------------------PV-----------------------------------------------------------------------------------------------------------------GERRWKQSA----------------------------------------------------------------LAPMVSDIDATE------------------------------------YGHACFGNHEK-------------------------------------------------------------DYG------------HSTGP-----------------------VVESEDC-----------------------------------------------------------------------------------------------------------------------------------------LFINVIT---------------------------------------------------PLG----------------------------------AKSS------------S-----------------------N---------LPVMVW-----------------------------------------------------------IH---------------------------GGSFMSGRSDV-------YDGSHFVTDVT---------------GRH-TS-IFVSF--------NYRLGVLGFLQ------------------------------------NDDILNT----------TDGA--------NFGLRDHEL-AFQ-RI-------------------------------------KTY--IRE----F--GGNPKTITVVGHEAGATSIVHHLVSRQGN--------------QT--------------------------------------WFQRA------------------IITDFLHIPVQL-----------------MRSRKELTYLTSDLAT----------------------------------LAG------------CNATVSQADNMSCLRQAK-ASTL--------------------------------MSY-KDFFP--------PIVDDKY-------------------------LMV------------------------PPLPSILLGAFGHV-----PM-MVGTSTVIGLSLV--------SPDETDFGAALAS---------------------------QVPLTA----NETKHAVEL---YL-SPD--------------------KPVSTSVAEAYEDERFICASELLSLSAGNS-----SYRFRIDAGVVETIDLM-FKHKSI-------------------------------------------SENLHMA--------------------------------------------------SEASAHILRAWANFVQ--S--------GNPNGNESNA--A-
>XP_002899306.1
-----------------------------------ME-------------------------------------------------------------------------------------------------------------------------------------TARFLVQISRT------------------------LGSTTVQFVS-----RGFK------------------------------------------------PK------------------------------------------------------------------------------------------------------------------------------------------------------------------------------------------FSKWTLRFELVRGVMHDA----------------AT-----------MFGDRMV--------DPIQA---------------------------------------PVVRWHSELF----------------------GS-----------------------FMGWFAL----------------------------------------------------------------------------------------------------RRYDLQLQSVHYNGLEH------------------------LWV-------------------------------------------------KSSFS----------------------------------STKD------------R-----------------------K---------RLVMLF-----------------------------------------------------------YH---------------------------GGGYSVLSPRM--YIPFCCELLDAVKRKMSLQT---------SGEDI-TV-DLFMA--------NYRKIPEYP--------------------------------------FPA----------------------------PAEDAVA-MYE-YL-------------------------------------LQH-----------EKLEPSQIILVGDSAGGGLVMSTLLRVRDG--------------KSSW-----KPKLP--------------------------LPLAA------------------IVACPLA----------------------------------DLTG----DDGKN-----------------KA-------------------PNCV---LSPSIIAASVETY-RPSG------------------------------KNPLE-WADAS--------PV------------------------------HCD--------------------------LQGL----------P--PI-LLQAASFDYLF-----------AHSRRLAAKAKA-----------------DGV------------T----NW---EIDI---H---DG-------------------------------------------------------------------------VVHVFM---VFPSFVL---------------------------------PYA------------------------------------------------------RVGIQKMAQYAAKKF---L---------TSPI-------MQ
>XP_008866540.1
--------------------------------------------------------------------------------------------------------------------------------------------------------------------------FVAAAAALL--------------------------VTFVVIVHL-----------------FG---------------------------------------PG---------------------------------------------------------------------------------------------------------------------------------------------------------------------------------HEDAPERALVPPLEGEVTLRT---------------------------------------------------------------------------------------------------------------------------------------------------------------------------------------------------------------------------------------------------------------------------TYKYESGR-------------LQAHPVRVYTQYYY---------------------------------------------------PNQ--------------------------------------------------TV----------------------P---------KGVVIC-----------------------------------------------------------LH---------------------------GIYAHSGGLTP--LFDDL--------------------------LQR-GY-VVGAL--------DFRGFGRTS------------GRF------------------GYIEKFSH----------------------------NVDDTLA-FLE-TT-------------------------------------RAKF-------------PGQKVFVVGISMGGLILLHTLLRARQG------------------------------------------------------LIDGS------------------VLHAPPV----------------------------------LLADG--------------------VRPA-----------------------------AIVEAVFRVLVKV-FPKLPA-----IPTHGSSRANSKEVE--------EAVET-SKQAD--------ALFYKGC-------------LRLGTGLNMLEATLDIQ----------------------TQLHKI------EG-----PF-CLIHGDSDRVC----A-----YEGSQRIFDAAAS--------------------------------T----DK---QLIT---I---KN-------------------------------------------------------------------------GEHNLL--------------------------------------------------------------------------------------------KEPARFQ-HEYLRHIGTWIDSHAA-ASPLDHAL----------------
>OQR81346.1
--------------------------------VSGLR----------------------------------------------------------------------------------------------------------------------------------------LNWRFVRK------------------------ALAMFSRRL------------------------VGRFE-----------------------------PP------------------------------------------------------------------------------------------------------------------------------------------------------------------------------------------VEGWSLGTTLVVWYLTQV-NNNDR----------------------------------------------------------------------------------DANRKILA-------------------------------------------------ASARFVD----------------------------------------SMLKEPTFPV------------------------------------------------------------AGDGFRG------------------------VWL-------------------------------------------------RNPSP--------------------------------------------------A-----------------------S---------HPITFTSTVRAAALQ-------------------------------------------------CTHACY-----------------------PGGGFTTCTARS--------QLGAIADIRKVLAKE----------YDL-DA-RIFSF--------DYTLAPEAR--------------------------------------YPT----------------------------QIHEALA-AYS-FV-------------------------------------ATT-------------FPTHPIVLVGDSAGGNLVLALMLSLKAQ----------------A--------TMR--------------------------PPAAA------------------VVISPWCN--------------------------------TDVRTFSPSYAQA-----------------------------------------------------HHMDAY-LPLD----------------ASDA------------IFH-DPLVV--------PE------------------------------LGD--------------------------FTGC----------C--PV-LLHYGGKESFA-----------DDCARLAAVLRQ-----------------QKV-----------------PL---TVEV---E---PL-------------------------------------------------------------------------APHVSP---ILASLLG---------------------------------EMG------------------------------------------------------LRGVRAIAAFVASTA---A---------TTSPW-------Q
>Aste57867_745.1
--------------------------------KSIAH----------------------------------------------------------------------------------------------------------------------------------------VMVYLIYL------------------------GVVIPIKRL------------------------LG-YK-----------------------------PP------------------------------------------------------------------------------------------------------------------------------------------------------------------------------------------VPQWSIQEEISVCFLKYM-TTATT----------------------------------------------------------------------------------ESVRRIED-------------------------------------------------FVLGIAN----------------------------------------AAVKVPRKPL-----------------------------------------------------------DDAAGFRG------------------------LWY-------------------------------------------------GDLTD-------------------------------------A------------T-----------------------A---------DATVLF-----------------------------------------------------------IH---------------------------GGGYSACSVHT--------HADAITTIQSMAKRH----------HGK-SI-RLLAL--------AYSLAPEAQ--------------------------------------FPI----------------------------QQNEALA-AYT-YL-------------------------------------VRE--------------TTKPILLMGDSAGGNLVFSLLLALKKP--------------ENQ--------HLR--------------------------APAAA------------------VLASPWCT--------------------------------LDTETLSESFTTHA-----------------TT----DY--------------------ITVPKMYSCIHDF-VGSA--------------------------------STK-DPMVS--------PF------------------------------YGD--------------------------FTGS----------C--PI-LLHYGGKELFA-----------DDIELMAAKLKS-----------------QAV-----------------DV---TLVK---E---PL-------------------------------------------------------------------------APHDTA---FLKAFFG---------------------------------TMS------------------------------------------------------TSASRVIAAYIASFA---H---------SGAGA-------F
>Phyra78870
--------------------------------------------------------------------------------------------------------------------------------------------------------------------------SSLPTVELDYTTVQAVGG---------------------------------------------NTTVGYYKYQNIRF-AAV---------------------PT-----------------------------------------------------------------------------------------------------------------GDLRFA-------------------------------------------------------------------APELPSQENETN-----------------------T------------------------------------------------------------------------------------------------------GT-------------NL--ADADVDCSSTEDC-----------------------------------------------------------------------------------------------------------------------------------------LYLDVWA---------------------------------------------------PT-----------------------------------NAT-------------------------------------N---------LPVMVW-----------------------------------------------------------TY---------------------------GGGFSAGSKSQ-------NTPEGLFD------------------LSQ-DF-VFVAY--------NYRLGITGLGN------------------------------------GPTYQHE----------GGAA--------NLVVWDSTR-AFE-WV-------------------------------------KTY--IGN----F--GGNPKDVTAVGFSAGGSQVMFQMTRFGGN--------------APQ-------------------------------------LFEKA------------------YIMSPGYVPGA--------------------GHHHAEQFWQNVST----------------------------------SVG-----------------CDGGHLDCMREVD-FSTL----------------QDAASDVV--------SDY-TYQYQ--------PRVDGFI-------------------------IPD------------------------TYEASLYQGHFNFSG----PC-VISHEQHEANSQAYTG-----VDDADDIPTELRI-------------------F-------FPSITD----DVIDELLEL---Y---PE-----------------DDYSSAGLRFADMKQSLDLTAKNLALTNALQNS-----TWNAEVALST--------ATHGTDQSYYWYSTYTLSTGSSTS------------------RRAQASDSASSYYANVSAGSTTT--GNSVNDQGSSFGGM-GGSTGMG-----GGAGGGDSSVN-STIAVMMQKYLLSFVI--T--------GNPNTMWPDD----
>EPrPW00000024700
-----------------------------------------------------------------------------------------------------------------------------------------------------------------------------MAAELLDVEA------------------------------------------------------------------------------------------------------------------------------------------------------------------------------------------------------------------------------------------------------------------------------------------------------------------------------------------------------------------------------------------------------------------------------------------------------------------------------------------------------------------------------------------------------------------------------------------------------------LWTSH--------------------------------FDEKADV--------TLPS--------------GDVS-GAH----ELFGVFRT-YRAG------------T-----------------------Q---------GPHLVL-----------------------------------------------------------FH---------------------------GGGYTSMTWCL-----------------------------VTALLKE-HY-TVHAI--------DFRGHGATRTSN------------------------------DADLSIDT----------------------------LVQDMVA-VIA-QI-------------------------------------IPQPPAEV----S--DTEKPQTVIVGHSLGGAVAVRVAASQKVP------------------------------------------------------SLVGVMV-------------ID-VVEGTAIASL------------------------------GHMSAI---------------------------------------------------LDRRPSRFRSYKDAI---------------SWSLHSGTVRNPE-------------AANLSI-------PS--------------------------QLKQLEDGSLTWRTDLKSSSQYWRDWFVGLSEQFISL------SAA----KI-LVLAGSDRLDT------------------ALVRAQM---------------MG---------------------KFELRLL--Y-----------------------------------------------------------------------------GSGHVIQED---------------------------------------------------------------------------------------------CP---DQVATAIQEFCSRCAR--S----------------ASGVIY
>XP_009829950.1
----------------------------MV-----------------------------------------------------------------------------------------------------------------------------------------------MLGDVLVA------------------------IWYSLATPL------------------------VVLFH-----------------------------RP------------------------------------------------------------------------------------------------------------------------------------------------------------------------------------------HAKWSYMEALSQRLMSHF-TPLGI----------------------------------------------------------------------------------DVVRFGFA-------------------------------------------------FFGRVQR-----------------------------------------LAYWPSAVV-----------------------------------------------------------D-TSAVKG------------------------LWY-------------------------------------------------GDIKS-------------------------------------------PL-----Q-----------------------D---------SVVIFY-----------------------------------------------------------VH---------------------------GGGFGSGTADC--------MSTSLFQPLLQSLEQ----------SSRRPV-RLFSV--------EYDLAPQHP--------------------------------------YPR----------------------------AINQAFD-AYM-WL-------------------------------------LGQ----G----V----PSSNVVLCGDSAGGNAVLTLMQRGRRD-------------------------NAP--------------------------LPACA------------------ILVSPWL----------------------------------DLTMTSPFYD--V-----------------KT----DI--------------------FTKRTIVAWRDVY-LNND--------------------------------VTK-IHEAS--------PG------------------------------LQS--------------------------LDGL----------P--PL-MVMYGQTELMA-----------GDIATFVAKAKR-----------------CHV-----------------DV---TEYL---H---PH-------------------------------------------------------------------------LYHDFV---IFPLG-----------------------------------KPS------------------------------------------------------RDAIHALAQFVVLKLDNHSNNTN------------------
>EPrPI00000025482
--------------------------------------------------------------------------------------------------------------------------------------------------------------------------ALTQQVTLPTGAT------------------------------------ITGSFT------TNDAGDQVQVFKGIPYAAEP---------------------PV-----------------------------------------------------------------------------------------------------------------GKKRWKPSTL---------------------------------------------------------------APTLSNDFNATV------------------------------------FGNICLSNPFM--------------------------------------------------------------------------------------------------DGDSTGSLHSEDC-----------------------------------------------------------------------------------------------------------------------------------------LYLNVYT---------------------------------------------------PVG----------------------------------ANAS------------S-----------------------N---------FSVMVW-----------------------------------------------------------TY---------------------------GGGFIGGASDL-------YDGSNLIGA-----------------ANN-EM-VYVSF--------NYRLGIMGFLS------------------------------------NEQLSKE----------GVSG--------NLGLRDQEV-AYE-WI-------------------------------------KQN--ICH----F--GGNPDDVTAFGESAGAMSIALHLVARGGK--------------QK--------------------------------------HFEKA------------------IMESGSYPSFYD-----------------MLSPTECATFSATLAQ----------------------------------GTE------------CA---NDENLMDCLRAVN-ESKI----------------MEAAGFLD-----------------------WRPSVDGEF-------------------------LRE------------------------APVLLVQRGEFSRI-----PT-IMGTNTDEGWIFVG-A-----VANEGDFTPYVTS--------------------------QLNELMA----GELEQIETL---Y---PV-----------------DAFATPHLRASQLFTDLMFVCPSERFSNALAETEVP--TFRYRFAKQLPGVSL---AVHGSEIAYVFNLSSNFFS--------------------------LLG-PITPD----------------------------------------------------VDLATSIQEYWVNFAK--T--------GSPNGNQSI-----
>EPrPR00000023355
-----------------------------------------------------------------------------------------------------------------------------------------------------------------------------PTVKLPTGAT------------------------------------ISGLVD------TNRVGKLVNKYLGIPF-TDA---------------------PT-----------------------------------------------------------------------------------------------------------------GDKRWKQST----------------------------------------------------------------VKTLTEDLNATA------------------------------------YGDVCHGNPAL--------------------------------------------------------------------------------------------------DAASGQFPNNEDC-----------------------------------------------------------------------------------------------------------------------------------------LYLNVYT---------------------------------------------------PAG----------------------------------VTST------------S-----------------------K---------LPVMVW-----------------------------------------------------------VY---------------------------GGGFIAGAGNV-------YDGGSLIGA-----------------SGQ-KV-IVVNF--------NYRLGALGFFS------------------------------------NEEILAE----------GDGA--------NFGLRDQET-AFL-WV-------------------------------------KKY--ISA----F--GGNPDDITAFGESAGAISLAHQLLARDGK--------------QK--------------------------------------LFHKA------------------ILQSGGFTSVQG-----------------TASKAVQAQQSATLAA----------------------------------AVG------------CSRP-AEGSVLDCLRKVP-ARTI----------------FNATQS-----------------FN------NFPVIDKVF-------------------------VPE------------------------APFLSLLKGKFSRV-----PT-IIGANTDDGWFLSF-G-----GAKASQFDAFIRQ--------------------------THSLMTD----AE----------------------------------------------RNDAVFMCAGEIFSDLISATVPD--TYRYRFNYPSSEFGLPL-VLHAKDLDYVFDRKYNL--------------------------------PNNTDA---------------------------------------------------GTVVGHFQKFWTNFAI--S--------GSPNGVAVGNA---
>EPrPV00000016436
--------------------------------------------------------------------------------------------------------------------------------------------------------------------------ASVPTVTVANGSYYGSYL----------------------------------------------TAYDQDLFLGVPF-AQP---------------------PV-----------------------------------------------------------------------------------------------------------------DALRFADPQPL--------------------------------------------------------------NVSWSDPRNATQ------------------------------------YSPSCYGY----------------------------------------------------------------------------------GT-----------------S----GN-LSEDC-----------------------------------------------------------------------------------------------------------------------------------------LMLNVVR---------------------------------------------------PSG----------------------------------ISDG------------A-----------------------A---------LPVAVW-----------------------------------------------------------IY---------------------------GGAFVQGGSNDP-----RYNLSFIVDQSVQ--------------MQQ-PM-IGVSI--------NYRVQGFGFLW------------------------------------GSDVSA-----------AGVA--------NLGLKDQHL-ALR-WI-------------------------------------KEN--IAS----F--GGDPEQVTIWGESAGGASVAHQLVAFGGR--------------DDG-------------------------------------LFRGA------------------VMESGCMM------------------DTLLGNASAWDASYHNITD----------------------------------AAN------------CS---AAADTLECLREVP-AETL----------------SAIFTSS-------------SASFG--------PVVDGDF-------------------------MED------------------------SFMALLDSGRFLHV-----PF-LLGQNNDEWTGMNSAV-----IDTDEEFNAYLLA-----------------LG-----------RTQ----EEATIIAEV---Y---PDIPEIGLPGTLDGRPSASSGYGAQFKRVNAYAGDFYFHAFRRYLAQTWTANNVS--SFSYNFNVLTSGTSQFIGATHGKEIAFVFHNVDGDGY----A------------------VSPFQDMPES------------------------Y-----------------------------ERLSTLMARMWVSFVV--S--------QSPDHSDQT-----
>fgenesh_scip_prom.28083.5438
--------------------------------------------------------------------------------------------------------------------------------------------------------------------------SDTPTVTIKNGSYYGLYQ----------------------------------------------DTYDQDLFLGMPF-AQP---------------------PV-----------------------------------------------------------------------------------------------------------------NNLRFRNPEPL--------------------------------------------------------------NATWTDVRNATE------------------------------------YSPECYGY----------------------------------------------------------------------------------GS-----------------DQWVLGNIISEDC-----------------------------------------------------------------------------------------------------------------------------------------LTINVVR---------------------------------------------------PSN----------------------------------VSEG------------D-----------------------D---------LPVGVW-----------------------------------------------------------VY---------------------------GGGLIQGGARDP-----RYNLSYMMEEAVA--------------AGK-LF-IGVSF--------NYRLQAFGFMS------------------------------------GSAVHK-----------AGVA--------NLALKDQRL-ALH-WV-------------------------------------QEN--IAA----F--GGDASK----------------LIAYDGR--------------DDG-------------------------------------LFRSA------------------VMQSGASA----------------YWPKSFKNASAWDVYYDSITD----------------------------------AAN------------CS---SAEDTLECLRHVP-IDTL----------------SAVFNSS---------AAT-TAMYA--------PSVDGDF-------------------------LTD------------------------VGPKLIGEGKFVHV-----PI-LHGANFDEGTAFGKTG-----IDTTDEFSQYLVG----------------VMG-----------YSD----DEAEVLLKM---Y---PDIPQIGIPATLRGRPSNDTTYGYMYKRVEAYAGDNNQHGPRRFMSQMWARDGVP--VYSYRFNVLPAGISQYLGSTHFTEVAFVFYNLLGDGYNNSVA------------------TDPFLNKPES------------------------Y-----------------------------KQLARVMTRMWASFIV--D--------QTPNNNNLT-----
>fgenesh_scip_prom.46568.9446
--------------------------------------------------------------------------------------------------------------------------------------------------------------------------SDVPTVTVKNGSYYGVYQ----------------------------------------------STYDQDFFLGMPY-AQP---------------------PV-----------------------------------------------------------------------------------------------------------------GDLRLRNPQSL--------------------------------------------------------------NATWTEAKNATE------------------------------------YSPMCYGY----------------------------------------------------------------------------------GS-----------------DTWVLGNVVSEDC-----------------------------------------------------------------------------------------------------------------------------------------LTINVVR---------------------------------------------------PSN----------------------------------VSEG------------S-----------------------D---------LPVGVW-----------------------------------------------------------IH---------------------------GGGLTQGSGSDP-----RYNLSYIVEEAAN--------------AGQ-PF-IGVSL--------NYRLQAFGFMS------------------------------------GTAVHN-----------AGVT--------NLALKDQRL-AMH-WV-------------------------------------QEN--IVA----F--GGNASKVTIWGESAGARSIGYQLIAYDGR--------------DDG-------------------------------------LFRSA------------------VMESGASA----------------YWPKSFKNASAWDANYNSITD----------------------------------AAN------------CS---SAEDTLDCLRKIP-IDTL----------------SAIFNST---------VGT-SAMYA--------PSVDGDF-------------------------LTD------------------------VGPKLIGAGKFVHV-----PI-LHGANFDEGTSFGKTG-----INTTEEFASYLTG----------------TMG-----------YSD----DEADILLDL---Y---PDIPQIGIPATLHGRPGNDTSYGYMYKRVSAYAGDNNQHGPRRFMSQMWAKDNVP--VYSYRFNVLTAGTSQYLGATHFTEVAFVFYNLAGNGYNNSVA------------------TDPFLNKPES------------------------Y-----------------------------TQLARLMTRMWVSFIV--D--------QTPNNN-LT-----
>TRINITY_DN4038_c5_g2_i1
--------------------------------------------------------------------------------------------------------------------------------------------------------------------------DDAPAVTLANGSYYGIHH----------------------------------------------SSYDLDLFLGMPF-AQP---------------------PV-----------------------------------------------------------------------------------------------------------------GELRFKNPESL--------------------------------------------------------------NESWSDARNATE------------------------------------YSLECYGY----------------------------------------------------------------------------------GS-----------------DQWVLGNLVSEDC-----------------------------------------------------------------------------------------------------------------------------------------LTINVIR---------------------------------------------------PSG----------------------------------VETG------------T-----------------------N---------LPVAVW-----------------------------------------------------------IH---------------------------GGGFVNGGSRDP-----RYDMSHMVNQSMH--------------MDK-PF-IGVSM--------NYRLHAFGFMW------------------------------------GSQVKE-----------AGIG--------NLGLKDQRL-ALH-WI-------------------------------------QDN--IAS----F--GGDPSKVTIFGESAGARSVSSQLTAYGGR--------------DDN-------------------------------------LFRAA------------------IMESGTSSR----------------PESFYIAPEDWDVHFDAVTN----------------------------------ATN------------CS---SAADALDCLRQIP-IDDL----------------SNIFNSS---------ILA-DATFD--------VQVDGEF-------------------------LQD------------------------YGTNLLADGKFVHV-----PI-LQGTNHDEGVSFGPKG-----INTTDDFVAYIMS-----------------KE-----------HDV----AQAADLVNL---Y---PDIPDIGIPATLVDRPVG-TSYGDMYKRVSAYVGDRMLHAPRRYISQTWTANNVT--NYNYLWNVLVNGLNEYKGAAHFQEVAFVFYNVDGIGYQNVLS------------------ENPFEGKPET------------------------Y-----------------------------KELARMMTRMWISFFA--D--------LTPNNNGVT-----
>XP_008890037.1
--------------------------------------------------------------------------------------------------------------------------------------------------------------------------TNPPTVTVKNGSYYGVHQ----------------------------------------------PTYDQDLFLGMPY-AQP---------------------PI-----------------------------------------------------------------------------------------------------------------GDLRFRIPQSL--------------------------------------------------------------NTTWSEARNATE------------------------------------YSPECYGY----------------------------------------------------------------------------------GS-----------------DQWVLGNVVSEDC-----------------------------------------------------------------------------------------------------------------------------------------LTINVVR---------------------------------------------------PSG----------------------------------VSEG------------A-----------------------D---------LPVGVW-----------------------------------------------------------IH---------------------------GGGFYQGGSRDP-----RYNLSYIVNEAAE--------------AGM-PF-IGVSL--------NYRLQAFGFLW------------------------------------GTAVKE-----------AGVT--------NLGFRDQRL-ALH-WV-------------------------------------QEN--IAA----F--GGDTNKVTIWGESAGVRGVSYQLIAYGGR--------------DDE-------------------------------------LFRGA------------------IIQSGSPVK---------------YIPRAYTNATAWDVYYNNITA----------------------------------ATN------------CS---SAADTLDCLRQVP-IDAL----------------SDILNSS---------VAS-TASWG--------PAVDGDY-------------------------IQD------------------------TGPALLSAGKFVHV-----PI-LLGTNNDEGTAFGKTG-----IDTTEEFFQYLVN-----------------MG-----------YSQ----NEANVLLDL---Y---PDIPEIGIPGTLHGRPGNDTSYGYMYKRVSAYAGDSTMHAPRRFMSEIWASNNVS--SYSYLFNVLTSGISQYIGSTHFTEVAFVFYNLLGDGYNNSVA------------------TDPFLDKPES------------------------Y-----------------------------KQLARVMTRMWASFIV--N--------QTPNENGAT-----
>EPrPV00000018210
---------------------------------------------------------------------------------------------------------------------------------------------------------------------SVLGALYDSTIETQYGSLQGYPA-----------------FSSDPGNNI-------------------SDWQSISVWKNIPF-AAS---------------------TG-----------------------------------------------------------------------------------------------------------------GANRWRPPQP---------------------------------------------------------------AASWSGVRDAKE------------------------------------YGDVCPSV------LP--------------------------------------------------------------------------------------------VDPTAYNYTVSEDC-----------------------------------------------------------------------------------------------------------------------------------------LNLNIWS---------------------------------------------------PA-----------------------------------NATD------------A-----------------------K---------LPVVLW-STP-------------------------------------------------------AYSTARMPLFD------------------GGGM----------------------------------------ASQ-GI-VFVNY--------NRRDGAFGYLA------------------------------------HPEMTAE---MTNEIGVNASG--------NWAVLDQFA-ALQ-WV-------------------------------------YDN--IEA----F--GGDPEQITAAGQSAGSAATYHMVNSPIVK-G----------------------------------------------------LIKRA------------------IVESGVRDPYDP-----------------LCSTLAENYITMDVAYSVSEAYLES---------------------------------------------VNVSSVDELRDVS-METL--------------------------------VNL-GGSFH--------VVLDHYA-------------------------VPH------------------------KYIESLSVPAPNDV-----PF-ITGNTKDESGAAADTN-----VTVAEYYASLVTQ-----------------YGA-----------------DFAERFFEL---Y---PA-----------------NTTEQASQAYNAHYRDTSRVS-SWLFAGKWNKVASA-PFYTYLWDHAPPG--QDQGAYHMSEINYVLNNLYLTDS------------------------------PWEAED---------------------------------------------------YAIASKMNGYWANFVK--T--------GDPNKGDSYRG---
>fgenesh_scip_prom.28083.1555
---------------------------------------------------------------------------------------------------------------------------------------------------------------------FASAVLYDAPVTTKYGAIQGYPA-----------------FDSEPTGNI-------------------SNWASITTWKNVPY-AAD---------------------TS-----------------------------------------------------------------------------------------------------------------GSNRWRPPQT---------------------------------------------------------------PISWDDTRDAED------------------------------------YGPMCPGV-----------------------------------------------------------------------------------------------------RSSTGNFTVSEDC-----------------------------------------------------------------------------------------------------------------------------------------LNLNIWS---------------------------------------------------PA-----------------------------------NSTD------------A-----------------------K---------LPVMLW-STP-------------------------------------------------------AYATARDSLFD------------------GGGM----------------------------------------AGQ-DI-VYVNY--------NRRDGIFGYLA------------------------------------HSELGEE---MLADVGVNASG--------TWGVLDQFA-ALQ-WV-------------------------------------HDN--IEA----F--GGDPSQITVAGQSAGSAATYHMVNGPLVK-G----------------------------------------------------LIKHA------------------IIESGLRYPYDP-----------------LCSTLAENYITLEVAQATGESALEN---------------------------------------------YNVGSVEELRSVD-MDTL--------------------------------ASS-TASWH--------VVLDGYA-------------------------LPN------------------------TYIESLVNEPANDV-----PV-ITGNTKDESGASTSTN-----LTVAEYKEALVTQ-----------------YGE-----------------EYADKFFQL---Y---PA-----------------NDTASASDAYNAHYTDTSRVS-SWLFANTWQQYEAS-PIYTYYWDHAPPG--QDQGAYHESEINYVLNNLYLTDS------------------------------PWEEED---------------------------------------------------YEIAAKMNAYWANFVK--T--------GNPNDGSSYTG---
>Phyra73561
---------------------------------------------------------------------------------------------------------------------------------------------------------------------FASAVLYDAPVTTTYGAIQGYPA-----------------FDSEPTGNI-------------------SNWASITTWKNVPY-AAD---------------------TS-----------------------------------------------------------------------------------------------------------------GSNRWRPPQT---------------------------------------------------------------PTSWKGTRDAED------------------------------------YGPMCPGV-----------------------------------------------------------------------------------------------------RSSTGNFTVSEDC-----------------------------------------------------------------------------------------------------------------------------------------LNLNIWS---------------------------------------------------PA-----------------------------------NSSD------------A-----------------------K---------LPVMLW-STP-------------------------------------------------------AYATARDSLFD------------------GGGM----------------------------------------AGQ-DI-VYVNY--------NRRDGIFGYLA------------------------------------HSELGEE---MLADVGVNASG--------TWGVLDQFA-ALK-WV-------------------------------------HEN--IEA----F--GGDPSQITVAGQSAGSAATYHMVNGPLVK-G----------------------------------------------------LIKHA------------------IIESGLRYPYDP-----------------LCSTLAENYITLEVAQATGESAMAS---------------------------------------------YNVSSVEEFRSVD-MDTL--------------------------------ASN-TASWH--------VVLDGYA-------------------------LPN------------------------TYIESLVNGPANDV-----PV-ITGNTKDESGASTSTN-----LTVAEYKEALVTQ-----------------YGE-----------------EYADKFFQL---Y---PA-----------------NDTASASAAYNAHYTDTSRVS-SWLFANTWQQYEAS-SFYTYYWDHAPPG--QDQGAYHESEINYVLNNLYLTDS------------------------------PWEEED---------------------------------------------------YEIAAKMNAYWANFVK--T--------GNPNEGSSYKG---
>OQR80725.1
--------------------------------VTWPR----------------------------------------------------------------------------------------------------------------------------------------LFLSLFPE------------------------VLSAVFRCL------------------------VGRYE-----------------------------PP------------------------------------------------------------------------------------------------------------------------------------------------------------------------------------------VEGWSLRTALAVRYLALA-TDNER----------------------------------------------------------------------------------NTTRQLLG-------------------------------------------------TTAAIVN----------------------------------------LRLRDSTTEV------------------------------------------------------------NGDGFRG------------------------VWF-------------------------------------------------GNAQK--------------------------------------------------G-----------------------N---------HPIVLY-----------------------------------------------------------CH---------------------------GGGYTLCSARS--------YLSGISDIRKTLAKD----------YGL-DV-RVFSL--------DYTLAPEAR--------------------------------------YPT----------------------------QINEAIA-AYT-FL-------------------------------------ATN-------------FPTHPIVLMGDSAGGNLVLALTLSLKAK-------------------------DVR--------------------------PPAGA------------------VLISPWSN--------------------------------PNVSDFAPSYTQAI-----------------TT----DY--------------------VHVKPLLRHMDAY-LPLD----------------ATDA------------IFK-DPLVA--------PV------------------------------HGD--------------------------FAGC----------C--PM-LLHYGGKEAFF-----------DDCAQLATVLKQ-----------------QEV-----------------PL---TVEI---E---PL-------------------------------------------------------------------------APHISP---ILGTLFG---------------------------------EMS------------------------------------------------------MRGVRAIAAFVATTA---T---------EAAQ---------
>Phyra82760
--------------------------------------------------------------------------------------------------------------------------------------------------------------------------SDSPTVTVKNGSYYGVYQ----------------------------------------------DTYDQDLFLGMPY-AQP---------------------PV-----------------------------------------------------------------------------------------------------------------GDLRFRNPEPL--------------------------------------------------------------NTTWSDSKNATE------------------------------------YSPECYGY----------------------------------------------------------------------------------GS-----------------DQWVLGNVISEDC-----------------------------------------------------------------------------------------------------------------------------------------LTINVVR---------------------------------------------------PSG----------------------------------VAED------------A-----------------------K---------LPVGFW-----------------------------------------------------------IH---------------------------GGAYVQGGNRDP-----RYNFSYLIDEATK--------------AGK-PF-IGVSI--------NYRLHGFGFLW------------------------------------GSSVEE-----------AGVG--------NLGLKDQRL-ALH-WV-------------------------------------NEN--IAS----F--GGDPNKVTIWGESAGAGSVGHQLVAFGGR--------------DDG-------------------------------------LFWGG------------------IMQSGAPIN----------------GPSKYTNASAFDVYYNNITA----------------------------------ATN------------CS---SVEDTLACLRQVP-VAQL----------------SAILNSS---------VTS-STPFY--------PVVDGEF-------------------------IEK------------------------AGFTLMNEGKFVHV-----PI-LHGTNHDEGTAFGTTG-----IDTTDEFLEYVES-----------------VT-----------DST----EDAAVLADL---Y---PDIPEVGIPGTLHGRPGNDTPYGGMYKRVSAYAGDKTMHAPRRFTSQTWAANNVT--SYSYVFNVLVNGLSQYLGSTHFQEVAFVFYNLDGNGYNNSVS------------------ADPFLNQPET------------------------F-----------------------------TLLARTMSSMWTSFIV--D--------QMPNSNNVT-----
>Phyra82761
--------------------------------------------------------------------------------------------------------------------------------------------------------------------------SDAPTVTIKNGSYYGVYQ----------------------------------------------DTYDQDLFLGMPF-AQP---------------------PV-----------------------------------------------------------------------------------------------------------------NNLRFRNPEPL--------------------------------------------------------------NATWSDVRNATQ------------------------------------YSPECYGY----------------------------------------------------------------------------------GS-----------------DQWVLGNIISEDC-----------------------------------------------------------------------------------------------------------------------------------------LTINVVR---------------------------------------------------PSN----------------------------------VSEG------------D-----------------------D---------LPVGVW-----------------------------------------------------------VY---------------------------GGGLIQGGARDP-----RYNLSYMMEEAVA--------------AGK-PF-IGVSF--------NYRLQAFGFMS------------------------------------GSAVHK-----------AGVA--------NLALKDQRL-ALH-WV-------------------------------------QEN--IAA----F--GGDASKVTVWGESAGARSIGYQLIAYDGR--------------DDG-------------------------------------LFRSA------------------VMQSGASA----------------YWPKSFKNASAWDVYYDSITD----------------------------------AAN------------CS---SAEDTLECLRHVP-IDTL----------------SAVFNSS---------AAT-TAMYA--------PSVDGDF-------------------------LTD------------------------VGPKLIGEGKFVHV-----PI-LHGANFDEGTAFGKTG-----IDTTEEFSQYLVG----------------TMG-----------YSG----DEAEVLLKM---Y---PDIPQIGIPATLRGRPGNDTTYGYMYKRVEAYAGDNNQHGPRRFMSQMWARDGVP--VYSYRFNVLPAGISQYLGSTHFTEVAFVFYNLLGDGYNNSVA------------------TDPFLNKPES------------------------Y-----------------------------KQLARVMTRMWASFIV--D--------QTPNNNNLT-----
>XP_002895440.1
--------------------------------------------------------------------------------------------------------------------------------------------------------------------------SDAPTAAVKNGSYFGVYQ----------------------------------------------PAYDQDLFLGMPF-AQP---------------------PV-----------------------------------------------------------------------------------------------------------------NSLRFRNPEPL--------------------------------------------------------------NTTWTDIKNATE------------------------------------YSPECYGY----------------------------------------------------------------------------------GS-----------------DH----------------------------------------------------------------------------------------------------------------------------------------------------------------------------------------------------------------N----------------------------------ISEG------------D-----------------------N---------LPVGVW-----------------------------------------------------------IY---------------------------GGGLTQGGARDP-----RYNLSYIVEEAVA--------------AGK-PF-IGVSF--------NYRLQAFGFMS------------------------------------GTAVHK-----------AGVA--------NLALKDQRL-ALH-WV-------------------------------------QEN--IAA----F--GGNASEVTIWGESAGARSIGYQLIAYDGR--------------NDG-------------------------------------LFRSA------------------VMQSGASA----------------YWPKSFKNASAWDINYNSITD----------------------------------AAN------------CS---SAKDTLECLRHVP-IDTL----------------SAIFNST---------AAT-SAMYA--------PSVDGDF-------------------------LMD------------------------VGPKLIGEGKFVHV-----PI-LHGANCDEGTAFGKTG-----INTTEEFYEYL------------------------------------------------------------------------------------------------------MWARDDVP--VYSYRFNVVPAGVSQFLGSTHFTEVAFVFYNLEGNGYNTSVA------------------TDPFLNKPDN------------------------F-----------------------------KQLARIMTRMWASFIV--D--------QTPNNNGVI-----
>XP_008890033.1
--------------------------------------------------------------------------------------------------------------------------------------------------------------------------LDVPTVTIKNGSYYGVYQ----------------------------------------------PTYDQDLFLGMPY-AQP---------------------PV-----------------------------------------------------------------------------------------------------------------GDLRFRNPEPL--------------------------------------------------------------NTTWTDSKNATE------------------------------------YSPECYGY----------------------------------------------------------------------------------GS-----------------DQWVLGNIISEDC-----------------------------------------------------------------------------------------------------------------------------------------LTINVVR---------------------------------------------------PSN----------------------------------VSEG------------D-----------------------D---------LPVGVW-----------------------------------------------------------IY---------------------------GGGLVQGGARDP-----RYNLSYIIEEAAA--------------AGK-PF-VGVSF--------NYRLQAFGFMS------------------------------------GTAVHK-----------ASVA--------NLALKDQRL-ALH-WV-------------------------------------QEN--IAA----F--GGDASKVTIWGESAGARSIGYQLIAYDGR--------------DDG-------------------------------------LFRSA------------------VMQSGASA----------------YWPKSFKNASAWNVHYNSITD----------------------------------ATN------------CS---SAEDTLECLRQVP-IDTL----------------SAVFNSS---------AAT-SAMYA--------PSVDGDF-------------------------LTD------------------------VGPKLIGEGKFVHV-----PI-LHGANFDEGTAFGKTG-----INTTEQFYEYLVG----------------TMG-----------YSD----DEAEVVLKM---Y---PDIPQIGIPATLRGRPGNDTSYGYMYKRVEAYAGDNNQHGPRRFMSQMWTRDDVP--VYSYRFNVVPTGISQYLGSTHFQEVAFVFYNLKGNGYNTSVA------------------TDPFLNKPDG------------------------F-----------------------------KQLARIMTRMWASFIV--D--------QTPNNNGVT-----
>XP_008890034.1
--------------------------------------------------------------------------------------------------------------------------------------------------------------------------SNPPTVTVKNGSYYGVNQ----------------------------------------------GNYGQDLFLGMPY-AQP---------------------PV-----------------------------------------------------------------------------------------------------------------GDLRFRNPVPL--------------------------------------------------------------NTTWTDSKNATE------------------------------------YSPECYGY----------------------------------------------------------------------------------GS-----------------DQWVLGNVISEDC-----------------------------------------------------------------------------------------------------------------------------------------LTINVVR---------------------------------------------------PSG----------------------------------VSEG------------A-----------------------D---------LPVGVW-----------------------------------------------------------IH---------------------------GGGFTEGGSRDP-----RYNQSYIIKEATD--------------AGM-PF-IGVSI--------NYRLQAFGFLW------------------------------------GTAVKE-----------AGVS--------NLGLKDQHL-ALH-WV-------------------------------------QEN--IAA----F--GGDPNKVTIWGESAGAMSVGYQLLAYGGR--------------DDG-------------------------------------LYRAA------------------IMESGAPAK----------------VPSTYLNTTEWDVYYNNITA----------------------------------AAN------------CS---SAADTLDCLRQVP-VETL----------------SSIFNSS---------VAS-SASYR--------PIVDGDF-------------------------LTD------------------------VGPALLAEGKFVHV-----PI-LHGVNNDEGSAFGAGG---ATVNTTEEFVAYLID----------------TMG-----------ETE----ETAAILTEV---Y---PDIPAVGIPSTLHGRPAIDSGYGTMYKRAAAYGGDVVMHAPRRYLSEIWAANDLT--SYSYVFNVLTAGNNEYIGATHFTEVAFVFYNLLGDGYNNSVA------------------TDPFLDKPES------------------------Y-----------------------------KQLARVMTRMWASFIV--N--------QTPNEYGAT-----
>XP_009528930.1
--------------------------------------------------------------------------------------------------------------------------------------------------------------------------SDPPTVNIKNGSYYGVYQ----------------------------------------------ETYDEDLFLGMPY-AQP---------------------PV-----------------------------------------------------------------------------------------------------------------GDLRFRVPELL--------------------------------------------------------------NTTWTDAKNATD-------------------------------------------------------------------------------------------------------------------------------------------------DQWVLGNVISEDC-----------------------------------------------------------------------------------------------------------------------------------------LTINVVR---------------------------------------------------PNG----------------------------------ISEG------------A-----------------------E---------LPVAVW-----------------------------------------------------------IH---------------------------GGGFTEGGSRDP-----RYNQSYIIKEATD--------------AGM-PF-IGVSI--------NYRLQAFGFLW------------------------------------GTAVKE-----------AGVS--------NLGLKDQHL-ALH-WV-------------------------------------QEN--IAA----F--GGDPDKVTIWGESAGAMSVGYQLLAYDGR--------------DDG-------------------------------------LYRAA------------------IMESGAPAK----------------VPSTYLNTTEWDTYYNNITA----------------------------------AAN------------CS---SAADTLACLHQVP-IDPL----------------SSIFNSS---------VAS-SASYR--------PIVDGDF-------------------------LTD------------------------VGPALLTAGK---------------------------------CPFSTEFVSFLID----------------TMG-----------ETE----ETAAILTEV---Y---PDIPAVGIPGMLHGRPATDSGYGVMYKRAAAYGGDVIMHAPRRYLSEIWAANDVP--SYSYVFDVLTAGNNEYIGATHFTEVAFVFYNLLGDGYNNSVA------------------TDPFLDKPDS------------------------Y-----------------------------KQLTKVMTRMWASFIV--H--------ENPNENGVT-----
>XP_009528934.1
--------------------------------------------------------------------------------------------------------------------------------------------------------------------------SEAPAVNIKNGSYYGVYQ----------------------------------------------ETYDQDLFLGMPY-AQP---------------------PV-----------------------------------------------------------------------------------------------------------------GNLRFRNPEPL--------------------------------------------------------------NTTWTEAKNATE------------------------------------YSPECYGY----------------------------------------------------------------------------------GS-----------------DQWVLGNVISEDC-----------------------------------------------------------------------------------------------------------------------------------------LTINVVR---------------------------------------------------PSN----------------------------------VSEG------------D-----------------------N---------LPVGVW-----------------------------------------------------------IH---------------------------GGGLIQGGASDP-----RYNLSYIVEEAVN--------------AGK-PF-IGVSF--------NYRLQAFGFMS------------------------------------GTAVHK-----------AGVA--------NLALKDQRL-ALH-WV-------------------------------------QEN--IAA----F--GGDAGKVTIWGESAGARSIGYQLIAYDGR--------------DDG-------------------------------------LFRAA------------------VMQSGASA----------------YWPKSFKNASAWDVYYNNIVD----------------------------------AAN------------CS---SAEDTLDCLRQVP-INTL----------------SAVFNST---------AGT-SASYA--------PSVDGDL-------------------------LTD------------------------VGPRLIDAGKFVHV-----PI-LHGANFDEGTAFGKTG-----IDTTDEFFQYLVG----------------TMG-----------YSE----DEAEVLLLM---Y---PDIPQIGIPATLHGRPGNDTSYGYMYKRVEAYAGDNNQHGPRRFMSQVWTREDVP--VYSYRFNVVPAGISQYLGCTHFQEVAFVFYNLEGNGYNNSVA------------------TDPFLGKPDS------------------------F-----------------------------KQLAKVMTRMWASFIV--D--------LTPNNNGVT-----
>EPrPV00000023652
--------------------------------------------------------------------------------------------------------------------------------------------------------------------------DDAPTVTIKNGSYYGLHD----------------------------------------------SSYSQDQFLGMPF-AQP---------------------PV-----------------------------------------------------------------------------------------------------------------GDLRFVNPQPL--------------------------------------------------------------NTSWTEAKNATE------------------------------------YSLECYGY----------------------------------------------------------------------------------GS-----------------DQWVLGNIVSEDC-----------------------------------------------------------------------------------------------------------------------------------------LTLNVVR---------------------------------------------------PSG----------------------------------ISEG------------D-----------------------S---------LPVGVW-----------------------------------------------------------IH---------------------------GGGFSQGGSRDP-----RYNLTYIVDQSVQ--------------MGK-PF-IGVSI--------NYRLHGFGFLW------------------------------------GSEIAA-----------AGAG--------NLGLKDQRL-ALH-WV-------------------------------------NEN--IEF----F--GGDKDKVTIFGESAGGFSVAHQLVAYGGR--------------DDG-------------------------------------LIRGA------------------IMESG-------------------YMSTSTVNATAWDVYYNNITA----------------------------------AAG------------CD---TAADTLACLRQVP-VETL----------------SDIFNS------------T-SASFS--------PITDGEF-------------------------LED------------------------LTVNLLDNGKFNHV-----PF-LMGQNHDEGSAFGTAG-----IDTDEEFLAYLVA-----------------TG-----------RSE----EQAKILGET-------------------------------------------------------WAANNVT--SYSYNFNVLVNGLSQFIGSTHFQEVAFVFHNIEGNGYNTSVA------------------VDPFLGKPES------------------------Y-----------------------------VQLATLMSRMWVSFIV--D--------QTPNHSGVT-----
>Phyra82759
--------------------------------------------------------------------------------------------------------------------------------------------------------------------------ANPPTVTVKNGSYYGVYQ----------------------------------------------DTYDQDLFLGMPY-AQP---------------------PV-----------------------------------------------------------------------------------------------------------------GDLRFRNPEPL--------------------------------------------------------------NSTWSDSKNATE------------------------------------YSPECYGY----------------------------------------------------------------------------------GS-----------------DQWVLGNVISEDC-----------------------------------------------------------------------------------------------------------------------------------------LTINVVR---------------------------------------------------PSG----------------------------------ISED------------A-----------------------K---------LPVGFW-----------------------------------------------------------IH---------------------------GGGLTQGGNRDP-----RYNFSYIIDEATK--------------AGK-PF-IGVSI--------NYRLHGFGFLW------------------------------------GSAVED-----------EGAS--------NLGFKDQRL-ALH-WV-------------------------------------QEN--VAA----F--GGDPDKVTIWGESAGGWSVGYQLLAFSGR--------------DDG-------------------------------------LFRGA------------------IMQSGAPA----------------HGPSSYTNASEWDVYYNNITS----------------------------------ATN------------CS---SAADTLDCLRQVP-IDTL----------------SSIFNSS---------VAS-SASFS--------PVIDGDY-------------------------IQD------------------------TGAALLSNNKFVHV-----PI-LHGANHDEGSAFGTWG-----INSTDEYLEYLEL-----------------LG-----------NTA----EEAETLAAV---Y---PDIPEIGIPGTLHGRPPVDSLAGSQFKRVCAYAGDAYMHAPRRYTAETWAANNIT--SYSYVFNVLVNGLSQYVGATHFQEIAFVFYNLDGNGYENAVS------------------VNPFLNEPET------------------------F-----------------------------SQLARVMTRMWTSFIV--D--------QTPNNNGVT-----
>fgenesh_scip_prom.46568.9444
--------------------------------------------------------------------------------------------------------------------------------------------------------------------------SDPPTVTIKNGSYYGVHQ----------------------------------------------ETYDQDLFLGMPY-AQP---------------------PV-----------------------------------------------------------------------------------------------------------------GDLRFRNPRSL--------------------------------------------------------------NTTWTDSKNATE------------------------------------YSPECYGY----------------------------------------------------------------------------------GS-----------------DQWVLGNVISEDC-----------------------------------------------------------------------------------------------------------------------------------------LTINVVR---------------------------------------------------PSG----------------------------------ISEG------------A-----------------------D---------LPVGVW-----------------------------------------------------------IH---------------------------GGGFYEGGSADP-----RYNLSHIVNEAAK--------------AEM-PF-IGVSF--------NYRLQAFGFLW------------------------------------GTAVQE-----------AGVT--------NLGFRDQRL-ALH-WV-------------------------------------QEN--IEA----F--GGDTSKVTIWGESAGGRGVAYQLIAFGGR--------------DDG-------------------------------------LFRGA------------------IMQSGSPVK---------------YVPTAYTNASAWDVYYNNITA----------------------------------AAN------------CS---SAADTLDCLRQVP-VDTL----------------SSILNSS---------VAS-SASWG--------PAVDDDY-------------------------IQD------------------------TGPALLSEGKFVHV-----PV-LQGANHDEGTAFGKTG-----IDTSEKFLEYLVR----------------TKG-----------YTP----QEANILLDL---Y---PDIPEIGIPGTLHGRPGNDTAYGNMYKRVSAYAGDSNMHGPRRFMSQTWAANNVT--SYSYDFNVLTAGTSHYIGATHFTEVAFVFYNLLGDGYNNSVA------------------TNPFLDKPES------------------------Y-----------------------------SHLARLMTRMWASFIV--N--------QTPNHSGVT-----
>Phyra72046
--------------------------------------------------------------------------------------------------------------------------------------------------------------------------SDPPTVTVKNGSYYGVYQ----------------------------------------------DTYDQDLFLGMPY-AQP---------------------PV-----------------------------------------------------------------------------------------------------------------GDLRFRNPEPL--------------------------------------------------------------NSTWSDSKNATE------------------------------------YSPECYGY----------------------------------------------------------------------------------GS-----------------DQWVLGNVISEDC-----------------------------------------------------------------------------------------------------------------------------------------LTINVVR---------------------------------------------------PSG----------------------------------IAEG------------A-----------------------E---------LPVAVW-----------------------------------------------------------IH---------------------------GGGFTEGGSRDP-----RYNLSYIVNEAAQ--------------AGK-PF-IGVSF--------NYRLQAFGFLW------------------------------------GTAVKE-----------AGVT--------NLGFRDQRL-ALH-WV-------------------------------------QEN--IAA----F--GGDTSKVTIWGESAGARGVSYQLIAYGGR--------------DDG-------------------------------------LFRSA------------------IMQSGSPVK---------------YIPTAYTNASTWDVYYDNITA----------------------------------AVN------------CS---SAEDTLHCLRHVP-VDTL----------------SAILNSS---------VAA-SASWG--------PVVDGDY-------------------------IQD------------------------TGPALLSEGKFVHV-----PI-LLGANHDEGTAFGQTG-----IDSSEEVFKYFVA-----------------KG-----------YSQ----GEANILLEL---Y---PDIPEIGIPGTLRGRPGNDTSYGYMYKRVSSYAGDSTMHAPRRFMSQIWASSNVS--SYSYMFNVLPAGVSQYLGSTHFTEVAFVFYNLLGDGYNNSVA------------------TDPFLNKPES------------------------Y-----------------------------SQLARLMTRMWASFIV--D--------QTPSESGVT-----
>XP_009528927.1
--------------------------------------------------------------------------------------------------------------------------------------------------------------------------SNPPTVNIKNGSYYGVYQ----------------------------------------------ETYNQDLFLGMPY-AQP---------------------PI-----------------------------------------------------------------------------------------------------------------GDLRFRVPQSL--------------------------------------------------------------NTTWTDAKNATA------------------------------------YSPECYGY----------------------------------------------------------------------------------GS-----------------DQWVLGNVISEDC-----------------------------------------------------------------------------------------------------------------------------------------LTINVVR---------------------------------------------------PSN----------------------------------VSEG------------D-----------------------D---------LPVGVW-----------------------------------------------------------IH---------------------------GGGFYEGGSRDP-----RYNLSYIVKEAAE--------------AGM-PF-IGVSF--------NYRLQAFGFLW------------------------------------GTAVKE-----------AGVT--------NLGFRDQRL-ALH-WV-------------------------------------QEN--IAA----F--GGDTSKVTIWGESAGGRGVSYQLIAYGGR--------------DDG-------------------------------------LFRGA------------------VMQSGSPVK---------------YIPGAYTNASDWDVYYNNITA----------------------------------AAN------------CS---AAAGTLDCLRQVP-VETL----------------SAILNSS---------VAS-SASWG--------PAVDGDY-------------------------IQD------------------------TGPALLSEGKFVRV-----PI-LLGTNNDEGTAFGKTG-----IDTTDEFVEYLVK----------------TKG-----------YGQ----DEANLLLEM---Y---PDIPEIGIPGTLHGRPAVSSTYGAMYKRVSAYAGDSTMHAPRRFMSQVWARNNIT--SYSYLFNVLPAGISQYLGSTHFQEVAFVFYNLLGDGYNNSVA------------------TDPFLGKPDS------------------------F-----------------------------KQLAKVMTRMWASFIV--D--------LTPNNNGVT-----
>XP_008909423.1
------------------------------------------------------------------------------------------------------------------------------------------------------------------------------------------------------------MIVNNAVETF------------------------------------------------------------------------------------------------------------------------------------------------------------------------------------------------------------------------------------------------------TIRITLESDTTTRSKEEMKAVVRASRR-----------------------------------------------------------------------------LRSAARQHGVAKL---------------------DMGAPGSF-----------------LVARQSL----------------------------------GPSPF-----VSFST---------------------------------------------------------------------------------------------------------------------------------------------KPRASPPPLPEPLV-------IDVD-DKCK---IEYIDVKP-EDLS------------A-----------------------A---------APTLVL-----------------------------------------------------------IH---------------------------GAPGTYRDFRH--LIPLL--------------------------KDR-GV-RVVGV--------NLPGFAGSTILDTTNY-------------------------------YDH--------------------------ISAFPSVQL-TYK-AM-------------------------------------------QG----V--LKASDNVFVLGHSFGGHAAVHFTGINADE--------------QRI--------NIKGLV-----------------------LLAGAGHRPH-------------QALSPRLNDFL-----------------------------WKMLRS--------------------GLPM-----------------------------IESTSKWLVRQLY-IKSF----------------KFPDSKLPDYF--TAGIVR-CATAD-------FPLFARHL----------------------------------------------------EKNRAL-------------PS-FLAWAKDDALI-------------EEEIFLDVSAVC--------------HPG----------------------------------PRLAF--------------------------------------------------------------------KKGGHNVQ------------------------------------K------TKA------------------------------------------------------AFLADELTDWMDNVVQ-----------GKEQSE------VY
>Phyra82571
[truncated: 193,188 more chars]
